# Supplementary material for: Comparative proteomic analysis of papaya bud flowers reveals metabolic signatures and pathways driving hermaphrodite development
Source: Sci Rep. 2024 Apr 17;14:8867. doi: 10.1038/s41598-024-59306-x (PMC11024100; doi:10.1038/s41598-024-59306-x)
Supplement: Supplementary file 1 — Supplementary Table S1. [file 41598_2024_59306_MOESM1_ESM.xlsx]

## Sheet: Planilha1
Supplementary Table S1. Complete list of identified proteins in hermaphrodite and female flower buds of three papaya genotypes (UC01, JS12 E 7212) at early developmental stage. All proteins identified and quantified with their regulation and functional annotation obtained using OmicsBox software are shown in the table.
Protein accession	PACID	Regulation XYh/XX			BLAST Top Hit	Arabidopsis ortholog	Reported peptides	Sequence coverage	Normalized total ion count																		Average						t-test XYh/XX			Log2 Fold Change XYh/XX
		UC01	JS12	7212					UC01_XX 1	UC01_XX 2	UC01_XX 3	UC01_XYh 1	UC01_XYh 2	UC01_XYh 3	JS12_XX 1	JS12_XX 2	JS12_XX 3	JS12_XYh 1	JS12_XYh 2	JS12_XYh 3	7212_XX 1	7212_XX 2	7212_XX 3	7212_XYh 1	7212_XYh 2	7212_XYh 3	UC01_XX	UC01_XYh	JS12_XX	JS12_XYh	JS12_XYh	JS12_XYh	UC1	JS12	7212	UC1	JS12	7212
evm.model.supercontig_8.136	16426415	-	-	-	xyloglucan endotransglucosylase/hydrolase protein 2	XTH1	2	13.27				16042												12646		2747	0	16042	0	0	0	7696.5	-	-	-	-	-	-
evm.model.supercontig_6.295	16423481	-	-	UNIQUE_XX	SKP1-like protein 1B	SKP1	5	57.42													8873.5	10593.5	12293				0	0	0	0	10586.7	0	-	-	-	-	-	-
evm.model.supercontig_1.177	16404096	-	-	UNIQUE_XYh	tetraketide alpha-pyrone reductase 2-like	TKPR2	7	32.38	2473			20630	39264	33441.7			1231	15352.7	13217.3	20050.3				48643.7	59131.3	54297	2473	31111.9	1231	16206.8	0	54024	-	-	-	3.65313	3.71869	-
evm.model.supercontig_29.53	16416262	-	-	UNIQUE_XYh	Heat shock protein 83	HSP90.1	10	16.93																3634.11	2989.29	3793.89	0	0	0	0	0	3472.43	-	-	-	-	-	-
evm.model.supercontig_198.11	16412373	-	-	UP	polyubiquitin 10	UBQ10	6	15.83													36769.2	40349.3	37163.8	145329	129692	130159	0	0	0	0	38094.1	135060	-	-	5.09406e-05	-	-	1.82596
evm.model.supercontig_5.195	16421301	-	-	UP	L-galactono-1,4-lactone dehydrogenase, mitochondrial	GLDH	2	5.53													5725		6856	14024.5	13957	11422	0	0	0	0	6290.5	13134.5	-	-	0.0102795	-	-	1.06211
evm.model.supercontig_260.6	16415351	-	UNCHANGED	-	expansin-A6	EXPA6	3	12.72							8279.95	9547.87	6860.04	6071.79	7624.02	5977.68							0	0	8229.29	6557.83	0	0	-	0.150713	-	-	-0.327549	-
evm.model.supercontig_2.222	16412589	-	UNCHANGED	DOWN	glucan endo-1,3-beta-glucosidase 3 isoform X1	AT2G01630	3	11.16							22337.1	22981.1	14261.5	13027.5	12044.1	11729.9	11916.3	12504.3	13606.2	2151.77	2830.1	5739.22	0	0	19859.9	12267.2	12675.6	3573.7	-	0.0551944	0.00165473	-	-0.695055	-1.82656
evm.model.supercontig_20.137	16412934	-	UNCHANGED	UNCHANGED	L-ascorbate oxidase homolog	sks5	3	9.59							810.321	751.175	476.118	585.091	1013.05	430.395	4104.31	3167.99	2712.78	2928.24	3086.45	2336.92	0	0	679.205	676.18	3328.36	2783.87	-	0.988793	0.310088	-	-0.00643909	-0.257719
evm.model.supercontig_28.112	16415852	-	UNCHANGED	UNCHANGED	WD repeat-containing protein VIP3	VIP3	2	28.27	16691.5	29745					13773	12245	25529	18958	13321	12407	9066	18338	9660	11982	17067	15618.5	23218.2	0	17182.3	14895.3	12354.7	14889.2	-	0.649962	0.492232	-	-0.206066	0.269207
evm.model.supercontig_540.2	16422448	-	UNCHANGED	UNCHANGED	NADPH:quinone oxidoreductase	At3g27890	2	23.86	2913			3800	3613		30896	20357.5	13800	24793	20349.5	21690.5	4778	16894	12218	5609	2994	1429	2913	3706.5	21684.5	22277.7	11296.7	3344	-	0.913863	0.100138	0.347552	0.038934	-1.75625
evm.model.supercontig_62.58	16424021	-	UNCHANGED	UNCHANGED	probable N-acetyl-gamma-glutamyl-phosphate reductase, chloroplastic	AT2G19940	2	18.83	5545	6291	6056.5		1788		5251	6754.5	8904.5		5882.5	6241	8053	6191	8174.5	1815	11096	9925	5964.17	1788	6970	6061.75	7472.83	7612	-	0.556142	0.965083	-1.73797	-0.201424	0.0266202
evm.model.supercontig_186.1	16411690	-	UNCHANGED	UP	ADP-ribosylation factor 2 isoform X1	ARFA1F	10	69.38							10015.7	12514.4	15195.5	10799.7	12576.3	9280.59	6439.76	6015.01	6809.71	16329.8	18330.5	18907.6	0	0	12575.2	10885.5	6421.49	17856	-	0.394579	0.000149104	-	-0.208169	1.47543
evm.model.supercontig_19.232	16411975	-	UNCHANGED	UP	60S ribosomal protein L35a-1	AT1G74270	3	30.36							7828.67	8940.5			3749	6122	5938	4818	5268	14233.3	18540	27378.7	0	0	8384.58	4935.5	5341.33	20050.7	-	0.119083	0.0192971	-	-0.764543	1.90838
evm.model.supercontig_38.82	16418922	-	UNCHANGED	UP	OVARIAN TUMOR DOMAIN-containing deubiquitinating enzyme 1	AT1G28120	2	16.22			1607		2760	2166	5424	5859	7747	7560	10019.5	10451.5	7546		6200	21423.5	14840	15390	1607	2463	6343.33	9343.67	6873	17217.8	-	0.0592834	0.033416	0.616047	0.558748	1.32489
evm.model.supercontig_131.26	16408019	-	UNIQUE_XX	UNIQUE_XX	ras-related protein RIC1	RA-5	3	20.1							1336.4	1315.63	1732.6				2434.63	2134.48	2421.95				0	0	1461.55	0	2330.35	0	-	-	-	-	-	-
evm.model.supercontig_3.23	16416513	-	UNIQUE_XYh	-	acidic chitinase	CHIA	14	66.24	3167			300818	420354	373093				211972	210442	261233			1584	284664	353100	337902	3167	364755	0	227882	1584	325222	-	-	-	6.84767	-	7.68171
evm.model.supercontig_13.163	16407673	DOWN	DOWN	DOWN	putative alpha-mannosidase	AT3G26720	2	8.19	13035.5	9924	12742.5	7239	9060	7802.5	12688	12596.5	10597	7906.5	6669	7154.5	11989.5	12573.5	11890.5	6354	6641	6921	11900.7	8033.83	11960.5	7243.33	12151.2	6638.67	0.0266256	0.00362115	3.33416e-05	-0.566882	-0.723552	-0.872129
evm.model.supercontig_25.180	16414779	DOWN	DOWN	DOWN	GDSL lipase/esterase	ESM1	5	23.32	27580.7	22335	26665.7	15187.3	16485	16036.3	50033	63409.3	44907.3	26171	18502	20018.3	39227	43625	43235	17413.7	15248.3	18455.3	25527.1	15902.9	52783.2	21563.8	42029	17039.1	0.00441942	0.00647468	0.000122732	-0.682741	-1.29147	-1.30254
evm.model.supercontig_264.7	16415424	DOWN	DOWN	DOWN	Natterin-3 like	#N/A	30	84.3	281455	249866	278706	160895	178853	190618	366505	404625	550636	267442	270635	256696	381187	330859	213337	152466	147239	187020	270009	176789	440589	264924	308461	162241	0.00217833	0.0354668	0.0463135	-0.610983	-0.733854	-0.926946
evm.model.supercontig_6.30	16423487	DOWN	DOWN	DOWN	glucan endo-1,3-beta-glucosidase 1	AT5G67460	4	20.05	25097.3	22050	20330.7	14531	15066	14576.3	24381.3	18105	20763	14422	14846.7	13486.7	18595.3	23200	22724.3	8716.5	9308	7678.5	22492.7	14724.4	21083.1	14251.8	21506.6	8567.67	0.0052171	0.0214399	0.00109196	-0.611242	-0.564946	-1.3278
evm.model.supercontig_8.118	16426395	DOWN	DOWN	DOWN	chloroplast envelope quinone oxidoreductase homolog	AT4G13010	4	25.23	14124.5	10599.8	12708.7	6492.66	5664.61	6973.35	21052.4	17170.4	14220.9	10809.5	9343.56	9144.53	4779.06	4490.28	3487.58	2527.06	2805.5	3420.59	12477.7	6376.87	17481.2	9765.87	4252.31	2917.72	0.00505221	0.0196099	0.0474793	-0.968427	-0.839986	-0.543404
evm.model.supercontig_88.41	16427824	DOWN	DOWN	DOWN	phosphoglycolate phosphatase 1A	AT5G36790.1	5	21.95	14133	12473.7	9746	6492.33	5239.67	6198	8611.67	9836	13370.7	3447	5560.67	5726.5	17720.3	16870.3	11498	5781	6249	3542	12117.6	5976.67	10606.1	4911.39	15362.9	5190.67	0.00999549	0.0238092	0.00865242	-1.01969	-1.11069	-1.56546
evm.model.supercontig_11.22	16405686	DOWN	DOWN	UNCHANGED	bifunctional L-3-cyanoalanine synthase/cysteine synthase 1, mitochondrial	CYSC1	10	58.65	42351.3	48580	42296.7	24802.7	30961.7	30988	47894	63450.3	55715	35502.7	44683	35155.7	33184	42096	41750.7	34494	52030.3	34281	44409.3	28917.4	55686.4	38447.1	39010.2	40268.4	0.00613555	0.0344213	0.857325	-0.618923	-0.534451	0.0457975
evm.model.supercontig_209.40	16413357	DOWN	DOWN	UNCHANGED	protein EXORDIUM-like 2	EXL2	8	34.56	103142	92129.7	104734	49783.3	55963	53379.3	103217	92814.3	80911	45570.7	43032.3	36226.3	62058.3	39504.7	24256	24194.3	19806	18680.7	100002	53041.9	92314	41609.8	41939.7	20893.7	0.000417259	0.00195076	0.131052	-0.914822	-1.14963	-1.00525
evm.model.supercontig_33.158	16417606	DOWN	DOWN	UNCHANGED	nascent polypeptide-associated complex subunit alpha-like protein 1	AT3G12390	8	58.62	145176	195211	224523	110909	122987	100744	242226	236763	197389	128966	161150	187994	178028	141396	136045	138759	300456	225102	188303	111547	225459	159370	151823	221439	0.0331246	0.0405893	0.224833	-0.755409	-0.500488	0.54452
evm.model.supercontig_34.133	16417864	DOWN	DOWN	UNCHANGED	protochlorophyllide reductase	PORC	7	26.57	18994.7	16756.7	17503.6	8094.25	10956	9937.68	17506.4	21820.5	23091.3	10821	12237.6	10689.1	7269.19	6409.96	7361.7	8372.49	14425.5	11589.5	17751.7	9662.64	20806.1	11249.2	7013.61	11462.5	0.00161175	0.00559462	0.0662672	-0.877466	-0.887179	0.708692
evm.model.supercontig_80.29	16426751	DOWN	DOWN	UNCHANGED	protochlorophyllide reductase, chloroplastic	PORB	13	50.45	61963.4	64968.4	65591	29667.9	44570.4	37636	68183.2	83244.9	84160	56021.3	52647	54218.6	24467.1	20673.4	24202.6	28046.3	49183.2	38752.5	64174.3	37291.4	78529.4	54295.7	23114.4	38660.6	0.0037825	0.0100477	0.0669017	-0.783151	-0.532395	0.742074
evm.model.supercontig_12.301	16406861	DOWN	DOWN	UP	Aconitate hydratase	ACO3	13	24.57	23243.4	22941.9	29250.1	6306.35	7549.96	7297.59	37280.4	26559.9	33417.4	11058.8	10529	10351.2	7001.09	6249.39	6482.78	32250.9	19030.8	22121.7	25145.1	7051.3	32419.2	10646.4	6577.75	24467.8	0.000977728	0.00227652	0.011041	-1.83432	-1.60649	1.89522
evm.model.supercontig_2.113	16412468	DOWN	UNCHANGED	-	Deoxymugineic acid synthase 1	AT1G59960	5	42.08	19068	14810	13347	7924.67	10511.5	9799	13452	17341.3	23935	12147.7	13382.7	8941				2444.5	1466		15741.7	9411.72	18242.8	11490.4	0	1955.25	0.0281868	0.112785	-	-0.742058	-0.666891	-
evm.model.supercontig_1.419	16404365	DOWN	UNCHANGED	DOWN	expansin-A4	EXPA4	6	33.59	25806.1	24894.8	27157.4	18124.3	18393.8	17607.6	30216.5	23712.5	17761.1	17503.7	12668.8	15789.1	34993.9	34996.7	25737.7	16173	16625	18403.5	25952.7	18041.9	23896.7	15320.5	31909.5	17067.2	0.000342733	0.0907296	0.00933023	-0.524537	-0.641349	-0.902761
evm.model.supercontig_3.403	16416706	DOWN	UNCHANGED	DOWN	thaumatin-like protein	ATLP-1	6	38.4	110562	122388	86512.3	73025.3	61833.7	67756	72977.3	93074	62989	85373	76213.7	63344.3	21949.3	16625.3	19101.7	10396.7	8173.67	3940	106487	67538.3	76346.8	74977	19225.4	7503.44	0.0242656	0.906166	0.00861892	-0.656905	-0.0261192	-1.35739
evm.model.supercontig_37.20	16418659	DOWN	UNCHANGED	DOWN	beta-galactosidase 10	BGAL10	8	38.05	151494	172542	185712	85761	135629	118409	272504	272630	181711	214074	223746	213826	219854	244592	204794	122572	159473	119863	169916	113266	242282	217215	223080	133969	0.0328598	0.456786	0.00668126	-0.585104	-0.157561	-0.73566
evm.model.supercontig_70.69	16425356	DOWN	UNCHANGED	DOWN	alpha-mannosidase At3g26720	AT3G26720	11	17.34	28134.4	35785.1	29297.2	20144.1	19726.5	17219.8	19824.2	22973.2	28364.5	16229.9	16910.9	17739.8	35374.8	28173.1	28743.4	16130.6	11813.2	11575.4	31072.2	19030.1	23720.6	16960.2	30763.8	13173.1	0.00914731	0.0557737	0.00304563	-0.707342	-0.483991	-1.22364
evm.model.supercontig_77.9	16426151	DOWN	UNCHANGED	DOWN	polynucleotide 3'-phosphatase ZDP	AT3G14890	3	12.53	17851	20924.5	20458.5	12383	10453.5	9124	15983	16169.7	11107	12643.7	12568.5	13678.3	15477.7	22108.7	22665.5	9552	8935	5431	19744.7	10653.5	14419.9	12963.5	20083.9	7972.67	0.00250034	0.438799	0.0101438	-0.890136	-0.153605	-1.33291
evm.model.supercontig_8.73	16426669	DOWN	UNCHANGED	DOWN	EPIDERMAL PATTERNING FACTOR-like protein 9-like	AT5G48480	9	69.57	379301	339582	362148	206254	249337	276592	351865	287312	306198	244434	257966	206514	298014	299219	256931	123219	146854	109527	360343	244061	315125	236305	284721	126533	0.00775334	0.0327018	0.000860333	-0.562131	-0.415277	-1.17003
evm.model.supercontig_8.87	16426684	DOWN	UNCHANGED	DOWN	ras-related protein RABA5b	RABA5b	2	31.97	7802.87	6945.69	6735.24	5071	5245.66	4629.24	3985.29	5165.34	5831.69	4656.45	4353.66	4477.24	5148.31	4723.48	4897.93	3481.34	2735.11	2388.41	7161.27	4981.97	4994.11	4495.78	4923.24	2868.29	0.00434193	0.413784	0.00399689	-0.5235	-0.151654	-0.779419
evm.model.supercontig_103.104	16404891	DOWN	UNCHANGED	UNCHANGED	basic transcription factor 3	BTF3	5	42.07	30769.7	35797.3	49014.3	21026	17836	19520.7	64414.3	61695	28021	25738.7	25532	34530.7	14454	10727	8167.67	14281	52785.3	39270.3	38527.1	19460.9	51376.8	28600.4	11116.2	35445.6	0.0259326	0.132303	0.100272	-0.985296	-0.845079	1.67294
evm.model.supercontig_110.6	16405816	DOWN	UNCHANGED	UNCHANGED	DEAD-box ATP-dependent RNA helicase 30	AT5G63120	5	11.74	10132.2	8907.31	8320.26	6347.63	6245.63	6521.72	6776.61	8021.43	6200.93	6593.96	6924.24	5660.96	6063.39	6042.68	7689.07	5758.64	6352.06	5800.73	9119.92	6371.66	6999.66	6393.05	6598.38	5970.48	0.00702549	0.408131	0.33835	-0.517352	-0.13078	-0.144266
evm.model.supercontig_12.208	16406757	DOWN	UNCHANGED	UNCHANGED	thaumatin-like protein	OSM34	8	48.23	37951	24109.7	34216.7	10542	17473	14960	44211.3	23847.7	19401.7	11264	10064.7	27110	59025.3	2555.33	1642	1412	2213	1372	32092.4	14325	29153.6	16146.2	21074.2	1665.67	0.0181614	0.238953	0.364302	-1.1637	-0.852475	-3.66131
evm.model.supercontig_1465.1	16409174	DOWN	UNCHANGED	UNCHANGED	patellin-4	AT1G30690	2	11.84	12827.5	18768	17304.5	10909	10718	5750	13708	14101.5	6403	8231	7521	11980	17664	19722	25186	16874	20172.5	18190.5	16300	9125.67	11404.2	9244	20857.3	18412.3	0.0433292	0.492095	0.373118	-0.83687	-0.302972	-0.179882
evm.model.supercontig_1476.2	16409223	DOWN	UNCHANGED	UNCHANGED	pathogenesis-related protein PR-4-like	PR4	3	24.35	8564.33	5821.67	7424.33	4547.33	4346.67	3996	9244	4870	5080.67	2674	2046	3518	27490.7	3514.5	4484	2651	2626	3006.33	7270.11	4296.67	6398.22	2746	11829.7	2761.11	0.0215135	0.0699426	0.311575	-0.75876	-1.22034	-2.0991
evm.model.supercontig_190.14	16412120	DOWN	UNCHANGED	UNCHANGED	THO complex subunit 4A	AT5G59950	4	31.11	29174	31595.7	32767.3	19809.7	19685.3	22892.3	24363	19758	13678.3	16059.3	10840.7	12208.7	9180	8255.67	7501.67	8791	15581	15837.7	31179	20795.8	19266.4	13036.2	8312.44	13403.2	0.00222838	0.146679	0.0969836	-0.584284	-0.563565	0.689235
evm.model.supercontig_196.4	16412321	DOWN	UNCHANGED	UNCHANGED	protein HEAT INTOLERANT 4-like	AT5G10010	4	18.45	17925.3	18329.3	20159.3	12585	14224.7	9671.67	19393.7	15347.7	10170.7	13248	13207.3	11478.7	8639	8731.67	10840	11452.5	19625.7	18888.3	18804.7	12160.4	14970.7	12644.7	9403.56	16655.5	0.0113824	0.442532	0.0553074	-0.628895	-0.243609	0.82472
evm.model.supercontig_200.12	16413133	DOWN	UNCHANGED	UNCHANGED	cyclase-like protein 2	AT4G35220	2	14.07	8411.5	7744.5	7906.5	4002	4412.5	5355.5	16545	9653	9904	6839	8822	8035	23993	15981	12662.5	9472.5	10023.5	16053	8020.83	4590	12034	7898.67	17545.5	11849.7	0.0015652	0.150475	0.224585	-0.805258	-0.607435	-0.566255
evm.model.supercontig_21.81	16413596	DOWN	UNCHANGED	UNCHANGED	far upstream element-binding protein 2 isoform X4	AT4G10070	6	12.71	12302	16442.3	17711.3	5681.33	6513.33	7465.67	27637	34043.3	23973	14803.3	20622.3	21902	26132	19472	28013.7	12317.3	28309.3	23070.7	15485.2	6553.44	28551.1	19109.2	24539.2	21232.4	0.00644861	0.0615674	0.571565	-1.24057	-0.579278	-0.208819
evm.model.supercontig_3.162	16416438	DOWN	UNCHANGED	UNCHANGED	nascent polypeptide-associated complex subunit alpha-like protein 2	NACA2	3	20.28	17623	26351	22869.5	10450.5	10292	7467	31810	20942	29479	11356.5	25378	27353	19981	8565		27575	31241.3	26806.3	22281.2	9403.17	27410.3	21362.5	14273	28540.9	0.00902128	0.372082	0.0534108	-1.24461	-0.359639	0.999742
evm.model.supercontig_34.200	16417939	DOWN	UNCHANGED	UNCHANGED	cysteine proteinase inhibitor-like	CYSB	2	30.3		5675	6764	2660	3038	4164	16830	19029	9228	15412.5	21374	20297	6037	7881	5499.5		6131	9462	6219.5	3287.33	15029	19027.8	6472.5	7796.5	0.0258	0.31577	0.456228	-0.919881	0.340362	0.268504
evm.model.supercontig_37.150	16418604	DOWN	UNCHANGED	UNCHANGED	proteasome subunit alpha type-7	PAD2	7	40.43	85724.5	82717.9	76960.5	48943.7	54885.5	64673.5	137337	125852	129014	129792	128863	126245	51300.6	59129.7	69368.3	57393.1	38833.3	23867.4	81800.9	56167.6	130734	128300	59932.9	40031.3	0.0081862	0.534427	0.145163	-0.54238	-0.0271212	-0.58222
evm.model.supercontig_386.5	16418968	DOWN	UNCHANGED	UNCHANGED	thylakoid lumenal 19 kDa protein, chloroplastic	AT3G63540	2	12.77	25916	26655	28399	14211.5	18070	14081	37436.5	31453	22077.5	22780	29089	32371	22516	26806	22062	28658	34065	27765	26990	15454.2	30322.3	28080	23794.7	30162.7	0.0015428	0.693014	0.0622273	-0.804429	-0.110838	0.342126
evm.model.supercontig_43.55	16420014	DOWN	UNCHANGED	UNCHANGED	REF/SRPP-like protein At1g67360	AT1G67360	7	56.03	35223.3	45597.3	41585	21729	23517.7	25391.3	30446.3	30982.3	37468.7	21908	11341.3	25993.3	35701.3	28853.7	25963.3	30864	59699.3	53982	40801.9	23546	32965.8	19747.6	30172.8	48181.8	0.00572041	0.0546711	0.124158	-0.793154	-0.739295	0.67524
evm.model.supercontig_50.57	16421679	DOWN	UNCHANGED	UNCHANGED	17.8 kDa class II heat shock protein	ACD32.1	4	19.08	9688.67	10868.7	9754.67	3882.5	7117	6909	12066	18358	19822.3	9605.67	13466.7	11896	11359.7	6296.33	8649.33	8335	20000.7	18241.7	10104	5969.5	16748.8	11656.1	8768.44	15525.8	0.0205761	0.124908	0.159398	-0.759245	-0.522969	0.824273
evm.model.supercontig_501.1	16421728	DOWN	UNCHANGED	UNCHANGED	serine/arginine-rich splicing factor SR34A isoform X1	SR34a	4	33.54	15718.7	13724.3	17092	7136.33	7211.67	8873.33	27186.3	15084.3	11347	13294.7	9137.67	8884	11144.7	7555	9463	13104	33348.7	27348.7	15511.7	7740.44	17872.6	10438.8	9387.56	24600.4	0.00234313	0.2105	0.0669789	-1.00287	-0.775793	1.38986
evm.model.supercontig_58.97	16423074	DOWN	UNCHANGED	UNCHANGED	spindle assembly abnormal protein	AT3G22520	3	4.37	34527	34451.3	34842	21709.7	23831.7	20896	28101	39646	22190.3	21408	26594	22033.7	6601	3138	4269	6376	18942.3	15661.7	34606.8	22145.8	29979.1	23345.2	4669.33	13660	0.000146475	0.285065	0.0823918	-0.644023	-0.36083	1.54867
evm.model.supercontig_64.75	16424311	DOWN	UNCHANGED	UNCHANGED	outer envelope pore protein 24A, chloroplastic-like	AT1G45170	12	87.26	87268.3	107478	120251	65945.3	77268	73417.7	113302	114055	113122	84024.3	95188	95078	126251	113457	107718	89844.3	157113	143580	104999	72210.3	113493	91430.1	115809	130179	0.0320658	0.00402721	0.536143	-0.540098	-0.311859	0.168756
evm.model.supercontig_67.73	16424758	DOWN	UNCHANGED	UNCHANGED	chlorophyll a-b binding protein of LHCII type 1-like	LHB1B2	9	63.16	22855	19545.7	25863.1	14699.9	17030.2	15586.7	9921.21	16712.4	16441.8	24431.7	32011.3	17748.6	47371.9	34939.3	36422.2	44351	43166.8	41805.8	22754.6	15772.3	14358.5	24730.5	39577.8	43107.9	0.0230276	0.0909926	0.426163	-0.528767	0.784389	0.123259
evm.model.supercontig_698.4	16424992	DOWN	UNCHANGED	UNCHANGED	low-temperature-induced cysteine proteinase	XBCP3	2	8.31	21456.5	18298	25061.5	7444	9473	8876	9801.5	10097.5	12083.5	12747.5	14024.5	13627	23619	21290.5	22157	16590.5	8004	21691.5	21605.3	8597.67	10660.8	13466.3	22355.5	15428.7	0.00312876	0.0257054	0.162467	-1.32937	0.337037	-0.535016
evm.model.supercontig_7.199	16425107	DOWN	UNCHANGED	UNCHANGED	far upstream element-binding protein 1	AT2G25970	6	26.84	72247.3	83307.3	80277.7	31608.3	31368.7	38004.7	57974.7	78102	41251.3	36148.3	44596.7	41697.3	38941.3	31132.3	31681.3	17206	32379.7	31002.3	78610.8	33660.6	59109.3	40814.1	33918.3	26862.7	0.000340434	0.169701	0.265818	-1.22367	-0.534318	-0.336463
evm.model.supercontig_7.91	16425257	DOWN	UNCHANGED	UNCHANGED	10 kDa chaperonin, mitochondrial-like	CPN10	7	80.41	78982.3	69159.7	73460.2	43988.6	38628.7	41604.5	46493.4	59639.7	81161.7	80234.1	96489.7	62016.3	23356.2	9626.66	15028.3	10755.1	7283.7	7428.76	73867.4	41407.3	62431.6	79580	16003.7	8489.2	0.000556741	0.293302	0.144505	-0.835053	0.350131	-0.914709
evm.model.supercontig_85.10	16427408	DOWN	UNCHANGED	UNCHANGED	40S ribosomal protein S5	RPS5B	8	58.74	39422.2	58604.1	75120.3	29753.8	25932.9	14000.8	173880	168549	53233.9	55759.6	61983.3	99359.7	70788.4	86240.8	89930.5	103102	101265	103770	57715.5	23229.2	131888	72367.5	82319.9	102712	0.0384954	0.226154	0.0260555	-1.31302	-0.865895	0.319297
evm.TU.contig_27379.2	16429493	DOWN	UNCHANGED	UNCHANGED	endoglucanase 6-like	GH9C2	2	5.15	19165	17199	20347	13993	11098.5	13096.5	18932	12547.5	8024.5	19536	11658	18637.5	11408.5	12715.5	10791.5	9421.5	9633.5	8598	18903.7	12729.3	13168	16610.5	11638.5	9217.67	0.00792842	0.440721	0.0203145	-0.570509	0.335059	-0.336432
evm.TU.contig_33226.1	16430229	DOWN	UNCHANGED	UNCHANGED	bifunctional purine biosynthesis protein PurH	AT2G35040	3	29.73	10165.3	13014.8	10405.3	5180.32	5753.87	5730.26	6203.19	8334.47	14262	7185.69	8500.71	8718.46	6435	4877	5620.14	6435	21991	21607	11195.1	5554.81	9599.89	8134.95	5644.05	16677.7	0.00375464	0.583266	0.098458	-1.01106	-0.238884	1.56312
evm.model.supercontig_33.178	16417628	DOWN	UNCHANGED	UNIQUE_XYh	calmodulin-7	CAM4	10	63.76	5405.65	4780.48	4312.93	3160.08	3053.23	3248.42	3805.82	4430.22	2780.1	5130.74	6088.29	4607.74				14382.6	25053.6	16361	4833.02	3153.91	3672.05	5275.59	0	18599.1	0.00641721	0.0684755	-	-0.615784	0.522748	-
evm.model.supercontig_1469.1	16409181	DOWN	UNCHANGED	UP	eukaryotic translation initiation factor 5A-like	ELF5A-1	14	91.82	87786.4	80877.8	101618	58459.5	44365.4	51329.5	47121.8	54602.2	33170.6	56193.9	76311.3	54752.2	13039	15465	11573.1	30722.3	55395.8	53615.5	90094	51384.8	44964.9	62419.1	13359	46577.9	0.00616681	0.136068	0.0143836	-0.810091	0.473189	1.80183
evm.model.supercontig_183.5	16411620	DOWN	UNCHANGED	UP	nucleolin 2-like isoform X2	NUC-L1	12	18.63	50867.7	58601.7	68712.7	23561.3	34111.7	33833.7	51991.3	63627.7	53748	28219	50438.3	48924	22923	17528.7	23526.3	30828.3	65488.3	65248	59394	30502.2	56455.7	42527.1	21326	53854.9	0.00972218	0.157856	0.0494469	-0.961403	-0.408736	1.33646
evm.model.supercontig_228.3	16414108	DOWN	UNCHANGED	UP	Ribulose bisphosphate carboxylase/oxygenase activase	RCA	12	50.23	100428	86116.1	78550.6	51533.8	66772.7	58870.1	62566.8	84441.2	85819.8	63614	68289.3	56341.4	13269.9	15979.3	14925.5	68386	75699.2	79332	88364.8	59058.9	77609.3	62748.2	14724.9	74472.4	0.0196482	0.147689	5.56463e-05	-0.581318	-0.306654	2.33845
evm.model.supercontig_23.36	16414245	DOWN	UNCHANGED	UP	serine/arginine-rich splicing factor RSZ22A-like	RSZ21	2	12.78	17246	21872.5	24025	10213	10560	9294	19862	21335	8153	11509	12732	10953	7317	6566	5691	10403	17789	23405	21047.8	10022.3	16450	11731.3	6524.67	17199	0.0056272	0.32442	0.0481511	-1.07045	-0.487721	1.39835
evm.model.supercontig_36.140	16418327	DOWN	UNCHANGED	UP	14-3-3-like protein	GRF11	8	68.24	30976.7	32016.4	33746.6	19625	25243.7	21270.2	38163.4	31007.7	30089.9	25029.1	27811.3	29217.4	6135.03	6791.62	6942.83	33499.4	20925.8	15845.7	32246.6	22046.3	33087	27352.6	6623.16	23423.6	0.0053127	0.112983	0.0329522	-0.548608	-0.274586	1.82237
evm.model.supercontig_55.144	16422533	DOWN	UNCHANGED	UP	RNA-binding protein Musashi homolog 2 isoform X1	AT4G36960	8	30.73	23563.3	27577	29699.7	14801.3	20254	17685.3	24170.3	30709.3	12023.7	16454	20606	17850.7	13277.7	10904	10975.3	19542	30912.3	30290	26946.7	17580.2	22301.1	18303.6	11719	26914.8	0.0172895	0.515377	0.015755	-0.616154	-0.284992	1.19955
evm.model.supercontig_74.43	16425734	DOWN	UNCHANGED	UP	tubulin beta chain-like	TUB6	7	53.54	9706.09	11390.4	11910	6436.8	6580.12	6953.33	9054.33	9424.67	15239	9268	11378.3	8094.16	14806.2	11048.6	10780	25527.9	25174.1	26331.2	11002.2	6656.75	11239.3	9580.17	12211.6	25677.8	0.00312458	0.496606	0.000557702	-0.724899	-0.230434	1.07227
evm.model.supercontig_84.117	16427279	DOWN	UNCHANGED	UP	histone H2AX	GAMMA-H2AX	4	36.17	31090.9	36909.4	40332.4	14818.8	15063.3	14485.4	39129.4	42053.6	19887.5	30964.7	31368.5	35027.6	5000.97	5299.17	4283.33	5792.88	7338.44	7517.01	36110.9	14789.2	33690.2	32453.6	4861.16	6882.78	0.00139604	0.86969	0.0318221	-1.28789	-0.0539469	0.501691
evm.model.supercontig_51.135	16421801	DOWN	UP	UNCHANGED	tubulin alpha-3 chain	TUA5	20	54.69	22346.6	23909.6	19373.9	8663.95	9861.54	11187.7	13207.2	19020	20958.8	27295.8	27625.6	24614.4	29854.5	25188.9	29475.6	30161.9	29195	31540	21876.7	9904.4	17728.6	26512	28173	30299	0.00139344	0.0251204	0.265461	-1.14325	0.580561	0.104956
evm.model.supercontig_27.236	16415619	UNCHANGED	-	-	SNF1-related protein kinase regulatory subunit beta-2	AT4G16360	2	8.77	9509.5		14401	9428	6235.5	7325	20329			10505	10175	12444				7963			11955.2	7662.83	20329	11041.3	0	7963	0.144567	-	-	-0.641694	-0.880625	-
evm.model.supercontig_36.156	16418344	UNCHANGED	-	-	protein EXORDIUM	EXO	2	8.44	20106	15612	18863	20292		18848		15723		17772	16835	16854	15122	25390.5	28690.5		13130		18193.7	19570	15723	17153.7	23067.7	13130	0.502624	-	-	0.105207	0.12564	-0.813005
evm.model.supercontig_37.190	16418648	UNCHANGED	-	-	translocon-associated protein subunit alpha	AT2G21160	2	14.5		1869	1658	2629	3621	2022.5			1473	2022	2459	1515	1769			1244	6124	6018	1763.5	2757.5	1473	1998.67	1769	4462	0.199811	-	-	0.644919	0.44028	1.33476
evm.model.supercontig_84.92	16427379	UNCHANGED	-	-	Histone H3.2	AT5G65360.1	2	15.44	36701	31799	78740.5	41807	31653	22349	114759										5146		49080.2	31936.3	114759	0	0	5146	0.342203	-	-	-0.619941	-	-
evm.model.supercontig_5.141	16421242	UNCHANGED	-	UNCHANGED	PLAT domain-containing protein 3-like	#N/A	5	50	2813.5	7688.33	9964.67	5137	4674.5								13010	33024.3	18924.3	72540.7	33454.3	97692.3	6822.17	4905.75	0	0	21652.9	67895.8	0.533048	-	0.0778115	-0.475756	-	1.64876
evm.model.supercontig_52.70	16422096	UNCHANGED	-	UNCHANGED	protein TRIGALACTOSYLDIACYLGLYCEROL 4, chloroplastic	AT2G44640	2	4.9	9793	11803	9923.5	8764	8580	6882.5			12710		18465		17226.5	22931	13344	10202	13047	10220	10506.5	8075.5	12710	18465	17833.8	11156.3	0.0512653	-	0.0856273	-0.379659	0.538829	-0.676754
evm.model.supercontig_217.14	16413799	UNCHANGED	-	UNIQUE_XX	vesicle-associated membrane protein 711	VAMP711	2	14.09	11453.5	5651		10360.5	10790.5	11122			11071.5	9670	14975	16509	5418	11645.5	12270				8552.25	10757.7	11071.5	13718	9777.83	0	0.38642	-	-	0.330989	0.309219	-
evm.model.supercontig_34.64	16418011	UNCHANGED	DOWN	-	cytochrome b6-f complex iron-sulfur subunit, chloroplastic-like	PETC	5	42.98	16071.3	12857.7	28271.3	13778	12216	11993.7	22483.7	22306.7	27328	10357.7	9992	8805	1814		2810	2328			19066.8	12662.6	24039.4	9718.22	2312	2328	0.24705	0.0011131	-	-0.590492	-1.30664	0.00994966
evm.model.supercontig_56.101	16422696	UNCHANGED	DOWN	DOWN	neutral ceramidase 2	AT2G38010	12	30.18	24112.3	22635.3	22145.3	19000	19847	20336.3	24677	17711.3	20790	14606	15615.7	14442.7	25529.7	24181.7	21545.7	15635	14174.3	16405	22964.3	19727.8	21059.4	14888.1	23752.3	15404.8	0.0102707	0.0394451	0.00338578	-0.219166	-0.500307	-0.624691
evm.model.supercontig_774.1	16426167	UNCHANGED	DOWN	DOWN	alpha-galactosidase 1-like	AGAL1	14	46.83	76653.3	60932.3	70856.7	59009.3	51704.3	58864	58967	68258.3	59703.7	42431.3	29909.3	41020.3	71972.3	66481.7	76542.7	37558.3	47590.3	42987.3	69480.8	56525.9	62309.7	37787	71665.6	42712	0.0668663	0.00777759	0.00213394	-0.297702	-0.721566	-0.746638
evm.model.supercontig_80.117	16426718	UNCHANGED	DOWN	DOWN	chlorophyll a-b binding protein 13, chloroplastic	LHCB3	4	36.7	11655.7	10009.3	10177	9302.67	8896.67	8206.67	16432	18892.7	16078.7	12260.7	12166.7	11035	12315	15073	14292.3	7705	8723	9975	10614	8802	17134.4	11820.8	13893.4	8801	0.0417515	0.00537919	0.00836749	-0.270065	-0.535574	-0.658665
evm.model.supercontig_84.113	16427275	UNCHANGED	DOWN	DOWN	myrosinase 5-like	BGLU34	9	61.41	169373	125473	129014	147429	109122	142499	156869	165545	213513	118732	103236	123044	224895	211234	176624	131602	120485	155277	141287	133017	178642	115004	204251	135788	0.678329	0.0268036	0.0178667	-0.0870171	-0.635388	-0.588989
evm.model.supercontig_1.437	16404385	UNCHANGED	DOWN	UNCHANGED	ribulose bisphosphate carboxylase/oxygenase activase, chloroplastic-like	RCA	19	60.79	68361.1	57422.1	64662.4	45637.3	59146.8	49352.3	91742	64330.4	79468.3	43342	55724.3	51933.9	23380.7	47013.4	30323.9	18387.2	23706.2	18299.5	63481.9	51378.8	78513.6	50333.4	33572.7	20131	0.0786317	0.0320684	0.136827	-0.305172	-0.641426	-0.73787
evm.model.supercontig_126.51	16407356	UNCHANGED	DOWN	UNCHANGED	17.9 kDa class II heat shock protein-like	HSP17.6II	5	64.33	50983.3	41888	73940.3	24245	47378	38927	64498	58175.7	62780	26753.7	33390.3	28234.7	24173	13739	10289.5	20434.3	26690.3	25024	55603.9	36850	61817.9	29459.6	16067.2	24049.6	0.18388	0.000301989	0.155857	-0.593521	-1.06929	0.581895
evm.model.supercontig_152.58	16409644	UNCHANGED	DOWN	UNCHANGED	1-aminocyclopropane-1-carboxylate oxidase	EFE	7	54.04	76129.7	56227.3	69686.3	31981.2	51198	49261.7	69848.3	83682	71751	38963	43127.7	40313.3	53449.3	56227.7	39606.7	31904.7	50280.3	43521.3	67347.8	44147	75093.8	40801.3	49761.2	41902.1	0.0518973	0.00159134	0.34986	-0.609316	-0.880077	-0.247999
evm.model.supercontig_163.22	16410303	UNCHANGED	DOWN	UNCHANGED	chlorophyll a-b binding protein CP29.1, chloroplastic	LHCB4.1	4	21.68	24777	25838	25712	18484	19648.3	17617.7	33751	36768.7	39686.3	23359.5	20302.3	23802.5	26993.3	27015.3	24157.7	29959.3	23188.7	25018.7	25442.3	18583.3	36735.3	22488.1	26055.4	26055.6	0.000533743	0.0021963	0.999963	-0.453222	-0.708006	6.15223e-06
evm.model.supercontig_179.27	16411201	UNCHANGED	DOWN	UNCHANGED	allene oxide cyclase	AOC4	5	28.35	101853	91287.3	83095	67150.3	78549	83933	127629	95358	130146	80151.7	82068	78965	73660.3	62580	40467.7	71143.3	69628.3	80622.7	92078.4	76544.1	117711	80394.9	58902.7	73798.1	0.101933	0.0293517	0.223338	-0.266572	-0.550072	0.325251
evm.model.supercontig_185.13	16411678	UNCHANGED	DOWN	UNCHANGED	photosystem II cp47 protein	PSBB	2	8.82	29451	20945	18709.5	25191	27006.5	12609	36211	34063.5	40492	12125	13044	31056.5	46889	32686	29135.5	48487	36485.5	52322	23035.2	21602.2	36922.2	18741.8	36236.8	45764.8	0.810186	0.0478125	0.257567	-0.092662	-0.978225	0.336783
evm.model.supercontig_21.239	16413524	UNCHANGED	DOWN	UNCHANGED	chlorophyll a-b binding protein CP26, chloroplastic	LHCB5	8	59.25	38407.7	31974.7	31111	28299	25738.3	23341.3	33697.7	39913	37114.3	25637.7	23477.3	20670.7	16930.3	19703.7	20344.7	23883	22620.3	24531	33831.1	25792.9	36908.3	23261.9	18992.9	23678.1	0.041329	0.00405519	0.0169286	-0.391377	-0.665978	0.318095
evm.model.supercontig_22.17	16413853	UNCHANGED	DOWN	UNCHANGED	aspartyl protease family protein At5g10770	AT1G79720	2	6.87	9259.5	11819	14923.5	8581	10934	11620.5	16493.5	16459	14055.5	10407.5	10204.5	11242	21143.5	31041	18073	12036	17363	20347	12000.7	10378.5	15669.3	10618	23419.2	16582	0.436539	0.00432616	0.211887	-0.209517	-0.561432	-0.498072
evm.model.supercontig_298.1	16416361	UNCHANGED	DOWN	UNCHANGED	glutamine synthetase nodule isozyme-like	GLN1-1	19	77.53	115026	88382.3	112331	78557.7	78759.3	91675.7	98618.7	111358	109144	71889.7	67916.3	68666.7	137744	117636	127934	87964.4	89533.9	103660	105247	82997.6	106374	69490.9	127772	93719.3	0.0795268	0.000856844	0.0112641	-0.342632	-0.614244	-0.447149
evm.model.supercontig_37.194	16418652	UNCHANGED	DOWN	UNCHANGED	triosephosphate isomerase, chloroplastic	TIM	3	22.47	30694	31143.2	32730.4	27158.6	31947.2	30364.2	29156.6	21954.3	16692.2	6905.9	5845.7	9910.92	21645.2	21588.3	19438.4	8736.32	23809	23996.8	31522.5	29823.3	22601	7554.17	20890.6	18847.4	0.33124	0.016861	0.709577	-0.0799418	-1.58104	-0.148492
evm.model.supercontig_42.88	16419852	UNCHANGED	DOWN	UNCHANGED	chlorophyll a-b binding protein CP24 10A, chloroplastic	LHCB6	4	37.74	13163.7	12102	13964.3	11029	11409.3	9678	19050.7	20101.3	19118.3	12633.7	12116	13834.3	19182.7	17022.7	15132	17189.7	17882	21611.7	13076.7	10705.4	19423.4	12861.3	17112.4	18894.4	0.0345343	0.000428166	0.379214	-0.28865	-0.594759	0.142916
evm.model.supercontig_46.18	16420466	UNCHANGED	DOWN	UNCHANGED	blue copper protein-like	ENODL9	2	8.97	27831.5	15580	28224	36409	30868	34583.5	32707.5	29503	26285.5	18018	16840.5	23700	38654	23993.5	29276	23773	25882	18459.5	23878.5	33953.5	29498.7	19519.5	30641.2	22704.8	0.0867538	0.0238928	0.175149	0.507848	-0.595734	-0.432472
evm.model.supercontig_8.137	16426416	UNCHANGED	DOWN	UNCHANGED	Small ubiquitin-related modifier 1	SUMO1	2	26.67	10465.8	8399.98	13995.8	6607.46	6914.68	8195.69	17986.5	14921.4	15300.4	9804.91	12925.1	11263.2	6262.82	8560.63	8724.17	12865.7	8513.61	7598.6	10953.9	7239.28	16069.4	11331.1	7849.2	9659.31	0.0948292	0.0229849	0.373569	-0.597524	-0.504038	0.299373
evm.model.supercontig_85.96	16427536	UNCHANGED	DOWN	UNCHANGED	polygalacturonase inhibitor	PGIP1	16	60.92	174797	173606	165095	128930	134378	139914	215111	226507	230694	138790	162008	135326	64916	93906.3	107006	92676.3	111233	63475	171166	134407	224104	145374	88609.6	89128.1	0.00112524	0.0011967	0.979151	-0.348784	-0.624398	0.00841825
evm.model.supercontig_327.5	16417519	UNCHANGED	DOWN	UP	serine/arginine-rich-splicing factor SR34	SR30	2	11.44	12508.3	11971.3	13527.6	12221.2	10567.7	13764.6	12281.9	13253.5	9861.82	7804.58	7030.92	6618.23	3889.02	2333.33	2570.73	6630	10041.7	10619.8	12669.1	12184.5	11799.1	7151.24	2931.03	9097.17	0.662452	0.012088	0.00990406	-0.0562638	-0.72241	1.63401
evm.model.supercontig_34.56	16418002	UNCHANGED	DOWN	UP	universal stress protein PHOS34-like	AT1G11360	4	22.09	18668	19887.7	28811	11514	15473.3	12690.3	19602	25031	21115.7	12081	14709	13515.3	7422.33	6837.5	5517.33	10393	18466.7	14451.7	22455.6	13225.9	21916.2	13435.1	6592.39	14437.1	0.0535412	0.00899812	0.0307423	-0.763708	-0.705991	1.13091
evm.model.supercontig_8.5	16426643	UNCHANGED	DOWN	UP	chlorophyll a-b binding protein 8, chloroplastic	LHCA3	9	51.27	29075.7	30537.7	30452.3	26462	23535.7	17059.7	31203	40777	29840	25830.3	20936.3	22481.3	3913.67	5181.67	8625.67	17029.7	17354.7	13056.7	30021.9	22352.4	33940	23082.7	5907	15813.7	0.0529028	0.0437084	0.00737318	-0.425582	-0.556177	1.42067
evm.model.supercontig_81.37	16426951	UNCHANGED	DOWN	UP	17.3 kDa class I heat shock protein-like	AT2G29500	9	51.3	34211	31258	64674	12547	37825.3	24189.3	38145	43148	24626	11067.3	9991.33	19465	20006.3	14280	11134.7	30201.7	24613	41026.3	43381	24853.9	35306.3	13507.9	15140.3	31947	0.22546	0.0256946	0.0372656	-0.803592	-1.38612	1.07728
evm.model.supercontig_882.3	16427865	UNCHANGED	DOWN	UP	photosystem I reaction center subunit III, chloroplastic	PSAF	3	16.14	37055.5	31783.5	35001.7	26460.5	25997	22784	48557.5	36961.3	34260.7	27605.5	24563	26921.5	8672	9015.67	10210	16393.7	19942	13569.5	34613.6	25080.5	39926.5	26363.3	9299.22	16635.1	0.00769201	0.0389055	0.0181807	-0.464771	-0.598814	0.839045
evm.model.supercontig_97.14	16429047	UNCHANGED	DOWN	UP	polyadenylate-binding protein RBP45C-like	ATRBP45C	7	47.76	4578.25	4048.84	3675.5	3310.97	3340.04	3597.7	3251.11	3986.29	3364.86	2203.47	2619.99	1779.28	1209.1	1108.85	1092.19	2152.52	3132.1	2849.13	4100.86	3416.24	3534.09	2200.91	1136.71	2711.25	0.0690256	0.0161342	0.00581678	-0.263518	-0.683235	1.25409
evm.model.supercontig_108.22	16405436	UNCHANGED	UNCHANGED	-	nijmegen breakage syndrome 1 protein isoform X1	NBS1	2	4.72	7448	5920	14672	2199	2475	3002	12763.5	11097	4089	2718	2283	4408	26507						9346.67	2558.67	9316.5	3136.33	26507	0	0.0663738	0.086756	-	-1.86906	-1.57071	-
evm.model.supercontig_112.52	16405954	UNCHANGED	UNCHANGED	-	50S ribosomal protein L4, chloroplastic isoform X2	RPL4	2	26.53	33136.5	30647	27485.5	30232	22696.5	20850	14198.5	12901		12237	13674		8546		7694				30423	24592.8	13549.8	12955.5	8120	0	0.152278	0.601826	-	-0.306924	-0.0647015	-
evm.model.supercontig_119.36	16406552	UNCHANGED	UNCHANGED	-	protein MET1, chloroplastic	ZKT	2	15.68	17586	15613.5	20407	14652.5	14584	13936.5	15110.5	13915.5	8016	10912.5	12698	10657.5	14794	19327	16642	8404			17868.8	14391	12347.3	11422.7	16921	8404	0.0691445	0.706425	-	-0.312279	-0.1123	-1.00967
evm.model.supercontig_12.91	16406935	UNCHANGED	UNCHANGED	-	DNA damage-inducible protein 1	DDI1	3	11.49	37296.5	29358	28483.5	27656.5	34368	32252.5	32787.5	33627	34719.5	32459.5	33642	32153			13124		23122	17524.5	31712.7	31425.7	33711.3	32751.5	13124	20323.2	0.937385	0.253552	-	-0.0131158	-0.0416727	0.630924
evm.model.supercontig_126.35	16407338	UNCHANGED	UNCHANGED	-	40S ribosomal protein S3-3	AT5G35530	9	39.79	751.301	2390.61	3246.43	2781.4	2425.06	1803.69	735.196	1500.3	1080.9	1844.56	1010.81	1981.53							2129.45	2336.72	1105.47	1612.3	0	0	0.804989	0.248346	-	0.134003	0.544463	-
evm.model.supercontig_126.52	16407357	UNCHANGED	UNCHANGED	-	17.9 kDa class II heat shock protein-like	HSP17.6II	4	34.57	5019	5242	8501.5	6600.67	17926.3	13638.7	6971.33	10547.5	9922.67	6570.33	7532.67	5825	1853			5079	5872.67	7640.5	6254.17	12721.9	9147.17	6642.67	1853	6197.39	0.137307	0.106934	-	1.02442	-0.461562	1.7418
evm.model.supercontig_285.3	16416069	UNCHANGED	UNCHANGED	-	small nuclear ribonucleoprotein-associated proteins B and B'-like	AT5G44500	5	17.13	30413.3	34524	43032.3	25644	28066.3	25951.3	49446	45942.7	26085	28956.3	28593	33007	10795.7	15806.3	10334.3	6072.33			35989.9	26553.9	40491.2	30185.4	12312.1	6072.33	0.067648	0.236665	-	-0.438668	-0.423756	-1.01976
evm.model.supercontig_3.19	16416468	UNCHANGED	UNCHANGED	-	hevamine-A-like	CHIA	6	42.33	88642.7	35399	27145.7	5949	9980.67	10434.5	101612	51503.3	520854	103152	55585.3	44636		23737.7					50395.8	8788.06	224657	67791	23737.7	0	0.0976339	0.354365	-	-2.51969	-1.72856	-
evm.model.supercontig_43.127	16419937	UNCHANGED	UNCHANGED	-	uncharacterized protein LOC110816003	AT5G16660	3	23.59	14164	14383	15451.3	16864	24517.5	15163	15382	17616	6956	12136.5	15800	15263.5	3106		2715				14666.1	18848.2	13318	14400	2910.5	0	0.223291	0.768893	-	0.361938	0.112691	-
evm.model.supercontig_53.125	16422187	UNCHANGED	UNCHANGED	-	ras-related protein RABF1	ARA6	3	16.5	15875.5	17159.5	13992	14137.7	13277	15765.3	9918.5	11263.5	11360.5	11194		8688.67	4285			3494.5		4487	15675.7	14393.3	10847.5	9941.33	4285	3990.75	0.336106	0.474178	-	-0.123126	-0.125851	-0.102635
evm.TU.contig_28071.1	16429542	UNCHANGED	UNCHANGED	-	alanine--tRNA ligase-like	ALATS	3	15.75	13166.3	11725.7	11371.3	12991.3	12917	15603.3	7734.33	8917.67	4874.5	10687	10560.7	8277.33					5885	6722	12087.8	13837.2	7175.5	9841.67	0	6303.5	0.167819	0.136311	-	0.195005	0.455823	-
evm.model.supercontig_0.141	16403849	UNCHANGED	UNCHANGED	DOWN	ATP-dependent Clp protease proteolytic subunit 2, mitochondrial	NCLPP7	7	40.49	42971.3	45195.3	45876.7	29249	37711.3	40525	46205	46985.3	39530	37862.7	42453.7	38745.3	14972.3	17582	21039	10483	9952	8384.67	44681.1	35828.4	44240.1	39687.2	17864.4	9606.56	0.0647213	0.17343	0.0114724	-0.31856	-0.15668	-0.895
evm.model.supercontig_1.102	16404014	UNCHANGED	UNCHANGED	DOWN	probable inactive purple acid phosphatase 2	AT1G13900	6	17.23	19943.3	16466.3	16734.7	18062.3	20470.3	19980.7	15863.7	22498.3	28904	20689.3	23417.3	19099.3	32048	37128.3	24580.3	18348	14293.3	16983.7	17714.8	19504.4	22422	21068.7	31252.2	16541.7	0.251721	0.750348	0.0185062	0.13885	-0.089816	-0.917854
evm.model.supercontig_1.229	16404154	UNCHANGED	UNCHANGED	DOWN	aspartyl protease family protein 2	AT3G25700	12	54.31	44175	41125.3	45306.3	33004.7	31591.7	33533.3	61790.7	48415	39292.3	34899.7	33184.3	34713.3	54794.7	54219	37633.7	22839.7	25609.7	23210.3	43535.6	32709.9	49832.7	34265.8	48882.4	23886.6	0.00141274	0.0764447	0.0117798	-0.412467	-0.540323	-1.03312
evm.model.supercontig_10.139	16404492	UNCHANGED	UNCHANGED	DOWN	protein TOPLESS	T21F11.18	9	14.62	24029.3	20882.7	17724.5	22881	21057	22711	20804.4	17727	22023.1	19320.3	17916	16589.9	19267.8	20376.3	18447.8	11498.6	9241.45	9670.96	20878.8	22216.3	20184.9	17942	19364	10137	0.522509	0.209622	0.000487433	0.08958	-0.169931	-0.933744
evm.model.supercontig_1000.1	16404750	UNCHANGED	UNCHANGED	DOWN	glucose-1-phosphate adenylyltransferase large subunit, chloroplastic/amyloplastic-like	APL2	9	18.46	82378.7	93503.7	45412.3	40953.3	62491.3	70378.7	60778.7	74281.3	81485.3	65190.3	44309.7	33635	78957.7	78579.3	84938	64757.3	42568.3	36241.7	73764.9	57941.1	72181.8	47711.7	80825	47855.8	0.404354	0.0917227	0.0206629	-0.348347	-0.597293	-0.756108
evm.model.supercontig_1024.2	16404872	UNCHANGED	UNCHANGED	DOWN	chaperone protein ClpC1, chloroplastic	CLPC1	11	61.28	41424	31419	30829.7	41411	44558.3	36497	26785.7	27773	34660.7	33490.7	32838	30737	39024.7	49542	57653	37726	27640	25541.7	34557.6	40822.1	29739.8	32355.2	48739.9	30302.6	0.206687	0.373418	0.0485922	0.24035	0.121605	-0.685663
evm.model.supercontig_103.18	16404900	UNCHANGED	UNCHANGED	DOWN	serine/threonine-protein phosphatase BSL3	BSL3	4	7.88	8197	4480.87	1789.04	6041	4554.81	7116.57	1986.3	8036.22	6125.38	7238.48	7455.84	3726.23	18488.3	15696	13866.4	3050.74	5462		4822.3	5904.13	5382.63	6140.18	16016.9	4256.37	0.617391	0.74305	0.00918931	0.292002	0.18997	-1.9119
evm.model.supercontig_104.108	16405008	UNCHANGED	UNCHANGED	DOWN	Beta-fructofuranosidase insoluble isoenzyme CWINV4	cwINV4	8	20.55	42197.7	30944.7	30882	33486.7	26628	32186	23115.3	24807	31406.7	25137.7	22364.7	19501.7	49063	44567	46129	21494.3	26493.3	24020.7	34674.8	30766.9	26443	22334.7	46586.3	24002.8	0.415802	0.243696	0.000320323	-0.172508	-0.243601	-0.956705
evm.model.supercontig_104.81	16405091	UNCHANGED	UNCHANGED	DOWN	IAA-amino acid hydrolase ILR1-like	ILR1	2	6.81	10575.5	11022	8867.5	11031	9731	10731	7251.5	7517.5	8897.5	8034	9369.5	7876.5	10172.5	9683.5	11717	5919	6385	7423	10155	10497.7	7888.83	8426.67	10524.3	6575.67	0.677456	0.482852	0.00644581	0.0478785	0.0951501	-0.67852
evm.model.supercontig_104.93	16405104	UNCHANGED	UNCHANGED	DOWN	peptidyl-prolyl cis-trans isomerase CYP18-2	AT2G36130	4	58.64	33583.7	38110	41921	29921.7	33080	31259	45266	39108.7	30289.7	35804.7	38277.7	40705	52083.3	49700.3	53979	28342	31188	32471.3	37871.6	31420.2	38221.4	38262.4	51920.9	30667.1	0.0665711	0.993272	0.00025679	-0.269421	0.00154674	-0.759623
evm.model.supercontig_106.102	16405154	UNCHANGED	UNCHANGED	DOWN	Plant basic secretory protein (BSP) family protein	AT2G15220	14	67.84	92277.7	59999.3	61706	55106.3	57389.3	60374.3	56886.3	60618	89218	39281	64619.7	46314.3	138545	99397.7	111934	62957.3	77133.3	73275	71327.7	57623.3	68907.4	50071.7	116626	71121.9	0.265561	0.212226	0.0208065	-0.307809	-0.460665	-0.713521
evm.model.supercontig_11.69	16405737	UNCHANGED	UNCHANGED	DOWN	desiccation protectant protein Lea14 homolog	AT2G46140	2	46.36	17139	20651	13725.5	21226	21306	16083	18808	19824	14719	15057.5	17952	19900.5	19942	23984.5	27426.5	10151	8704	7884	17171.8	19538.3	17783.7	17636.7	23784.3	8913	0.421104	0.947574	0.00277109	0.186263	-0.0119749	-1.41603
evm.model.supercontig_112.81	16405986	UNCHANGED	UNCHANGED	DOWN	proliferating cell nuclear antigen	PCNA2	15	77.19	148701	100156	104015	143380	144187	125659	101245	128530	157660	132065	154811	115839	199033	185221	195488	136242	116437	119258	117624	137742	129145	134238	193247	123979	0.294981	0.809937	0.000742176	0.227791	0.0558012	-0.640349
evm.model.supercontig_112.87	16405992	UNCHANGED	UNCHANGED	DOWN	neutral ceramidase 1-like	AT1G07380	8	29.14	20266.7	18509.3	18193.7	18829.7	16897.7	20056.3	15965	15786	16314.3	15251	14007.3	13383.3	25403.7	23182	24400.7	13968	16315.7	16570.3	18989.9	18594.6	16021.8	14213.9	24328.8	15618	0.742574	0.033883	0.00114507	-0.0303512	-0.172733	-0.639454
evm.model.supercontig_116.16	16406270	UNCHANGED	UNCHANGED	DOWN	beta-glucosidase 44	BGLU44	5	11.24	8051.84	7717.47	8647	5983.06	6022.53	5678.95	23114.7	16020.5	14767.5	13444.5	10908.4	13715.9	27553.9	35671.3	21293	12075.7	15397.5	14974.1	8138.77	5894.85	17967.6	12689.6	28172.7	14149.1	0.00155628	0.127208	0.0308442	-0.465357	-0.501751	-0.993592
evm.model.supercontig_116.58	16406316	UNCHANGED	UNCHANGED	DOWN	glucan endo-1,3-beta-glucosidase 2	AT1G66250	6	18.72	56708.3	44843	41763.3	30390.3	38964.7	46105.3	73026.9	73117	48250.7	53185	55040	50250.4	73016.9	77614.1	68073.5	20714.6	31204.6	25875.3	47771.6	38486.8	64798.2	52825.1	72901.5	25931.5	0.222465	0.226749	0.000329384	-0.311789	-0.294729	-1.49124
evm.model.supercontig_116.66	16406325	UNCHANGED	UNCHANGED	DOWN	plasmodesmata-located protein 7	PDLP7	4	25.62	13467.7	12066.7	10235.3	13437.7	11554	11911.3	9156.67	10398.3	10926.3	12677.3	13844.7	12521.3	21004.3	17169.7	19702.7	9285.67	8448.67	7825.67	11923.2	12301	10160.4	13014.4	19292.2	8520	0.748509	0.0130848	0.000859527	0.0450014	0.35715	-1.17909
evm.model.supercontig_119.97	16406619	UNCHANGED	UNCHANGED	DOWN	formate--tetrahydrofolate ligase	THFS	9	34.25	35220.7	29185	27063.7	30877.3	27370.3	26708.3	31777.7	33958	43088.7	28752.3	29438	30943	48226	44444.3	48458	31688.7	28587.3	32732	30489.8	28318.7	36274.8	29711.1	47042.8	31002.7	0.476184	0.136037	0.000877453	-0.106572	-0.287964	-0.601581
evm.model.supercontig_119.99	16406621	UNCHANGED	UNCHANGED	DOWN	peroxidase 53	AT2G38390	15	65.52	252251	245334	252045	283288	242036	245351	228608	236173	242614	202982	211406	233898	340062	300913	277766	189113	181390	213799	249877	256892	235798	216095	306247	194767	0.628937	0.122204	0.00568856	0.0399439	-0.125885	-0.652946
evm.model.supercontig_1222.2	16407103	UNCHANGED	UNCHANGED	DOWN	ADP,ATP carrier protein 1, mitochondrial-like	AAC2	2	20.35	10048.5	11194.5	10144.1	12854.1	14553.1	12540.9	10004	11448.1	11449.4	13312.1	12052.8	14338.5	18021.9	13873.4	13348.3	7247.08	6236.1	6703.61	10462.4	13316	10967.2	13234.5	15081.2	6728.93	0.0170091	0.0502025	0.00517928	0.347954	0.271107	-1.16431
evm.model.supercontig_123.13	16407110	UNCHANGED	UNCHANGED	DOWN	probable UDP-arabinopyranose mutase 5	RGP5	8	29.01	6639.44	5875.17	5594.67	7328.02	7739.36	7765.44	6861.13	9680.09	9438.63	8516.87	9766.5	9395.88	20217.4	19886.9	19046.6	15619.4	11761	11257.7	6036.43	7610.94	8659.95	9226.42	19716.9	12879.4	0.0100861	0.592499	0.00857615	0.33438	0.0914118	-0.614373
evm.model.supercontig_125.29	16407258	UNCHANGED	UNCHANGED	DOWN	DNA-directed RNA polymerase subunit beta	AT3G08030	17	59.13	105098	99710	89336.3	102231	90588.7	105836	103034	124341	128249	107177	116601	107904	130887	135708	158209	71067	78676.7	68002.3	98048.1	99552	118542	110561	141601	72582	0.828998	0.395858	0.00155278	0.0219605	-0.100553	-0.96415
evm.model.supercontig_1278.2	16407429	UNCHANGED	UNCHANGED	DOWN	RAN GTPase-activating protein 2	RANGAP2	6	20.59	31449.3	29100.3	22856.3	25900	29096	28860.3	15992	21204	27677.3	25128.3	22642.7	19797.7	28663	33713.3	39759	23687	18147	17894	27802	27952.1	21624.4	22522.9	34045.1	19909.3	0.959273	0.820754	0.0191549	0.00776858	0.0587288	-0.774003
evm.model.supercontig_129.34	16407536	UNCHANGED	UNCHANGED	DOWN	---NA---	WDR5a	4	17.22	14668.3	13856	10662.7	11809.7	13689	13431.3	9131	11390	14320	12032.3	11824.7	10694	10185	8785.33	8959.67	6145.67	6876	6361	13062.3	12976.7	11613.7	11517	9310	6460.89	0.952681	0.953521	0.00438071	-0.00949279	-0.0120586	-0.527049
evm.model.supercontig_129.40	16407543	UNCHANGED	UNCHANGED	DOWN	leucine-rich repeat receptor-like serine/threonine-protein kinase BAM1	MPA24.5	4	5.38	21440.3	20741	17060.3	23501.7	18517	20004.3	19674.7	21245.3	18978.3	18750.3	19374.3	18413.3	22821.3	27396.3	29753	14966	9884	10380.7	19747.2	20674.3	19966.1	18846	26656.9	11743.6	0.668145	0.198309	0.00457278	0.0661911	-0.083295	-1.18264
evm.model.supercontig_129.41	16407544	UNCHANGED	UNCHANGED	DOWN	malate dehydrogenase, glyoxysomal isoform X1	PMDH1	18	80.62	30428.3	26607.3	22469.3	32656.7	37132.3	35340.7	65674.7	36245.9	31010.3	29351.7	40172.3	43094.7	60887	73156.1	64857.3	55707.7	34227.7	43158	26501.7	35043.2	44310.3	37539.6	66300.2	44364.4	0.031835	0.589838	0.0381954	0.403052	-0.23923	-0.579608
evm.model.supercontig_13.121	16407627	UNCHANGED	UNCHANGED	DOWN	probable inactive purple acid phosphatase 27	PAP27	6	16.85	18377	15821.3	12033.3	15432.7	16266	16659.7	15457.3	17924.3	16183.7	16130	15567	12710.3	23129	24395	23653.3	12262	16987.7	14857	15410.6	16119.4	16521.8	14802.4	23725.8	14702.2	0.724985	0.252518	0.00310083	0.0648831	-0.158533	-0.690421
evm.model.supercontig_13.180	16407692	UNCHANGED	UNCHANGED	DOWN	glycine--tRNA ligase, mitochondrial 1-like	AT1G29880	2	14.81	13435	13003.5	9643	16750.5	13091.5	12445.5	28972.5	27791.5	14189.5	28079.5	19970.5	30329	21499.5	29427	28410	15639	15073	13103.5	12027.2	14095.8	23651.2	26126.3	26445.5	14605.2	0.314048	0.686074	0.0104723	0.228972	0.143593	-0.856543
evm.model.supercontig_13.187	16407699	UNCHANGED	UNCHANGED	DOWN	NAD(P)-binding Rossmann-fold superfamily protein	AT3G23760	2	12.02	21348	31668	22151	19039	13181	13607	23428	23968	23020.5	18573.5	18322.5	19819.5	29187.5	28298	26600	14129.5	15853	13208	25055.7	15275.7	23472.2	18905.2	28028.5	14396.8	0.0623209	0.00105662	0.000230864	-0.713902	-0.31217	-0.961143
evm.model.supercontig_13.199	16407712	UNCHANGED	UNCHANGED	DOWN	inositol polyphosphate multikinase beta-like	IPK2BETA	5	31.91	8151.5	8385.5	8093.5	5172	6443.5	6846.5	15545.3	22957	28266.7	11118.3	12848	12105.7	17281.3	18215.7	18717.7	8645.67	9962.33	8692.33	8210.17	6154	22256.3	12024	18071.6	9100.11	0.015962	0.0514532	0.000118557	-0.415887	-0.888299	-0.989765
evm.model.supercontig_13.217	16407733	UNCHANGED	UNCHANGED	DOWN	polyadenylate-binding protein 1	PABN1	2	23.61	38018	40146	44482	30505	32468	38880	20774	22465.5	17319.5	19536	20026	19314.5	26112	25210	18821.5	10018	8828	8522.5	40882	33951	20186.3	19625.5	23381.2	9122.83	0.0936466	0.732321	0.00366626	-0.268012	-0.0406495	-1.35779
evm.model.supercontig_13.275	16407797	UNCHANGED	UNCHANGED	DOWN	quinone oxidoreductase	AT5G61510	4	18	8001.67	8141.67	5917	7271.67	6593.67	8564.33	5311.67	6604	8423.33	7933	8252	6441.33	4587	4056	5284	2706	3240.33	3468	7353.44	7476.56	6779.67	7542.11	4642.33	3138.11	0.900314	0.51217	0.0233534	0.0239536	0.153754	-0.564954
evm.model.supercontig_13.93	16407904	UNCHANGED	UNCHANGED	DOWN	gamma carbonic anhydrase-like 2, mitochondrial	GAMMACAL2	6	29.39	28441	31299.7	26337.7	27434.3	28100.3	27444.7	37884	46661	42967.7	45342.7	46521.7	41047	38366	42188.3	37904.3	28906.3	25270	23814	28692.8	27659.8	42504.2	44303.8	39486.2	25996.8	0.516843	0.585701	0.0026808	-0.0528981	0.0598236	-0.603017
evm.model.supercontig_130.4	16407944	UNCHANGED	UNCHANGED	DOWN	protoporphyrinogen oxidase, mitochondrial isoform X1	HEMG2	5	17.13	18240.7	13848.7	14125.3	15847	14442.3	12212.7	21049.7	21821.7	11061.3	18620	14554	16913.3	18358.3	14985.3	16544	10928	11006.3	11257	15404.9	14167.3	17977.6	16695.8	16629.2	11063.8	0.523178	0.743862	0.00473906	-0.12082	-0.106714	-0.587877
evm.model.supercontig_130.56	16407962	UNCHANGED	UNCHANGED	DOWN	succinate dehydrogenase [ubiquinone] iron-sulfur subunit 2, mitochondrial	SDH2-2	10	49.47	80700	85047	88569.3	76583.3	80251.3	81349.7	107973	100339	77727.3	92852	87107.3	89786	57231.3	63580.7	54225	38685.7	34815.3	32371	84772.1	79394.8	95346.7	89915.1	58345.7	35290.7	0.116613	0.587901	0.00224399	-0.0945456	-0.0846189	-0.725339
evm.model.supercontig_130.66	16407973	UNCHANGED	UNCHANGED	DOWN	proteasome subunit beta type-7-A	PBB2	6	49.78	104022	95630.7	90791.3	64328.3	88697.7	93611.3	87795	121522	109905	121873	114021	106469	137501	124430	134046	69285.7	72494.3	71993.3	96814.6	82212.4	106407	114121	131993	71257.8	0.212143	0.516218	0.000113574	-0.235867	0.100968	-0.889337
evm.model.supercontig_131.61	16408058	UNCHANGED	UNCHANGED	DOWN	UBP1-associated protein 2C	AT3G15010	16	47.55	261367	235449	236139	212515	226095	232043	222092	222998	247619	225722	223354	213710	216730	220757	262811	175118	149091	141831	244318	223551	230903	220929	233433	155347	0.113998	0.336175	0.0119654	-0.128158	-0.0637049	-0.587514
evm.model.supercontig_136.32	16408322	UNCHANGED	UNCHANGED	DOWN	fasciclin-like arabinogalactan protein 2	FLA2	6	29.27	49498.3	39301	41019.7	67695	53473.7	59333.7	42190.3	43554.3	36918	52369	44345	41742.7	73399	59826.7	60841.7	39314.3	37797	42021.7	43273	60167.4	40887.6	46152.2	64689.1	39711	0.0312693	0.236551	0.00530626	0.475516	0.174738	-0.703984
evm.model.supercontig_136.74	16408368	UNCHANGED	UNCHANGED	DOWN	small nuclear ribonucleoprotein SmD1a	AT3G07590	4	57.02	67263.7	66860.3	74529.7	48531.3	54378.7	52654	131709	97499.7	78688.3	96716.3	90657.7	103221	77088.7	93859.7	107472	59035	30759.3	32717	69551.2	51854.7	102632	96865.1	92806.9	40837.1	0.00431701	0.735763	0.0147985	-0.423602	-0.0834363	-1.18435
evm.model.supercontig_14.210	16408715	UNCHANGED	UNCHANGED	DOWN	UDP-arabinopyranose mutase 1	RGP1	24	87.85	131659	129818	135155	101483	134393	125015	100809	96043.3	116235	98215.5	106221	107352	154365	163314	175313	116004	116832	99752.4	132210	120297	104363	103929	164331	110863	0.295745	0.951828	0.00289607	-0.136232	-0.00600037	-0.567827
evm.model.supercontig_14.5	16408797	UNCHANGED	UNCHANGED	DOWN	protease Do-like 8, chloroplastic isoform X1	DEG8	4	18.22	9842.67	7395	6679	8277	8025.67	8126.33	9910.33	10736.7	11552.7	8846.67	8446.67	8598.33	14519.7	12676	12763	7896.33	7506	9110.67	7972.22	8143	10733.2	8630.56	13319.6	8171	0.86753	0.0125786	0.0026117	0.0305785	-0.314558	-0.704961
evm.model.supercontig_142.12	16408939	UNCHANGED	UNCHANGED	DOWN	eukaryotic translation initiation factor 2D	AT1G71350	4	9.59	13664.7	13929.3	13533.3	11054.3	13783.7	12876.3	13291.3	14232.3	12989.7	15153	14435.3	13512.3	19769	18554.7	21593.7	15157	11453	11888.7	13709.1	12571.4	13504.4	14366.9	19972.4	12832.9	0.233285	0.22688	0.00819904	-0.124985	0.0893134	-0.638165
evm.model.supercontig_1461.3	16409172	UNCHANGED	UNCHANGED	DOWN	Pectinesterase/pectinesterase inhibitor U1	PME2	10	25.53	27895	26678	25956.8	21700.7	20969.7	21763	35975	29633.3	52838	27155.7	22320.3	22743.9	14552.9	14582.6	12760.1	10244.7	9660.08	9437.37	26843.3	21477.8	39482.1	24073.3	13965.2	9780.7	0.000982573	0.0956131	0.00297663	-0.321715	-0.713766	-0.513827
evm.model.supercontig_147.19	16409192	UNCHANGED	UNCHANGED	DOWN	peroxiredoxin-2F, mitochondrial	PRXIIF	11	73.63	63779.7	51701.3	64250	76510	60277	65094	71247.3	45893.7	51151	40641	56925.7	49117.7	85051.3	70283.7	66536	40545	50572.3	52737.7	59910.3	67293.7	56097.3	48894.8	73957	47951.7	0.308069	0.470402	0.0185811	0.167666	-0.198252	-0.625106
evm.model.supercontig_148.3	16409249	UNCHANGED	UNCHANGED	DOWN	proteasome subunit beta type-6	PBA1	12	80	103304	90677	84751	89213	83823.7	83363.3	83327	91552.7	95743.3	91588	92394.7	83349.3	103666	101063	121606	78012	74501.7	68065	92910.6	85466.7	90207.7	89110.7	108778	73526.2	0.267543	0.825202	0.00761815	-0.120481	-0.0176519	-0.565059
evm.model.supercontig_151.35	16409553	UNCHANGED	UNCHANGED	DOWN	probable polygalacturonase	AT3G16850	3	12.77	16752.3	16549.7	17069.7	15108	16500.3	15664.3	20302.3	24033.3	20356.7	15467	25352.5	21441.3	33377	36884.3	32897.3	22612	18552	17664	16790.6	15757.6	21564.1	20753.6	34386.2	19609.3	0.0750677	0.808356	0.001705	-0.0916062	-0.0552699	-0.81029
evm.model.supercontig_152.27	16409610	UNCHANGED	UNCHANGED	DOWN	glucan endo-1,3-beta-glucosidase 1	AT1G11820	6	19.36	10993.7	9072.33	6210.67	11155.7	10230.7	12024.7	13496.3	12706	12369.3	12614.7	13448.3	12948.3	20989.7	22144.7	15814	9026.33	8580	8881.33	8758.89	11137	12857.2	13003.8	19649.4	8829.22	0.18407	0.740383	0.00516956	0.346541	0.0163518	-1.15413
evm.model.supercontig_152.35	16409619	UNCHANGED	UNCHANGED	DOWN	aspartic proteinase	AT1G62290	21	63.88	407544	463276	388274	405225	365741	366171	417512	356717	252989	351837	369084	438239	323402	391626	445809	163476	157856	201579	419698	379046	342406	386386	386946	174304	0.193241	0.467255	0.00499757	-0.146981	0.174336	-1.15053
evm.model.supercontig_1539.1	16409701	UNCHANGED	UNCHANGED	DOWN	Serpin-ZX	SERPIN1	8	39.93	25728.6	22235.1	19816.5	24694.5	24837.2	26194.9	26310.4	27661.2	34017.5	33010.2	29700.3	25608.9	28210.7	27618.4	22826.9	14625.7	13350.8	15726.5	22593.4	25242.2	29329.7	29439.8	26218.7	14567.7	0.211248	0.974191	0.00316827	0.159936	0.00540467	-0.847824
evm.model.supercontig_157.12	16409797	UNCHANGED	UNCHANGED	DOWN	protein transport protein SEC23	AT1G05520	11	23.23	17939.1	21653.7	18073.5	25217.6	26053.2	24944.1	18364.7	20029.8	24124.5	30745.3	26229.2	29626.4	33309.5	37884.3	36066	29043.4	18531.7	25070.3	19222.1	25405	20839.7	28867	35753.2	24215.1	0.00803337	0.0213053	0.025961	0.402345	0.470087	-0.562166
evm.model.supercontig_16.83	16410121	UNCHANGED	UNCHANGED	DOWN	probable prolyl 4-hydroxylase 4	P4H2	2	35.85	12709	14836	18218	15099	14342.5	10359	21762.5	16951.5	9399.5	14176	15371	13555	16263.5	17803	16845.5	10750.5	10153.5	8611	15254.3	13266.8	16037.8	14367.3	16970.7	9838.33	0.412694	0.669888	0.00079213	-0.201395	-0.158687	-0.786557
evm.model.supercontig_162.16	16410237	UNCHANGED	UNCHANGED	DOWN	peptidyl-prolyl cis-trans isomerase CYP19-3	ROC2	11	86.7	89895	76820.7	85288	70776	82635.3	82436	95899	91337.7	84781.7	78882	82038	84341	91932.7	83100.7	101024	56037.3	61958.7	61826	84001.2	78615.8	90672.8	81753.7	92019.1	59940.7	0.381353	0.0680675	0.00439295	-0.0955914	-0.149386	-0.618398
evm.model.supercontig_166.14	16410416	UNCHANGED	UNCHANGED	DOWN	DUF642 domain-containing protein	AT1G29980	6	20.8	18796.3	15008	11360.3	19726.3	14544	16779	15804	17390.7	13950.3	17675.3	19133.7	16763	24510.3	24685.7	29763.7	11666.3	9955.67	9698	15054.9	17016.4	15715	17857.3	26319.9	10440	0.495555	0.151435	0.000970686	0.176698	0.184374	-1.33403
evm.model.supercontig_166.32	16410436	UNCHANGED	UNCHANGED	DOWN	ferredoxin--NADP reductase, root isozyme, chloroplastic	RFNR1	13	58.89	52323.7	55160.7	59602.3	54310.7	60972	62679.7	60498.3	57236.3	52117	73621.7	78315.3	71827.7	49178.7	48910	49892.3	35194.3	34583	33108.7	55695.6	59320.8	56617.2	74588.2	49327	34295.3	0.33588	0.0044703	2.55079e-05	0.0909753	0.397707	-0.524365
evm.model.supercontig_169.22	16410543	UNCHANGED	UNCHANGED	DOWN	NAD_binding_10 domain-containing protein	AT2G37660	4	24.59	38447.7	30036.7	30781	30346.7	31698	33578	28433	26478	25435.3	23409.3	27096.3	21354.3	18523.3	23663	23984.7	12620.3	10385.3	8002.67	33088.4	31874.2	26782.1	23953.3	22057	10336.1	0.691682	0.209914	0.00612545	-0.0539373	-0.161043	-1.09354
evm.model.supercontig_18.130	16411272	UNCHANGED	UNCHANGED	DOWN	4-hydroxy-tetrahydrodipicolinate synthase, chloroplastic isoform X2	DHDPS2	5	24.66	22519.7	22264.7	18270.7	21797.3	20438	20186	21716	26529.3	21776	24195.3	23263.3	21885.3	30428.7	30696	31639	17208.5	19529.5	14329.3	21018.3	20807.1	23340.4	23114.7	30921.2	17022.4	0.892258	0.902463	0.000852008	-0.0145716	-0.0140235	-0.861159
evm.model.supercontig_18.139	16411281	UNCHANGED	UNCHANGED	DOWN	fasciclin-like arabinogalactan protein 10	FLA10	14	56.03	352654	344310	296458	376839	361569	359991	262419	254117	207419	259800	255447	248227	380919	379379	363188	194600	227349	232368	331141	366133	241318	254491	374495	218106	0.128639	0.492272	0.000284599	0.144924	0.076679	-0.77992
evm.model.supercontig_18.186	16411333	UNCHANGED	UNCHANGED	DOWN	NAD-dependent malic enzyme 59 kDa isoform, mitochondrial	NAD-ME2	20	49.25	41020	44640	31358	36456	39742	40935.3	28106	58402.3	55191.7	53022	52474.3	50076.3	56007	56405.7	50230.3	29443.3	29435	24855.7	39006	39044.4	47233.3	51857.6	54214.3	27911.3	0.993109	0.656852	0.000470955	0.00142122	0.134749	-0.957823
evm.model.supercontig_18.240	16411394	UNCHANGED	UNCHANGED	DOWN	AT-hook motif nuclear-localized protein 9-like	AT3G61310	4	24.56	57005.7	49334.3	44827.3	39095	40151.7	41874	40600.3	46189	48434.7	37784.3	39042.7	33497.3	54327.3	52261	50242.3	37134	27334.3	25355.3	50389.1	40373.6	45074.7	36774.8	52276.9	29941.2	0.0515333	0.04452	0.00429845	-0.319701	-0.2936	-0.80404
evm.model.supercontig_18.45	16411431	UNCHANGED	UNCHANGED	DOWN	probable glutamyl endopeptidase, chloroplastic isoform X1	AT2G47390	15	26.31	254545	263925	197914	212874	193145	189762	170749	203390	235693	207806	177411	173822	248077	258912	222990	144860	168010	164859	238794	198594	203277	186346	243327	159243	0.139516	0.477448	0.00283833	-0.265948	-0.125462	-0.611664
evm.model.supercontig_182.24	16411575	UNCHANGED	UNCHANGED	DOWN	4-hydroxy-tetrahydrodipicolinate reductase 2, chloroplastic-like	AT3G59890	10	40.93	41025.3	43091.3	36769	33552.7	41919.7	37115.7	54878	57980	60800	53447	63409.7	54274.3	52508.7	52254	54348	37590	37934.3	35844	40295.2	37529.3	57886	57043.7	53036.9	37122.8	0.416655	0.827481	6.66949e-05	-0.10259	-0.0211477	-0.514691
evm.model.supercontig_186.15	16411696	UNCHANGED	UNCHANGED	DOWN	peptidyl-prolyl cis-trans isomerase CYP38, chloroplastic	CYP38	2	6.47	9217	7624	6722.5	7031.5	6949	6167.5	7255	7777	7517	5980.5	7627	5639	10238	10870	10972	6910	8826.5	6622	7854.5	6716	7516.33	6415.5	10693.3	7452.83	0.217923	0.156478	0.0112858	-0.225917	-0.228467	-0.520851
evm.model.supercontig_19.221	16411963	UNCHANGED	UNCHANGED	DOWN	sedoheptulose-1,7-bisphosphatase, chloroplastic	SBPASE	8	30.38	22893.3	18722.7	21144.3	21560.3	21780	16542.3	19833.3	22906	25370.3	17834	19120	17978.7	35488.7	34522	35501.7	16808.7	20155	20228	20920.1	19960.9	22703.2	18310.9	35170.8	19063.9	0.670776	0.0565027	0.00016326	-0.0677145	-0.310195	-0.883535
evm.model.supercontig_195.34	16412287	UNCHANGED	UNCHANGED	DOWN	bifunctional nitrilase/nitrile hydratase NIT4A	NIT4	6	30.66	20236.7	19463.3	19805	24909.7	20596.3	21509	18422.3	17370.7	19533.3	20872	19990	22430	32970	29925.7	26621	20867.3	16658.3	20812.7	19835	22338.3	18442.1	21097.3	29838.9	19446.1	0.133229	0.048767	0.0107192	0.171473	0.194057	-0.617712
evm.model.supercontig_2.377	16412760	UNCHANGED	UNCHANGED	DOWN	glucan endo-1,3-beta-glucosidase 9	AT5G58480	2	18.88	7873.5	6275	5739	10340	6728	6699	14347	9519.5	9067.5	8125.5	10558.5	9034.5	12983.5	13686.5	11785	8450	3630	3146	6629.17	7922.33	10978	9239.5	12818.3	5075.33	0.398142	0.396512	0.0121987	0.257098	-0.248729	-1.33663
evm.model.supercontig_2.77	16412867	UNCHANGED	UNCHANGED	DOWN	eukaryotic translation initiation factor 3 subunit I-like	AT2G46290	13	58.28	16123.3	15920.9	20789.2	17144.6	17224.7	15017.1	10775.8	9437.12	8703.53	10247.7	10496.9	6840.61	17664.5	17772.2	16942.8	9337.26	10042.9	9570.44	17611.1	16462.1	9638.83	9195.06	17459.8	9650.2	0.546592	0.754742	1.95902e-05	-0.0973368	-0.0679992	-0.855409
evm.model.supercontig_20.188	16412990	UNCHANGED	UNCHANGED	DOWN	lysM domain-containing GPI-anchored protein 2	LYM2	4	19.89	41319.3	26534	32640	40250.3	39899	42978.7	38750.3	46644.3	38106	39853.7	41089.3	41003.3	56806.7	38259.7	37142.3	22859.7	18554.5	17507.3	33497.8	41042.7	41166.9	40648.8	44069.6	19640.5	0.161443	0.860918	0.020644	0.293059	-0.0182724	-1.16595
evm.model.supercontig_20.223	16413030	UNCHANGED	UNCHANGED	DOWN	3-hydroxyacyl-[acyl-carrier-protein] dehydratase FabZ	AT5G10160	11	59.64	118194	117031	119949	125561	125601	113314	143907	135665	121631	127810	119970	132584	162440	187243	150135	107246	119159	101727	118391	121492	133734	126788	166606	109377	0.498978	0.40509	0.00901286	0.0373018	-0.0769492	-0.607129
evm.model.supercontig_200.17	16413138	UNCHANGED	UNCHANGED	DOWN	leucine-rich repeat (lrr) family protein	AT3G19320	7	13.51	32645.3	32220.3	38509.7	34032	32275	33606.7	42984.3	39394.7	40526	35540.3	37454.7	42653.3	30520.7	30125.7	29186	24218	17914.3	18878	34458.4	33304.6	40968.3	38549.4	29944.1	20336.8	0.611458	0.365963	0.00862522	-0.049138	-0.0877991	-0.558181
evm.model.supercontig_21.158	16413434	UNCHANGED	UNCHANGED	DOWN	cysteine proteinase RD21A	RD21B	9	44.19	201250	196879	188884	182775	177920	191725	195551	216244	205941	216001	210595	203645	255234	214542	216484	156581	156915	148896	195671	184140	205912	210081	228753	154131	0.10081	0.581599	0.00524483	-0.0876286	0.0289147	-0.569635
evm.model.supercontig_21.233	16413518	UNCHANGED	UNCHANGED	DOWN	RmlC-like cupin domain superfamily	AT4G10300	4	45.19	16768.5	17664.3	19031	15240	15515	16336	38308.7	20142.7	19879	18002	19782	19037.7	37887.3	48836.3	37090.3	22410	26894.3	25091.7	17821.3	15697	26110.1	18940.6	41271.3	24798.7	0.0446618	0.306526	0.0147226	-0.183112	-0.46313	-0.734877
evm.model.supercontig_229.16	16414126	UNCHANGED	UNCHANGED	DOWN	protein STRUBBELIG-RECEPTOR FAMILY 6	SRF6	4	17.69	23236.7	22610	18544.3	18118	19182.3	20691.7	19942	16516.7	21780.7	19418.7	19382.7	17792.3	23608.3	32228.7	24625.3	12867.7	11939.7	11715.3	21463.7	19330.7	19413.1	18864.6	26820.8	12174.2	0.265597	0.753809	0.00592382	-0.151005	-0.0413532	-1.13952
evm.model.supercontig_246.2	16414633	UNCHANGED	UNCHANGED	DOWN	pyruvate dehydrogenase E1 component subunit beta-3, chloroplastic	AT2G34590	4	14.17	31090.7	30654.3	26652.3	31966.7	26900.7	30198	32009.5	33654.3	37389.7	32833.7	35850.7	29931	55658	53232	48777.7	33123.3	33152.3	33595.7	29465.8	29688.4	34351.2	32871.8	52555.9	33290.4	0.918696	0.560845	0.000675625	0.0108612	-0.0635096	-0.658744
evm.model.supercontig_249.14	16414676	UNCHANGED	UNCHANGED	DOWN	DNA repair RAD52-like protein 1, mitochondrial	RAD52-1	3	31.03	28090	34074.7	35390	28376.5	20214.7	19031.7	33514.3	32191.3	25270	29283	24103.7	32758.5	27206	26372.3	27516	12952	16872.3	13559.7	32518.2	22540.9	30325.2	28715.1	27031.4	14461.3	0.0542127	0.676652	0.000576229	-0.5287	-0.0787109	-0.902438
evm.model.supercontig_25.132	16414726	UNCHANGED	UNCHANGED	DOWN	subtilisin-like protease SBT1.4	AT3G14067	10	26.66	57353.7	48533	43480.7	53459.3	51845.3	51888	44713.3	48994.3	55597.7	54336.7	51338	48802.7	87412.7	75908.7	70521	54105	43201.7	43523.3	49789.1	52397.6	49768.4	51492.4	77947.4	46943.3	0.558159	0.652349	0.00721577	0.0736692	0.0491295	-0.731581
evm.model.supercontig_25.193	16414793	UNCHANGED	UNCHANGED	DOWN	pectinesterase 3-like	ARATH65	5	11.58	21518.7	18157	16038.3	16833.9	18088.3	17349.7	14721.7	16325	16156.3	15443.3	17776.3	15506.7	32225.7	35176.3	31783	13835.7	15642.3	11340.4	18571.3	17424	15734.3	16242.1	33061.7	13606.2	0.521889	0.610603	0.000289111	-0.0920036	0.045824	-1.2809
evm.model.supercontig_2511.2	16414924	UNCHANGED	UNCHANGED	DOWN	serine/arginine-rich splicing factor SC35	SC35	3	12.11	46449	33819.3	33078	44687.7	33584.7	34757	41259.7	28312	23459	35264.3	29995.3	29032.7	30856	40634.3	41095.7	28972.5	11312	12873	37782.1	37676.4	31010.2	31430.8	37528.7	17719.2	0.985819	0.944286	0.0391431	-0.00404049	0.0194341	-1.08268
evm.model.supercontig_2587.1	16415012	UNCHANGED	UNCHANGED	DOWN	dirigent protein 22-like	AT1G58170	7	54.32	78357.3	75421	75460.3	63529.3	65428.7	75289.7	95547.3	86157	75176.3	86943.7	75919.7	81705	67854.7	65430.7	60404	39183	41047.7	36001.3	76412.9	68082.6	85626.9	81522.8	64563.1	38744	0.0918113	0.572863	0.000615056	-0.166531	-0.0708607	-0.736737
evm.model.supercontig_26.234	16415177	UNCHANGED	UNCHANGED	DOWN	L-ascorbate oxidase homolog	sks5	14	41.45	146145	141916	142758	138256	125346	145287	136184	152877	195720	146007	142527	145238	199317	216195	191167	82984	152553	140732	143606	136296	161594	144591	202226	125423	0.288675	0.392634	0.0277766	-0.0753738	-0.160397	-0.689171
evm.model.supercontig_26.249	16415193	UNCHANGED	UNCHANGED	DOWN	glutathione S-transferase F8, chloroplastic-like	GSTF8	6	44.5	31969.3	28032	34860.3	23688.3	30703	33493.3	34601	28278	25877.7	31800.7	35427.3	31625	8757.67	7175.67	7499.33	5979.67	4565.5	4002.5	31620.6	29294.9	29585.6	32951	7810.89	4849.22	0.54542	0.30773	0.0176432	-0.110214	0.155429	-0.687733
evm.model.supercontig_2660.1	16415447	UNCHANGED	UNCHANGED	DOWN	U2 small nuclear ribonucleoprotein A'	U2A	6	53.59	61861.7	81383.3	92231	65276.7	58971.3	42334	105615	85829.3	44446.7	54074	54759.7	75356	28453.7	40088.3	43446.7	21625.3	9667	5946.33	78492	55527.3	78630.2	61396.6	37329.6	12412.9	0.109981	0.422937	0.0191121	-0.499348	-0.356926	-1.58848
evm.model.supercontig_27.37	16415656	UNCHANGED	UNCHANGED	DOWN	non-classical arabinogalactan protein 31-like	AT2G34700	7	45.31	656551	694332	665780	612236	688298	639061	572585	654186	530758	590640	583387	526422	461526	475176	468038	187993	235075	217407	672221	646532	585843	566817	468247	213492	0.362357	0.670735	5.81159e-05	-0.0562148	-0.0476314	-1.13309
evm.model.supercontig_28.31	16415925	UNCHANGED	UNCHANGED	DOWN	thiol protease aleurain-like	AT3G45310	11	66.48	59488.7	52463.7	54294	46460	56085	62903.3	88054.7	76792.3	58354	81522	68835.3	69898.7	114003	109891	94101.3	56998.3	60879.7	61013.3	55415.4	55149.4	74400.3	73418.7	105998	59630.4	0.961753	0.923179	0.00171655	-0.00694176	-0.0191622	-0.829922
evm.model.supercontig_283.2	16416045	UNCHANGED	UNCHANGED	DOWN	PLAT domain-containing protein 3-like	PLAT2	6	52.49	337991	275427	279201	263776	294853	299603	251985	292779	296180	282606	280295	250327	347741	330117	311483	219416	225314	225753	297540	286077	280315	271076	329780	223494	0.646648	0.62734	0.000569648	-0.0566757	-0.0483501	-0.561268
evm.model.supercontig_29.122	16416147	UNCHANGED	UNCHANGED	DOWN	monocopper oxidase-like protein SKU5	SKU5	15	40.99	100594	88203	86809	112960	96433.3	97377	97103	102805	100495	102980	97244.3	98597.7	160625	137873	134664	93663	93252	98920.7	91868.7	102257	100134	99607.4	144387	95278.6	0.207798	0.836683	0.00421888	0.154552	-0.00761124	-0.599719
evm.model.supercontig_3.118	16416389	UNCHANGED	UNCHANGED	DOWN	dihydrolipoyllysine-residue acetyltransferase component 2 of pyruvate dehydrogenase complex, mitochondrial	AT1G54220	16	58.27	35370.7	28545.9	26943.4	33201.8	33571.1	38329.5	55191.2	46175.4	46673.1	51550.8	49868.7	48034.2	48309.6	53368.3	52603.9	31730.6	21844.9	19240.4	30286.7	35034.2	49346.6	49817.9	51427.3	24272	0.196471	0.886403	0.00273766	0.21008	0.0137151	-1.08324
evm.model.supercontig_3.135	16416408	UNCHANGED	UNCHANGED	DOWN	probable 6-phosphogluconolactonase 4, chloroplastic	EMB2024	9	59.38	54550.7	51786.7	58445.3	46221.7	46559.3	47860	68076.7	85277	90860.7	70494.3	79018.7	67254.3	43614	50533	46123.3	35686.7	28710.3	15050.3	54927.6	46880.3	81404.8	72255.8	46756.8	26482.4	0.0156839	0.300582	0.0337496	-0.228547	-0.172001	-0.820139
evm.model.supercontig_3.254	16416540	UNCHANGED	UNCHANGED	DOWN	embryo-specific protein ATS3B	AT5G62200	5	39.46	65692	57386.3	65756	52072.3	62029.7	61552.3	79421.7	57758.7	69815.7	65145.7	58112.7	62639	71516	54582	59140.3	36641	36431.3	26372	62944.8	58551.4	68998.7	61965.8	61746.1	33148.1	0.36174	0.346407	0.00933184	-0.104382	-0.155097	-0.897422
evm.model.supercontig_3.291	16416581	UNCHANGED	UNCHANGED	DOWN	protein EXORDIUM-like 3	EXL3	10	42.29	134495	131673	128570	119230	118118	115988	151656	142666	172435	132638	130222	116925	196321	192069	165621	120844	127500	137650	131579	117779	155586	126595	184670	128665	0.00213504	0.0451711	0.00652611	-0.159851	-0.29749	-0.521338
evm.model.supercontig_3.312	16416605	UNCHANGED	UNCHANGED	DOWN	monocopper oxidase-like protein SKS1	SKS1	4	10.32	15281.5	11954.3	12379.9	17687.9	16802.5	18067.1	15310.2	15349.2	11832.3	15657.5	14994.4	15110.3	23484.7	19067	18597.5	16114	12951.4	10842.1	13205.3	17519.2	14163.9	15254.1	20383.1	13302.5	0.0177707	0.409158	0.0316185	0.407822	0.106975	-0.615675
evm.model.supercontig_3.315	16416608	UNCHANGED	UNCHANGED	DOWN	BAG family molecular chaperone regulator 7	BAG7	16	49.88	177778	138700	148184	175658	155547	158065	195880	171268	186628	198636	167347	167465	158907	178687	162699	130906	53905.7	91467.7	154887	163090	184592	177816	166764	92093.2	0.572442	0.620442	0.031654	0.0744522	-0.0539558	-0.856643
evm.model.supercontig_3.391	16416692	UNCHANGED	UNCHANGED	DOWN	aldose 1-epimerase	AT3G17940	11	61.65	43287.7	36013.3	35690.7	38132.7	39579	41261.3	37998	41731.7	40992.7	39172.3	40134.3	35078	65916.7	56127.3	55271.7	38393.7	38570	37789.3	38330.6	39657.7	40240.8	38128.2	59105.2	38251	0.641585	0.334108	0.00367019	0.0491049	-0.0777989	-0.627788
evm.model.supercontig_3.4	16416701	UNCHANGED	UNCHANGED	DOWN	probable small nuclear ribonucleoprotein F	RUXF	2	25	33747	25781.5	18378	19690	23544	26497.5	17562	24177.5	19369	21383.5	26756.5	21056	15115	14633	17690	9393	8485	7194	25968.8	23243.8	20369.5	23065.3	15812.7	8357.33	0.604607	0.375224	0.00285726	-0.159933	0.179316	-0.919966
evm.model.supercontig_3.406	16416709	UNCHANGED	UNCHANGED	DOWN	probable calcium-binding protein CML27	AT1G18210	7	77.01	102364	62131	71947.7	84207	80052.7	104249	95148.3	100544	90826.7	100075	99215.3	99345.3	60091.3	70986.3	85905.7	39850	31639.3	27439.7	78814.2	89502.8	95506.4	99545.3	72327.8	32976.3	0.494335	0.225844	0.00911518	0.183476	0.0597556	-1.13312
evm.model.supercontig_3.438	16416744	UNCHANGED	UNCHANGED	DOWN	Beta-glucosidase 44	BGLU44	28	58.2	154007	145818	146486	115178	110530	114527	143347	163032	177939	122200	130830	102679	204961	203406	166070	111685	138064	120465	148770	113412	161439	118570	191479	123405	0.000296749	0.0301867	0.0102498	-0.39152	-0.445258	-0.63379
evm.model.supercontig_3.440	16416747	UNCHANGED	UNCHANGED	DOWN	actin-interacting protein 1-2	AT3G18060	8	20.89	19716.3	18010	14035.3	17238	17935.3	21823.3	12278.3	16848	23053.7	20159	19775.3	18254	22892.3	24480.7	22284.3	13608.3	11342	13392.7	17253.9	18998.9	17393.3	19396.1	23219.1	12781	0.473227	0.562563	0.000431016	0.138993	0.157233	-0.861312
evm.model.supercontig_30.140	16416934	UNCHANGED	UNCHANGED	DOWN	bifunctional purine biosynthesis protein PurH-like	AT2G35040	14	52.26	46875.3	42238.3	38897	46587.3	39452.3	41104.7	32847.7	37306.3	45042.7	42306.7	40375.3	35710.3	33675.3	33021	33412.7	20734.7	19924.3	19320.7	42670.2	42381.4	38398.9	39464.1	33369.7	19993.2	0.931633	0.806232	7.73604e-06	-0.00979687	0.0394767	-0.739026
evm.model.supercontig_30.95	16417049	UNCHANGED	UNCHANGED	DOWN	mitochondrial amidoxime reducing component 2	AT1G30910	4	19.41	17142	15630	14205.7	13715	14453.3	15043	15446.7	14712	14294	12527.7	13573.7	12311.3	24389.7	19737.7	20007	14391.7	15200.7	14339.3	15659.2	14403.8	14817.6	12804.2	21378.1	14643.9	0.248688	0.0174236	0.0117656	-0.120565	-0.210688	-0.545836
evm.model.supercontig_32.13	16417352	UNCHANGED	UNCHANGED	DOWN	ferredoxin, root R-B2	FD3	5	88	67361.3	82242.7	72456.7	60678.7	56656	67165	96546.7	104939	76580.7	115750	108369	85615.7	98940.3	99359.3	113403	33968.7	49104.3	40340.7	74020.2	61499.9	92688.9	103245	103901	41137.9	0.0787002	0.441492	0.000631384	-0.267336	0.155604	-1.33667
evm.model.supercontig_324.3	16417506	UNCHANGED	UNCHANGED	DOWN	probable CoA ligase CCL8 isoform X2	AAE13	5	61.94	14140.3	11436.7	11159.3	17149.7	15588	18361	11127	12714.7	16603.3	17295.3	18829	15227	23698	25221.3	24320.7	12927.7	9327.67	10597.7	12245.4	17032.9	13481.7	17117.1	24413.3	10951	0.0183413	0.133127	0.000297477	0.476078	0.34444	-1.15661
evm.model.supercontig_3257.1	16417509	UNCHANGED	UNCHANGED	DOWN	cysteine proteinase 15A-like	RD19	3	9.67	16158.7	10726	11430.3	10356	7626.33	10834.3	20011.5	15373	14727.7	12226	11407.7	14977	31972.5	33233.5	29973.5	12379	7320.33	8910	12771.7	9605.56	16704.1	12870.2	31726.5	9536.44	0.184491	0.125425	0.000232701	-0.411006	-0.376161	-1.73416
evm.model.supercontig_33.179	16417629	UNCHANGED	UNCHANGED	DOWN	calmodulin-7	CAM7	11	63.76	479845	387171	404458	451193	415488	460602	310760	315545	186876	306497	320083	246582	44119	54520	53005.3	15593.2	28853.3	16779	423825	442428	271060	291054	50548.1	20408.5	0.587656	0.697139	0.00483824	0.0619733	0.102674	-1.30849
evm.model.supercontig_33.202	16417656	UNCHANGED	UNCHANGED	DOWN	alpha-L-arabinofuranosidase 1	ASD1	5	8.53	14647.7	10906	12616.3	13989.3	12863	13400.7	10651.3	11352.7	15368.3	10291.7	9281	9867.33	18123.7	15876	12199.7	8589	9910	7249.67	12723.3	13417.7	12457.4	9813.33	15399.8	8582.89	0.571918	0.152389	0.022609	0.0766571	-0.344193	-0.843374
evm.model.supercontig_33.41	16417684	UNCHANGED	UNCHANGED	DOWN	GDSL-like Lipase/Acylhydrolase superfamily protein	AT3G26430	19	69.41	150465	128056	151698	119308	110302	113371	159639	159552	123527	133823	140079	128100	137275	112373	109935	64087.3	67689.7	65303	143406	114327	147573	134001	119861	65693.3	0.0231915	0.339001	0.00353361	-0.326939	-0.139188	-0.867543
evm.model.supercontig_331.1	16417753	UNCHANGED	UNCHANGED	DOWN	acetylornithine aminotransferase, mitochondrial	WIN1	6	31.15	32140.3	23950.7	22367.7	30555.3	30021.7	31211.7	26809.3	34701.7	37715.3	36739.3	35042.3	30696	26488	25867	26757	17292	16065.3	17110	26152.9	30596.2	33075.4	34159.2	26370.7	16822.4	0.218627	0.785073	3.30067e-05	0.226383	0.0465146	-0.648547
evm.model.supercontig_349.3	16418120	UNCHANGED	UNCHANGED	DOWN	proteasome subunit beta type-1	PBF1	13	75.34	248308	219702	191697	227183	229481	226392	147796	182714	209559	201771	208247	171079	226366	211149	230350	144538	140379	125150	219902	227685	180023	193699	222622	136689	0.659248	0.554709	0.000492198	0.0501777	0.105634	-0.703697
evm.model.supercontig_36.176	16418366	UNCHANGED	UNCHANGED	DOWN	thylakoid lumenal 29 kDa protein, chloroplastic	TL29	2	12.88	12404	12803.5	9012.5	7350	8492	8387	12626	12870	14853	13456.5	14111.5	10918.5	7898	7923.5	9554	5047	4384	2896	11406.7	8076.33	13449.7	12828.8	8458.5	4109	0.0569692	0.632814	0.00659811	-0.498105	-0.0681804	-1.04161
evm.model.supercontig_36.43	16418428	UNCHANGED	UNCHANGED	DOWN	Peptidase M20/M25/M40 family protein	AT1G44180	3	25.21	16006	11134	12125	18854	12800.3	13547.7	10841.7	11527.7	12147.5	9892.33	8310.67	9551	14318.7	13708.3	14230.7	11677.7	8418.33	8011.33	13088.3	15067.3	11505.6	9251.33	14085.9	9369.11	0.458864	0.021012	0.0159749	0.203143	-0.314604	-0.588267
evm.model.supercontig_36.55	16418441	UNCHANGED	UNCHANGED	DOWN	lysM domain-containing GPI-anchored protein 1-like	LYM1	6	34.32	195709	165867	167786	157826	158948	145982	139520	150898	130831	124029	135812	129658	214835	209412	216614	101492	97186.3	109727	176454	154252	140417	129833	213620	102802	0.101914	0.191075	1.30877e-05	-0.194004	-0.113057	-1.05518
evm.model.supercontig_36.67	16418454	UNCHANGED	UNCHANGED	DOWN	deoxyuridine 5'-triphosphate nucleotidohydrolase	DUT1	9	79.55	96998.3	90319	88604	63519	81997.3	79794	59185	63321.3	66407.3	50543.7	64720.7	53946.3	48642	53080.3	73873.3	27506.3	34891	29737.7	91973.8	75103.4	62971.2	56403.6	58531.9	30711.7	0.0569487	0.239581	0.0262047	-0.292344	-0.158907	-0.930436
evm.model.supercontig_37.14	16418592	UNCHANGED	UNCHANGED	DOWN	ultraviolet-B receptor UVR8	UVR8	24	83.07	212697	161161	152884	150313	151086	177431	151753	168361	216981	162821	160439	131319	211296	189703	195220	120899	112933	106368	175581	159610	179031	151526	198740	113400	0.483961	0.280034	0.000380843	-0.13758	-0.240644	-0.80946
evm.model.supercontig_37.81	16418757	UNCHANGED	UNCHANGED	DOWN	ATP sulfurylase 2	MET3-1	3	24.8	4277.67	4439.33	4807.67	2046	4342	3066	9479	10656.3	7236	9409	9101	8162.33	4344.67	5636.33	5813.67	4015.33	3408	3475.67	4508.22	3151.33	9123.78	8890.78	5264.89	3633	0.117678	0.838421	0.0312086	-0.516596	-0.0373217	-0.535242
evm.model.supercontig_370.4	16418781	UNCHANGED	UNCHANGED	DOWN	chloroplast stem-loop binding protein of 41 kDa a, chloroplastic	CSP41A	3	13.93	12862	12006.7	12647	12000.3	11709.3	11092.7	8209.5	6752	8599.67	7534.33	7438.5	6620	10449	7719.67	7537	6639.5	4510	4416.5	12505.2	11600.8	7853.72	7197.61	8568.56	5188.67	0.0713402	0.358307	0.0467446	-0.108309	-0.125858	-0.723688
evm.model.supercontig_4.193	16419278	UNCHANGED	UNCHANGED	DOWN	phosphoglucomutase, chloroplastic	PGMP	5	14.85	20018.7	20728	16076	19131	19287.7	16976	11996.7	12478.7	17163.3	9632.67	14329	13562.3	26687	23421.3	24364	15278	15774.3	18180.7	18940.9	18464.9	13879.6	12508	24824.1	16411	0.78452	0.566443	0.00311711	-0.0367195	-0.15011	-0.597079
evm.model.supercontig_42.92	16419857	UNCHANGED	UNCHANGED	DOWN	carbamoyl-phosphate synthase small chain, chloroplastic	CARA	6	23.67	18574	17326.3	12665.7	15953.3	16385.7	16820.3	14563.7	19809.3	24540.7	23326.3	17512.7	21192.3	24438.3	26460.3	25728.7	16137.3	18998	17179	16188.7	16386.4	19637.9	20677.1	25542.4	17438.1	0.918488	0.771524	0.00137801	0.0175187	0.0743948	-0.550653
evm.model.supercontig_43.125	16419935	UNCHANGED	UNCHANGED	DOWN	temperature-induced lipocalin-1	TIL	11	57.84	61316.7	58671.7	62937.7	56249.7	55410.7	53822.3	88371.7	66666	53061	53501.7	56169	63840.7	64093	77116.7	60089.3	28881	31027	23934.3	60975.3	55160.9	69366.2	57837.1	67099.7	27947.4	0.0153648	0.343471	0.00213304	-0.14458	-0.262238	-1.26359
evm.model.supercontig_44.2	16420156	UNCHANGED	UNCHANGED	DOWN	PLASMODESMATA-LOCATED PROTEIN 2	PDLP2	3	14.47	14260.3	13530	8625.67	13616.3	12533	14321.7	9222.33	10210	15248	15603.3	18757	11538.3	17246	17206.3	18029	10157	7426.33	8085	12138.7	13490.3	11560.1	15299.6	17493.8	8556.11	0.504194	0.252812	0.000495576	0.152316	0.404334	-1.03181
evm.model.supercontig_44.4	16420178	UNCHANGED	UNCHANGED	DOWN	pre-mRNA-processing factor 19 homolog 1	MAC3A	13	45.92	52340.7	50793.3	35589.3	36463	40652.3	43461	35410.3	41981.7	65571	52471.3	52849	42094	55239	54161.7	57176.3	31001.3	29189.3	27066.7	46241.1	40192.1	47654.3	49138.1	55525.7	29085.8	0.349782	0.887117	5.16207e-05	-0.202264	0.044235	-0.932841
evm.model.supercontig_46.121	16420402	UNCHANGED	UNCHANGED	DOWN	VAMP-like protein YKT61	YKT61	4	51.26	47604.3	42853.7	50174.7	45115.7	51374.7	53271	59721	56764.3	47345	65639.7	56213	55940.3	43301	43649	41431.3	13148	14857	13559.5	46877.6	49920.4	54610.1	59264.3	42793.8	13854.8	0.404297	0.396704	4.64912e-06	0.0907334	0.117996	-1.62701
evm.model.supercontig_46.161	16420446	UNCHANGED	UNCHANGED	DOWN	early nodulin-like protein 1	ENODL14	9	35.09	171957	185397	208584	144212	139531	161197	198577	170199	162511	172049	147047	164208	267143	293845	248271	148020	203094	190521	188646	148314	177096	161101	269753	180545	0.0325532	0.29297	0.0137617	-0.347029	-0.13656	-0.579279
evm.model.supercontig_46.189	16420476	UNCHANGED	UNCHANGED	DOWN	UDP-glycosyltransferase 87A2-like	UGT87A2	2	4.9	9752	10073.5	8608.5	9411.5	8398.5	7631.5	7492	7004.5	11289.5	7321	7723	7462	13719	14446	13287	8876	8432	9807.5	9478	8480.5	8595.33	7502	13817.3	9038.5	0.216674	0.466356	0.000824864	-0.160433	-0.196278	-0.612324
evm.model.supercontig_46.27	16420491	UNCHANGED	UNCHANGED	DOWN	Topless-related protein	WSIP2	5	13.06	4895.82	4634.68	3746.77	4548.21	5213.74	4106.82	2549.79	3450.57	4677.32	5486.89	5243.9	4546.63	7032.33	7317.71	7311.82	2750.38	1992.29	2776.26	4425.76	4622.92	3559.23	5092.47	7220.62	2506.31	0.698635	0.0865135	6.67764e-05	0.0628817	0.516802	-1.52656
evm.model.supercontig_48.124	16420756	UNCHANGED	UNCHANGED	DOWN	topless-related protein 3	F2P16.14	4	6.21	14038.7	13158.3	10010.3	9242.67	10538.3	14153.7	9892.54	10047.6	11263.7	11212.8	9548.18	11527.9	15488	15791.6	15347	5060.33	2712.22	4227.33	12402.4	11311.6	10401.3	10762.9	15542.2	3999.96	0.598764	0.655584	7.90889e-05	-0.132827	0.0493108	-1.95813
evm.model.supercontig_48.210	16420852	UNCHANGED	UNCHANGED	DOWN	FACT complex subunit SPT16-like	SPT16	2	4.04	7446.5	7672.5	6930.5	8955	8886.5	8626.5	7777.5	6194.5	6919.5	9242.5	7555	7638.5	11222	12067.5	13685	6511.5		3037	7349.83	8822.67	6963.83	8145.33	12324.8	4774.25	0.00364602	0.17366	0.0178957	0.263503	0.226092	-1.36822
evm.model.supercontig_49.11	16421020	UNCHANGED	UNCHANGED	DOWN	protein TIC 22, chloroplastic	Tic22-IV	4	22.61	18386.3	17474.3	18721.7	17115	15329	15279.7	22279	16828.3	18971.3	18368	18932.3	17574	17395	15491.7	17335.3	6859	11465	10228.3	18194.1	15907.9	19359.6	18291.4	16740.7	9517.44	0.0322083	0.548903	0.00878258	-0.193729	-0.0818768	-0.814711
evm.model.supercontig_49.151	16421066	UNCHANGED	UNCHANGED	DOWN	vesicle-associated protein 1-2	PVA12	6	26.56	43818.7	43475.5	42885	40248	41529.4	42293.6	57409.5	42340.3	26283.2	44268.2	43726.4	39396.8	31140.3	38454.2	31685.2	16558	23792	24388	43393.1	41357	42011	42463.8	33759.9	21579.3	0.0361071	0.962777	0.0241028	-0.0693344	0.0154654	-0.64566
evm.model.supercontig_49.68	16421139	UNCHANGED	UNCHANGED	DOWN	alcohol dehydrogenase class-P	ADH1	7	44.59	41844.3	25737	20397.7	9672.33	9734.33	14071.7	25226.7	24661.3	57120.7	11957.3	11733	9185.33	43299	21201.7	20743.7	5826	5749.5	6664	29326.3	11159.4	35669.6	10958.6	28414.8	6079.83	0.0514248	0.0833233	0.0400065	-1.39393	-1.70264	-2.22454
evm.model.supercontig_49.96	16421170	UNCHANGED	UNCHANGED	DOWN	pyrroline-5-carboxylate reductase	P5CR	4	22.91	17885.3	16681.3	14303.7	16782	17673	17835.7	24790.3	24321.7	21848	22744.7	19856.7	21311	20410.3	26121.7	21292	13680.3	14057.3	13526.7	16290.1	17430.2	23653.3	21304.1	22608	13754.8	0.359334	0.130183	0.00766405	0.0975945	-0.150912	-0.716901
evm.model.supercontig_5.236	16421347	UNCHANGED	UNCHANGED	DOWN	probably inactive leucine-rich repeat receptor-like protein kinase IMK2	MRLK	2	15.53	6597	4508	4682	5340	5478	5977	13148.5	10887.5	5288	6846.5	5803	7416	11202.5	17547	12370.5	2903	3831.5	3539	5262.33	5598.33	9774.67	6688.5	13706.7	3424.5	0.654782	0.26509	0.00641528	0.0892948	-0.547365	-2.00091
evm.model.supercontig_51.115	16421779	UNCHANGED	UNCHANGED	DOWN	glutamate dehydrogenase 1	GDH1	10	40.76	28612.6	27413.7	25256.7	21046.5	23229.9	25642.5	24714.8	25123.4	31323.3	25739.5	23975.3	20193.9	24849.8	25329.1	26906.2	16338.6	18139.8	15020.1	27094.3	23306.3	27053.8	23302.9	25695	16499.5	0.0834473	0.235949	0.00110798	-0.217272	-0.215322	-0.639066
evm.model.supercontig_52.175	16422037	UNCHANGED	UNCHANGED	DOWN	phosphoenolpyruvate carboxylase 2	PPC1	16	23.35	9839.02	17338.9	23934.3	13740.1	14115	7793.51	21467	21893.9	9530.67	12114	12080	18175.4	28529.5	37260.7	34322.4	18928.8	25095.8	26001.1	17037.4	11882.9	17630.5	14123.1	33370.8	23341.9	0.321278	0.482006	0.0417501	-0.519823	-0.32002	-0.515667
evm.model.supercontig_52.65	16422090	UNCHANGED	UNCHANGED	DOWN	NAD-dependent malic enzyme 62 kDa isoform, mitochondrial	NAD-ME1	6	27.22	16903	16707.3	14873.7	15390.5	12975	13497	12343.7	15710	20636	15742.7	17235	16270	24021.7	22227.3	19389	15003	14009	15983.3	16161.3	13954.2	16229.9	16415.9	21879.3	14998.4	0.086952	0.943064	0.00931014	-0.21185	0.0164397	-0.544756
evm.model.supercontig_52.96	16422124	UNCHANGED	UNCHANGED	DOWN	NADH dehydrogenase [ubiquinone] flavoprotein 2, mitochondrial	AT4G02580	7	30.71	34938.3	33023.3	31773	34630.3	33200.7	31259.3	38986.7	30311	26810.7	32869.7	28348.7	32745.3	26694.7	28018.7	22417	12570.3	17628.7	14881	33244.9	33030.1	32036.1	31321.2	25710.1	15026.7	0.88062	0.863911	0.00877369	-0.00935073	-0.0325585	-0.774811
evm.model.supercontig_53.140	16422204	UNCHANGED	UNCHANGED	DOWN	serine carboxypeptidase-like	SCPL49	11	30.51	21892.7	19049.7	15109	24218	23309.7	24164.7	21496	24283	22259.3	24005.3	24258	25266.3	30545	32257	31536.7	22336.7	19397.3	19186.7	18683.8	23897.4	22679.4	24509.9	31446.2	20306.9	0.0586978	0.116456	0.000596809	0.35507	0.111979	-0.630917
evm.model.supercontig_53.40	16422264	UNCHANGED	UNCHANGED	DOWN	elongation factor 1-alpha-like	At1g07940	10	68.18	8343.82	7200.81	8960.29	8235.85	9038.74	7847.84	8787.6	7857.51	8297.05	7491.91	6850.11	5327.71	24590.6	24879.8	25060.7	11025.2	11609.6	12092.8	8168.31	8374.14	8314.05	6556.58	24843.7	11575.9	0.757838	0.0649304	2.50555e-06	0.0359045	-0.342609	-1.10176
evm.model.supercontig_53.86	16422314	UNCHANGED	UNCHANGED	DOWN	phosphomannomutase/phosphoglucomutase isoform X1	AT5G17530	4	14.41	10998.7	10964.7	10204	9670.33	10757.3	10116	7876.33	6765.5	11962	8435	8116	5787	12539	10685.7	10611.3	7797.67	8045.5	7448.67	10722.4	10181.2	8867.94	7446	11278.7	7763.94	0.25576	0.470703	0.00578675	-0.0747231	-0.252134	-0.538735
evm.model.supercontig_543.1	16422459	UNCHANGED	UNCHANGED	DOWN	tolB protein-related	AT4G01870	5	45.42	17392	15713.7	14376.3	10165.3	13760	11364	14060.3	14727	18550.3	11997	12248	12867.3	26008	20136.3	15028.7	10100.3	7878	9109.67	15827.3	11763.1	15779.2	12370.8	20391	9029.33	0.04131	0.074681	0.024661	-0.428149	-0.35109	-1.17524
evm.model.supercontig_55.30	16422595	UNCHANGED	UNCHANGED	DOWN	guanosine nucleotide diphosphate dissociation inhibitor At5g09550-like	GDI	8	54.48	15423.5	18794.3	15020.6	15245.8	18048	16812.2	26350.5	31794.7	34199.2	33067.4	30161.7	36814.3	51150.3	61636.4	51689.7	22973.3	23247	26390.8	16412.8	16702	30781.5	33347.8	54825.5	24203.7	0.851145	0.4428	0.0010267	0.0252022	0.11553	-1.17962
evm.model.supercontig_56.65	16422775	UNCHANGED	UNCHANGED	DOWN	universal stress protein PHOS32	AT3G53990	8	84.05	88705.3	91786.3	87341	95153.7	81953.3	81223.7	96010.7	79609	75353	79013.7	74428.3	74621.3	11782	9592.33	12209.3	6704.67	4969.5	5674.67	89277.6	86110.2	83657.6	76021.1	11194.6	5782.94	0.538435	0.303483	0.0047713	-0.052113	-0.138096	-0.952921
evm.model.supercontig_567.1	16422823	UNCHANGED	UNCHANGED	DOWN	Natterin-3 like	#N/A	4	19.02	41869.8	55369.7	52494	35851	40575.7	26212	19232.9	38383	43928	24384	25724	34653	48797.2	54149.3	53481.4	30387	28716	23641	49911.2	34212.9	33848	28253.7	52142.6	27581.3	0.0561432	0.52996	0.000738591	-0.544823	-0.26063	-0.918772
evm.model.supercontig_58.133	16422978	UNCHANGED	UNCHANGED	DOWN	kunitz trypsin inhibitor 2	#N/A	2	18.47	12165	19595.5	15673.8	13470	14133.5	12713.8	2899.26	3466.35	4240.48	1989.86	2919.49	4058.58	36925.6	31954.6	23601.4	19533.4	14428.2	20344.1	15811.4	13439.1	3535.36	2989.31	30827.2	18101.9	0.338645	0.486695	0.0417494	-0.234531	-0.242044	-0.768062
evm.model.supercontig_58.78	16423053	UNCHANGED	UNCHANGED	DOWN	proteasome subunit beta type-2-A	PBD1	3	29.81	64762.4	62843.6	43259.1	54998.9	44220.5	46547	68184.6	80468.4	55988.2	78092.8	68824	64967.8	40824.8	57132.2	55722.3	21636.5	32237.2	17956.7	56955	48588.8	68213.7	70628.2	51226.4	23943.5	0.333372	0.779668	0.0155659	-0.2292	0.0501826	-1.09726
evm.model.supercontig_59.101	16423107	UNCHANGED	UNCHANGED	DOWN	dihydroxy-acid dehydratase, chloroplastic	AT3G23940	15	40.03	58906.7	53671.7	41657.3	58573	53891	54232	28095.3	30502	38695	35034	34166.7	33296	69135	64242.3	64575.7	40006.3	48173	46434.3	51411.9	55565.3	32430.8	34165.6	65984.3	44871.2	0.478879	0.621491	0.00199843	0.112083	0.075179	-0.556333
evm.model.supercontig_599.1	16423261	UNCHANGED	UNCHANGED	DOWN	histone deacetylase HDT1	HD2C	4	23.5	158444	151527	150349	138440	135563	141015	160598	153113	125871	143509	141108	134297	169527	157576	135425	76408	106876	102272	153440	138339	146527	139638	154176	95185.1	0.0071095	0.56191	0.0128182	-0.149462	-0.0694759	-0.695771
evm.model.supercontig_6.143	16423313	UNCHANGED	UNCHANGED	DOWN	gamma carbonic anhydrase 1, mitochondrial-like	GAMMACA1	8	63.89	62433.7	57929.7	48906	59014.7	55598	57452	52237.7	55179	62512.3	62794	58524	55924	66760.3	62139.3	53812.3	37119	44089.7	40607.3	56423.1	57354.9	56643	59080.7	60904	40605.3	0.831276	0.541092	0.00909102	0.0236302	0.0607884	-0.584868
evm.model.supercontig_6.190	16423365	UNCHANGED	UNCHANGED	DOWN	thioredoxin H-type	TRX1	2	18.59	11133.5	17363.5	13012.5	10974	10702.5	11975.5	16515.5	13443	9029	16305.5	15128	14249	10549.5	16436	13284	7531	8066	5856	13836.5	11217.3	12995.8	15227.5	13423.2	7151	0.237073	0.377966	0.0264318	-0.302749	0.22863	-0.908508
evm.model.supercontig_6.260	16423443	UNCHANGED	UNCHANGED	DOWN	ferredoxin--NADP reductase, leaf isozyme, chloroplastic	FNR1	13	44.04	45274	45144	44969.3	40259	40645.3	36774	45033	49640	50583.3	48432.7	46075.3	48645.3	79671	78655.7	84450.7	50313.3	55858	48767.3	45129.1	39226.1	48418.8	47717.8	80925.8	51646.2	0.00875913	0.731155	0.000470979	-0.202244	-0.0210398	-0.647937
evm.model.supercontig_6.273	16423457	UNCHANGED	UNCHANGED	DOWN	26S proteasome non-ATPase regulatory subunit 4 homolog	RPN10	9	43	120121	98736.7	103981	93809.7	105005	113890	80651.7	89449	91571	98997.3	112649	81152	123500	112452	121227	77310.3	62655.7	66552.3	107613	104235	87223.9	97599.6	119060	68839.4	0.716658	0.345585	0.000813597	-0.0460111	0.162151	-0.790377
evm.model.supercontig_6.275	16423459	UNCHANGED	UNCHANGED	DOWN	alpha-mannosidase	AT5G66150	5	7.21	7731	6678	7643.33	6524.67	6702.67	7572.33	3800.33	4652.33	11678.3	5155.67	5114.67	4787	18252.3	17720.3	17721	10096.7	11777.7	10668	7350.78	6933.22	6710.33	5019.11	17897.9	10847.4	0.422246	0.535655	0.000176973	-0.0843709	-0.418953	-0.722434
evm.model.supercontig_6.349	16423541	UNCHANGED	UNCHANGED	DOWN	thioredoxin reductase NTRB-like	NTRB	16	70.26	94374.7	91218.3	95444.7	91945	90034.7	90227.3	90090	121178	104876	121408	133343	97182	119322	104978	108804	74678	68834.7	64622	93679.2	90735.7	105381	117311	111035	69378.2	0.104489	0.439743	0.00130331	-0.0460593	0.15472	-0.678457
evm.model.supercontig_6.415	16423615	UNCHANGED	UNCHANGED	DOWN	eukaryotic translation initiation factor 6-2	eIF6A	3	48.33	78558	93450.5	12536	16889	67205.5	70824.5	7957	68899	16855	12678	61251	60520.7	94042	93217.7	78631.7	19354.5	41659	44338.7	61514.8	51639.7	31237	44816.6	88630.4	35117.4	0.761215	0.61434	0.00464578	-0.252455	0.520776	-1.33562
evm.model.supercontig_62.138	16423937	UNCHANGED	UNCHANGED	DOWN	ras-related protein Rab7	RAB7B	13	72.33	54877.3	49722.7	45478	51005.7	47257.7	57004.7	40731.3	40217.7	53366	58238	58355.3	46332.7	55274.3	68185.3	48197.7	36301.7	29646.7	33609.7	50026	51756	44771.7	54308.7	57219.1	33186	0.682514	0.179232	0.0175407	0.049048	0.278596	-0.785922
evm.model.supercontig_62.141	16423941	UNCHANGED	UNCHANGED	DOWN	Coatomer subunit gamma	AT4G34450	8	27.39	37804	34763.3	27964.3	47911.3	41672.7	42986	18055	23016	33816	36146.3	39643.7	31044.3	38223	39579	41680.3	33555.3	21403.7	25724.3	33510.6	44190	24962.3	35611.4	39827.4	26894.4	0.0371338	0.113918	0.0249106	0.399104	0.512588	-0.566455
evm.model.supercontig_64.86	16424323	UNCHANGED	UNCHANGED	DOWN	esterase-like isoform X1	AT3G26430	3	13.8	18042	14577.5	22185	17969	14780	14263.3	19879.3	18828.3	19746.3	17971	10819	14839.7	31559.3	25977.7	19931	11679.5	16993.5	15639.7	18268.2	15670.8	19484.7	14543.2	25822.7	14770.9	0.355028	0.0778817	0.0410098	-0.221255	-0.421992	-0.805881
evm.model.supercontig_65.145	16424405	UNCHANGED	UNCHANGED	DOWN	serine carboxypeptidase-like 50	scpl50	12	39.81	39028	28655.7	27215.3	29784	23983	23572	25778	39803	35451.7	29317.7	31485.3	31311.7	48642	55783	52151.7	21235.3	26826.3	24822.3	31633	25779.7	33677.6	30704.9	52192.2	24294.7	0.238355	0.518392	0.00044805	-0.295197	-0.133319	-1.1032
evm.model.supercontig_652.3	16424517	UNCHANGED	UNCHANGED	DOWN	Cofactor-independent phosphoglycerate mutase	AT3G30841	2	5.25	9865	8331.5	7636.5	8356.5	7816	9488.5	9566	12252.5	15509.5	10896.5	10353	8617	12398.5	11418.5	11900.5	7170.5	7411	7544.5	8611	8553.67	12442.7	9955.5	11905.8	7375.33	0.947762	0.250158	0.000117061	-0.0096378	-0.32173	-0.690888
evm.model.supercontig_69.41	16424911	UNCHANGED	UNCHANGED	DOWN	Nucleic acid-binding protein	AT1G23750	6	58.39	102230	93158	92811.3	86322.3	85778	87633.7	57068.7	61086	67855.3	76125	71943	58789.7	60175.7	60014	70982.3	40244.3	33143.3	31157	96066.6	86578	62003.3	68952.6	63724	34848.2	0.038809	0.318062	0.0031801	-0.150034	0.153258	-0.870752
evm.model.supercontig_69.54	16424925	UNCHANGED	UNCHANGED	DOWN	probable nucleoredoxin 1	AT1G60420	5	13.22	7078.79	9071.91	13413.9	10102.6	6606.11	4959.01	22723.3	17055.4	10108.6	14849.8	11725.4	17837.5	6982.13	8508.67	5508.55	2671.1	2129.67	2714.15	9854.88	7222.57	16629.1	14804.2	6999.78	2504.97	0.335709	0.67579	0.00712295	-0.448327	-0.167702	-1.48252
evm.model.supercontig_7.178	16425084	UNCHANGED	UNCHANGED	DOWN	glycine dehydrogenase (decarboxylating), mitochondrial	GLDP1	18	33.54	36328	26567	25970	31929.7	27427	28333.7	16101	18650.7	24078.7	20145	21268.3	16725	35389.7	30500.7	35473	16765	21613.3	22849.3	29621.7	29230.1	19610.1	19379.4	33787.8	20409.2	0.919256	0.936501	0.00571088	-0.0191975	-0.0170705	-0.72728
evm.model.supercontig_7.200	16425110	UNCHANGED	UNCHANGED	DOWN	NADH dehydrogenase [ubiquinone] iron-sulfur protein 7, mitochondrial	AT5G11770	3	36.91	38243.3	40110	40266.3	35255	54519	38275.3	45101.7	49093.3	34861.3	40403.3	35621.3	42228.7	39042.3	43792.3	42562.7	24663.7	32519.7	29639	39539.9	42683.1	43018.8	39417.8	41799.1	28940.8	0.628996	0.484008	0.00889179	0.110357	-0.12612	-0.530369
evm.model.supercontig_7.82	16425247	UNCHANGED	UNCHANGED	DOWN	110 kDa U5 small nuclear ribonucleoprotein component CLO	MEE5	4	7.05	11112.5	9823.67	6762.5	8798.33	6812	8035.5	4883	7804.33	13008	7189	8046	6863.5	18586.3	15111	14589	9694.33	8229.67	9925.67	9232.89	7881.94	8565.11	7366.17	16095.4	9283.22	0.393413	0.643903	0.00748714	-0.228231	-0.217558	-0.793955
evm.model.supercontig_70.117	16425286	UNCHANGED	UNCHANGED	DOWN	major pollen allergen Ole e 1 isoform X1	AT5G41050	6	47.56	122995	127790	120818	127618	127039	121858	96221.3	84123	69731.7	102996	106646	99424	101702	80469	91903	63565.7	63682.7	62297	123867	125505	83358.7	103022	91357.9	63181.8	0.58428	0.0683601	0.0101802	0.0189503	0.305547	-0.532021
evm.model.supercontig_70.24	16425307	UNCHANGED	UNCHANGED	DOWN	CBS domain-containing protein CBSX3, mitochondrial	CBSX3	13	74.63	163024	164812	167897	155730	170965	162293	163144	140515	132617	142369	145722	145149	175070	163194	146489	104472	111051	110562	165244	162996	145426	144414	161585	108695	0.653076	0.917764	0.00347901	-0.0197623	-0.0100746	-0.572007
evm.model.supercontig_706.3	16425408	UNCHANGED	UNCHANGED	DOWN	malate dehydrogenase [NADP], chloroplastic	AT5G58330	4	18.58	23660	19157.7	18235.3	18352.7	19163	22143	15171.7	22308.7	32213.3	20507.7	19507.3	17956.3	18152	23778.5	22682.7	16969.7	13000	15222.7	20351	19886.2	23231.2	19323.8	21537.7	15064.1	0.830443	0.477897	0.0352806	-0.0333305	-0.265688	-0.51575
evm.model.supercontig_72.39	16425539	UNCHANGED	UNCHANGED	DOWN	RNA-binding protein 39	AT5G09880	2	3.72	13574.5	8868	10548	9047	8928	10636	10234	9283	5152	8253	8739	7421	3764	4583	3755	1374		1943	10996.8	9537	8223	8137.67	4034	1658.5	0.380673	0.960188	0.0104395	-0.205481	-0.0150496	-1.28233
evm.model.supercontig_75.101	16425820	UNCHANGED	UNCHANGED	DOWN	inositol-phosphate phosphatase	VTC4	2	19.16	9897.5	9066.5	7272.5	11479	11042.5	13449.5	6621	8913	9323	10000.5	8644.5	12354	11474	11179	11391	5454	8602	7155	8745.5	11990.3	8285.67	10333	11348	7070.33	0.0388468	0.209796	0.00944532	0.455259	0.318569	-0.682588
evm.model.supercontig_75.103	16425822	UNCHANGED	UNCHANGED	DOWN	cysteine proteinase inhibitor 5	AT5G47550	12	78.4	226552	212717	232724	194765	194317	205375	246046	275315	213379	257609	260873	202789	140493	175134	141116	114331	47582.3	48937	223998	198152	244913	240424	152248	70283.4	0.0203213	0.871204	0.0298787	-0.176875	-0.0266897	-1.11516
evm.model.supercontig_75.71	16425913	UNCHANGED	UNCHANGED	DOWN	acyl-protein thioesterase 2-like	AT5G20060	3	30.96	17430	18715	16358	16002.7	19151.7	16193.7	19096	15942.5	17942	20667.5	22276.5	19765	20022	19188.5	18371.5	12268.5	13176.3	15154	17501	17116	17660.2	20903	19194	13532.9	0.769207	0.0512455	0.00439461	-0.0320918	0.243211	-0.50418
evm.model.supercontig_77.1	16426053	UNCHANGED	UNCHANGED	DOWN	EP1-like glycoprotein 2	AT1G78830	23	63.44	105318	86496.7	102033	100770	103172	115990	96643.7	87359.3	71986	96950.3	90548.3	99197.3	153733	133347	122637	102254	88636.3	83984.7	97949.1	106644	85329.7	95565.3	136572	91625.1	0.309903	0.251514	0.013435	0.1227	0.16344	-0.575851
evm.model.supercontig_77.100	16426055	UNCHANGED	UNCHANGED	DOWN	peroxisomal (S)-2-hydroxy-acid oxidase	GOX1	7	29.89	22704.7	20767	12928.6	17289.3	14441	15747	7045.33	10740	14917	12670.3	13048.3	9260	15616.6	14500.7	17334.3	5639.24	10389.2	8841.33	18800.1	15825.8	10900.8	11659.6	15817.2	8289.92	0.391639	0.78276	0.00975741	-0.248464	0.0970817	-0.932065
evm.model.supercontig_77.43	16426100	UNCHANGED	UNCHANGED	DOWN	probable LRR receptor-like serine/threonine-protein kinase At1g53430	AT1G53440	3	6.76	15043.3	6845	5439	6738.5	5355.5	10847.7	5270.67	5677.67	9596	5714	4884	4885	20116.7	19516.3	12155	11044	4658	4061.5	9109.11	7647.22	6848.11	5161	17262.7	6587.83	0.69096	0.296494	0.0347959	-0.252374	-0.408055	-1.38978
evm.model.supercontig_77.83	16426144	UNCHANGED	UNCHANGED	DOWN	persulfide dioxygenase ETHE1 homolog, mitochondrial	GLY3	10	52.19	55756.7	46669.7	46662.7	54216.7	50822.7	53178	58785	58214	62296.3	64071.3	59173.3	52301.7	59569.7	50387	50766.7	35585	37892	39489.7	49696.3	52739.1	59765.1	58515.4	53574.4	37655.6	0.394467	0.748929	0.00768183	0.0857338	-0.0304861	-0.508682
evm.model.supercontig_78.21	16426196	UNCHANGED	UNCHANGED	DOWN	probable 3-hydroxyisobutyrate dehydrogenase-like 1, mitochondrial	AT4G29120	7	39.18	14751.7	16298	15616.7	18909.7	18342.7	20269.7	21010.7	24373.3	19440	17503	16154	17344.3	19784.7	23690.7	20300	10197.7	12345	13514.3	15555.4	19174	21608	17000.4	21258.4	12019	0.00757544	0.0384368	0.00410409	0.301732	-0.345993	-0.822719
evm.model.supercontig_78.32	16426208	UNCHANGED	UNCHANGED	DOWN	glucan endo-1,3-beta-glucosidase 13	AT5G56590	10	26.43	67409.3	50607	49981.3	52890	58087.7	42252.3	71523.7	67774.3	69050	55943.7	50874.3	47429.3	86185.3	89882.7	91177.3	39912.7	35059.3	32758	55999.2	51076.7	69449.3	51415.8	89081.8	35910	0.540685	0.00263616	3.30102e-05	-0.132742	-0.43375	-1.31074
evm.model.supercontig_79.30	16426314	UNCHANGED	UNCHANGED	DOWN	nucleoside diphosphate kinase 3-like	NDPK3	7	48.95	99337	86976.3	119363	82484.3	101920	103210	104141	120919	88959.7	116406	80578.7	114895	116209	134050	127631	77467.3	95527.3	79777.7	101892	95871.6	104673	103960	125963	84257.4	0.63043	0.964125	0.00565276	-0.0878692	-0.00986235	-0.580125
evm.model.supercontig_8.107	16426383	UNCHANGED	UNCHANGED	DOWN	peptidyl-prolyl cis-trans isomerase FKBP62-like	ROF2	12	28.72	13334	14183.7	11510.3	30449.7	23305	16243.3	20343	18140	25152.3	19673.3	26638	29643	84305	96933.7	81778.3	38002	41603.7	40144.3	13009.3	23332.7	21211.8	25318.1	87672.3	39916.7	0.0688019	0.318404	0.000574615	0.842804	0.255304	-1.13513
evm.model.supercontig_8.110	16426387	UNCHANGED	UNCHANGED	DOWN	probable glucan endo-1,3-beta-glucosidase A6	AT3G07320	15	59.52	85005.3	75210	66459	75349.7	53494	55842	85424	83872	61983.7	61187.3	58137	67685.7	112611	96625.7	104234	47837.3	40916.7	39852.7	75558.1	61561.9	77093.2	62336.7	104490	42868.9	0.185209	0.141644	0.000301676	-0.295549	-0.306523	-1.28536
evm.model.supercontig_8.117	16426394	UNCHANGED	UNCHANGED	DOWN	chloroplast envelope quinone oxidoreductase homolog	AT4G13010	19	78.95	117038	118587	115483	112144	109297	113205	112277	106362	107371	113816	121010	103540	103709	104268	99514	64759.3	74890.3	66460	117036	111548	108670	112789	102497	68703.2	0.0202922	0.487249	0.000624658	-0.069282	0.0536698	-0.57713
evm.model.supercontig_8.121	16426399	UNCHANGED	UNCHANGED	DOWN	anthocyanidin 3-O-glucosyltransferase-like	AT5G54010	5	21.4	16033	16011.3	13056.7	15851.7	14190.3	20088.7	25014	21488	33988	23740.7	18660	25421.3	18228	25687.3	23697.3	12064.5	13061.3	12862	15033.7	16710.2	26830	22607.3	22537.6	12662.6	0.452198	0.375641	0.0118063	0.152534	-0.247056	-0.831756
evm.model.supercontig_80.76	16426803	UNCHANGED	UNCHANGED	DOWN	probable bifunctional methylthioribulose-1-phosphate dehydratase/enolase-phosphatase E1 isoform X2	AT5G53850	3	17.56	14043.7	12700.3	10992.3	12802.3	12847	12694.7	8615	8662.5	16303	10283.5	9716	8607	13207.3	10989.7	14916.3	10693	8268.67	8302	12578.8	12781.3	11193.5	9535.5	13037.8	9087.89	0.830021	0.558607	0.0469348	0.0230466	-0.231281	-0.520681
evm.model.supercontig_800.1	16426829	UNCHANGED	UNCHANGED	DOWN	proteasome subunit alpha type-1-B-like	PAF2	16	59.57	157359	146143	124122	140975	147139	141878	118217	132808	181174	158299	152937	134698	156075	168427	156618	120734	102702	101816	142541	143331	144066	148645	160374	108417	0.940579	0.832805	0.00212828	0.00796699	0.0451334	-0.564845
evm.model.supercontig_801.3	16426834	UNCHANGED	UNCHANGED	DOWN	small nuclear ribonucleoprotein SmD3b	AT1G20580	4	42.42	145751	154491	158505	126148	143218	133738	140925	153571	120463	137229	142285	127647	162002	179124	178956	120351	120091	111112	152916	134368	138320	135720	173361	117185	0.0404582	0.817644	0.000951808	-0.186548	-0.0273694	-0.564992
evm.model.supercontig_81.134	16426891	UNCHANGED	UNCHANGED	DOWN	expansin-A4	EXPA4	8	49.43	87689.7	72339.3	97143.7	62139	68556	73889	102745	84877.7	74671.7	69165	62157.7	73466	129063	109140	82796.7	38727.3	51879	49639.7	85724.2	68194.7	87431.6	68262.9	107000	46748.7	0.0931646	0.0960153	0.0126123	-0.330044	-0.357053	-1.19461
evm.model.supercontig_81.140	16426898	UNCHANGED	UNCHANGED	DOWN	triosephosphate isomerase, cytosolic	TPI	14	80.08	43042.3	39660.7	29487	43090.7	46726.3	47086.3	45489.3	51634.3	63488	70730.3	68926.3	65619.3	26845.9	34150.7	29908.5	19776.1	19926	20612	37396.7	45634.4	53537.2	68425.3	30301.7	20104.7	0.125846	0.0534363	0.00877796	0.287213	0.353988	-0.591866
evm.model.supercontig_81.143	16426901	UNCHANGED	UNCHANGED	DOWN	glucan endo-1,3-beta-glucosidase	AT5G24318	4	10.75	54307.3	47941.7	49551.7	51887.7	47637.7	49086	47551.7	55163	56914.3	43256.7	45168	39174.7	45973	43420	50574	34741	31481	22120.3	50600.2	49537.1	53209.7	42533.1	46655.7	29447.4	0.665553	0.0340376	0.0163933	-0.030634	-0.323102	-0.66391
evm.model.supercontig_81.7	16426987	UNCHANGED	UNCHANGED	DOWN	proteasome subunit alpha type-2-A	PRC3	14	91.91	137682	111118	95695	103551	111132	114884	90548	104874	135949	124982	132967	107544	131483	121609	127089	92946.7	89280.7	82454.3	114832	109856	110457	121831	126727	88227.2	0.715318	0.50009	0.000783734	-0.0639127	0.141398	-0.522429
evm.model.supercontig_87.5	16427718	UNCHANGED	UNCHANGED	DOWN	acid phosphatase 1-like	AT1G04040	13	62.65	31135.3	34541	35403.7	35650.7	38266.3	38400.3	88180.3	61122	42077.3	69540.3	53950.3	75086	58161	93058	61912	39525	30220.3	23810.7	33693.3	37439.1	63793.2	66192.2	71043.7	31185.3	0.0768613	0.879062	0.0290657	0.152083	0.0532586	-1.18784
evm.model.supercontig_9.100	16427981	UNCHANGED	UNCHANGED	DOWN	importin subunit alpha-2	IMPA-1	10	30.94	23654.9	20902.6	16520	18765.3	21022.3	22635.1	13565.7	20334	22024.9	14476.8	18882.5	16253.9	20136.7	23530	25163.8	16165	16034.1	13853.4	20359.2	20807.6	18641.5	16537.7	22943.5	15350.8	0.858627	0.506116	0.0102203	0.0314317	-0.172761	-0.579771
evm.model.supercontig_9.147	16428032	UNCHANGED	UNCHANGED	DOWN	serine/threonine-protein phosphatase BSL1	BSL1	2	3.35	21957.9	17843.6	15165	31338	18876.2	21717.6	17085.9	16866.3	22534.9	22908.8	19338.2	16907.3	23808.9	22191.7	21532.4	11467.8	12346	16231	18322.2	23977.3	18829	19718.1	22511	13348.3	0.254742	0.744411	0.00473176	0.388078	0.0665622	-0.75398
evm.model.supercontig_9.245	16428141	UNCHANGED	UNCHANGED	DOWN	6,7-dimethyl-8-ribityllumazine synthase, chloroplastic	COS1	7	30.68	52487	55362	54885.3	52137	48068.7	52719.3	120662	96815	75419.7	98473.7	83034	99321.3	135526	144197	129027	75797.7	88410	74164.3	54244.8	50975	97632.3	93609.7	136250	79457.3	0.128777	0.789557	0.000833659	-0.0896944	-0.0607015	-0.778003
evm.model.supercontig_9.348	16428255	UNCHANGED	UNCHANGED	DOWN	basic endochitinase CHB4	AT2G43590	11	60.45	298425	264761	258723	261870	241017	260087	353416	331530	253641	236111	241931	279011	351409	335597	307235	173694	192853	215378	273970	254325	312862	252351	331414	193975	0.234287	0.141754	0.00147199	-0.107345	-0.310095	-0.772763
evm.model.supercontig_9.361	16428270	UNCHANGED	UNCHANGED	DOWN	eukaryotic translation initiation factor 2A	AT1G73180	4	12.13	11157.3	11758	8685.67	11964	14165	10377.3	12544.7	12376.7	16840.7	14296.7	14323.3	14552.3	17232.5	16040.7	15205	9193	7672.5	5845.33	10533.7	12168.8	13920.7	14390.8	16159.4	7570.28	0.321245	0.764056	0.00162111	0.208177	0.0479163	-1.09395
evm.model.supercontig_9.389	16428300	UNCHANGED	UNCHANGED	DOWN	aminoacylase-1	AQI	13	54.79	33462.7	49769	33035.7	33803.7	34014.7	34101.3	47780.7	44211.7	61161	50413	45694.7	45064.3	30766	32345.3	35327.3	25041	22072.7	18766	38755.8	33973.2	51051.1	47057.3	32812.9	21959.9	0.434279	0.502676	0.00853179	-0.190013	-0.117523	-0.579392
evm.model.supercontig_91.73	16428531	UNCHANGED	UNCHANGED	DOWN	glucan endo-1,3-beta-glucosidase 6	AT5G58090	8	26.93	35105	30290.3	29700.7	23825.3	23388	25020.3	52525.3	49136	42184.7	37560.3	34544	37668	43374	52333.7	45553.3	33753	31118	29169	31698.7	24077.9	47948.7	36590.8	47087	31346.7	0.0128295	0.0240781	0.00636355	-0.396713	-0.390011	-0.587017
evm.model.supercontig_92.13	16428580	UNCHANGED	UNCHANGED	DOWN	Exostosin-like protein	AT3G57630	13	31.42	54329.7	60384.7	61145.7	50001.7	47830	50476.7	112012	100519	93598.7	99868.7	84197.7	85031.3	81227.7	80939.7	85318	51085.3	60959.7	56103.3	58620	49436.1	102043	89699.2	82495.1	56049.4	0.0163454	0.170578	0.0011448	-0.245828	-0.186015	-0.557609
evm.model.supercontig_94.50	16428789	UNCHANGED	UNCHANGED	DOWN	histone deacetylase 5	HDA05	2	15.58	11604	11417	8706.5	11264.5	9887.5	10379.5	13327	14312	12086.5	16181.5	15740	15112.5	10828.5	14032	13438	8357.5	7159.5	6554.5	10575.8	10510.5	13241.8	15678	12766.2	7357.17	0.951965	0.0270563	0.00839731	-0.00894004	0.243639	-0.795103
evm.model.supercontig_95.37	16428877	UNCHANGED	UNCHANGED	DOWN	putative glucose-6-phosphate 1-epimerase	AT5G57330	2	15.43	24399	23315	23845	23989	27200	29201	17794.5	21297	32268	21932.5	24190	17822	42578	30747.5	34284	26357	23276	23640	23853	26796.7	23786.5	21314.8	35869.8	24424.3	0.130359	0.629692	0.0346514	0.167883	-0.158285	-0.554452
evm.model.supercontig_95.58	16428900	UNCHANGED	UNCHANGED	DOWN	mitochondrial outer membrane protein porin 4	VDAC4	14	83.94	131439	114695	100782	108571	111899	127692	105910	110830	120582	106332	115384	107120	159883	135723	136907	56909.3	70633	97761.7	115639	116054	112441	109612	144171	75101.3	0.97074	0.614919	0.00856365	0.00517375	-0.0367567	-0.940871
evm.TU.contig_26337.1	16429422	UNCHANGED	UNCHANGED	DOWN	peptidase S9 domain-containing protein	AT5G36210	11	24.92	18912.3	16389.3	13583	20145.7	17741.3	18470.3	12144	15520	17732.7	15400.3	14959.3	14904.7	23920	22051	24956.7	11405	11337.7	13098	16294.9	18785.8	15132.2	15088.1	23642.6	11946.9	0.215793	0.979737	0.000338935	0.205221	-0.00421166	-0.984751
evm.TU.contig_29544.2	16429712	UNCHANGED	UNCHANGED	DOWN	nitrogen regulatory protein P-II homolog	GLB1	4	27.92	34755.7	30220.3	27552.3	30600	28242	29661.3	23125.3	23844	23815	23856	23095.7	19393.7	18246.7	18890.7	26290	11143.7	13225.7	10784.3	30842.8	29501.1	23594.8	22115.1	21142.4	11717.9	0.576809	0.349603	0.0248266	-0.0641634	-0.0934351	-0.85143
evm.TU.contig_30496.2	16429840	UNCHANGED	UNCHANGED	DOWN	peptide-N4-(N-acetyl-beta-glucosaminyl)asparagine amidase A	AT3G14920	3	7.09	6015.5	6647.5	8594	4367.5	5796.5	13111.3	11457.5	7625.33	12302.3	6365	6753	7197	15328.7	12909.7	12717.3	9647.67	8574	7701.33	7085.67	7758.44	10461.7	6771.67	13651.9	8641	0.822977	0.0647156	0.00773493	0.130864	-0.627538	-0.65983
evm.TU.contig_30829.2	16429896	UNCHANGED	UNCHANGED	DOWN	proteasome subunit alpha type-6	At5g35590	2	50	89810.5	76476.5	50241	61458	67173.5	75436	132150	124020	41355	66239.5	140886	111198	108249	113260	120088	89478	77392	39164.5	72176	68022.5	99175	106108	113866	68678.2	0.752794	0.857541	0.0438309	-0.0855072	0.0974828	-0.729409
evm.TU.contig_31787.1	16430024	UNCHANGED	UNCHANGED	DOWN	inosine-5'-monophosphate dehydrogenase 2	AT1G16350	8	54.93	28852	30406.3	17307.3	22981.3	21867.7	20171	27646.7	35489.7	34301.3	35811.3	34281	29864	26912.7	27489	24319.7	12289.7	16288.3	15130	25521.9	21673.3	32479.2	33318.8	26240.4	14569.3	0.412534	0.794951	0.00161186	-0.235814	0.0368184	-0.848857
evm.TU.contig_33773.1	16430330	UNCHANGED	UNCHANGED	DOWN	acyl-CoA-binding protein	ACBP6	3	42.22	25559.7	19084.5	10500.5	18957.5	17536	26126	19328.7	29484	20744	30977.3	31259.3	29144	23042	21402	17974	17086	8901	9155	18381.6	20873.2	23185.6	30460.2	20806	11714	0.651209	0.0883844	0.041647	0.183391	0.3937	-0.828766
evm.TU.contig_39307.1	16431319	UNCHANGED	UNCHANGED	DOWN	Patellin-3, putative	AT1G72160	8	46.31	29117.7	27171	29525.3	20934	21683.7	21180.7	33250.7	26670	22124.7	18650.3	17944.7	19457.7	33162.7	34108.3	25921	18197.3	14014	13694.7	28604.7	21266.1	27348.4	18684.2	31064	15302	0.000640805	0.0564807	0.00602188	-0.427694	-0.549638	-1.02152
evm.TU.contig_45345.1	16432165	UNCHANGED	UNCHANGED	DOWN	inosine-5'-monophosphate dehydrogenase 2-like	AT1G16350	4	35.38	64725.7	56379.3	40691.7	47498.7	53777.7	56841.7	40471	53205.3	66008.3	61293.3	56768.7	48543	49380.7	51527.7	50862.7	31654.7	33389	34455	53932.2	52706	53228.2	55535	50590.3	33166.2	0.879056	0.79395	7.26162e-05	-0.0331803	0.0612059	-0.609147
evm.model.supercontig_0.121	16403827	UNCHANGED	UNCHANGED	UNCHANGED	Succinyl-CoA ligase [ADP-forming] subunit alpha-1	AT5G23250	3	44.16	70053.3	63701.3	57992.7	72906.7	64455.3	69832	39428.3	49632.3	51885.7	58998	56761	51597.7	67308.3	54145.7	63935.3	46561.3	54154.7	61395	63915.8	69064.7	46982.1	55785.6	61796.4	54037	0.294326	0.116899	0.253606	0.111776	0.24778	-0.193576
evm.model.supercontig_0.195	16403908	UNCHANGED	UNCHANGED	UNCHANGED	50S ribosomal protein	RPL14	2	12.38	11972	9950.5	14547	11666.5	11981	10998	8502	9927.5	8298.5	7977.5	8160.5	8689	4191	3180	5630	2540	2689.5	1542	12156.5	11548.5	8909.33	8275.67	4333.67	2257.17	0.678257	0.317332	0.0596846	-0.0740224	-0.106442	-0.941075
evm.model.supercontig_1.107	16404019	UNCHANGED	UNCHANGED	UNCHANGED	UDP-glucose 6-dehydrogenase 1-like	UGD2	13	41.77	92347.7	109630	92842.6	109341	94320.3	113504	34252.6	52411.7	64818.3	69481.3	81132.3	61782	68910.3	61662.2	65086	78209.3	86331.7	89659.3	98273.3	105722	50494.2	70798.6	65219.5	84733.4	0.411768	0.125478	0.00812127	0.105399	0.487602	0.377628
evm.model.supercontig_1.115	16404028	UNCHANGED	UNCHANGED	UNCHANGED	14-3-3-like protein GF14 iota	GRF12	3	16.24	10077.7	10155.1	8630.92	9665.63	10416.6	8930.41	11035.1	10883.3	9011.08	8613.45	9420.13	8923.74	7910.02	8274.58	8166.57	12419.2	9577.74	8286.44	9621.24	9670.87	10309.8	8985.77	8117.06	10094.5	0.943292	0.128226	0.18191	0.00742224	-0.198308	0.314535
evm.model.supercontig_1.156	16404073	UNCHANGED	UNCHANGED	UNCHANGED	UDP-arabinopyranose mutase 3	RGP3	21	84.49	40764.3	44695.2	50687.9	47525.9	49450.6	50551.3	27080.1	46841.7	46492.3	43478.7	39217.1	38326.3	21182.3	25316	36220.2	40266.7	38046	27314.4	45382.5	49176	40138	40340.7	27572.9	35209	0.277116	0.977388	0.272696	0.115817	0.00726574	0.352696
evm.model.supercontig_1.180	16404100	UNCHANGED	UNCHANGED	UNCHANGED	alpha-xylosidase 1-like	XYL1	37	70.33	204086	180007	188760	185659	184582	201935	211309	214227	261353	241496	234105	217505	221867	213731	172786	188587	193402	206587	190951	190725	228963	231035	202795	196192	0.981201	0.912442	0.702938	-0.00170599	0.012999	-0.0477551
evm.model.supercontig_1.195	16404116	UNCHANGED	UNCHANGED	UNCHANGED	serine/threonine-protein phosphatase 2A 65 kDa regulatory subunit A beta isoform	PP2AA2	11	29.81	19922.8	16358.9	15654.7	17144.9	20146.9	18977.6	12598.1	16714.1	14287.1	16496.1	16326.8	14412.2	13757.1	12391.9	14132.2	15976.3	14147.1	15008.7	17312.1	18756.4	14533.1	15745	13427.1	15044	0.413397	0.425922	0.0965487	0.115603	0.115558	0.164044
evm.model.supercontig_1.280	16404211	UNCHANGED	UNCHANGED	UNCHANGED	leucine aminopeptidase	AT5G13520	5	27.18	22947.3	21420.3	20027.7	15471	16601.7	21997.5	17429.3	20280.3	17526.3	8578.33	15022.5	18720	20290	18289.3	17206.3	13788.3	27544	25707.3	21465.1	18023.4	18412	14106.9	18595.2	22346.6	0.190029	0.238134	0.442454	-0.252123	-0.384241	0.26512
evm.model.supercontig_1.309	16404243	UNCHANGED	UNCHANGED	UNCHANGED	cortical cell-delineating protein-like	AT4G12490	2	20.51	14651.5	16246	27954	15924.5	8602	19795	18802.5	27676.5	16957	12472	17446	17685	20386	13286.5	13395	4202	2686	12410.5	19617.2	14773.8	21145.3	15867.7	15689.2	6432.83	0.414535	0.228931	0.072832	-0.409072	-0.414249	-1.28624
evm.model.supercontig_1.324	16404260	UNCHANGED	UNCHANGED	UNCHANGED	spliceosome-associated protein 130 A	SAP130b	17	24.81	43331.3	39948.7	29670.7	31827.3	31473.7	31670.3	34507.7	30294.7	27889.3	39337.7	32252	26738.3	34099.3	39325.7	36176.7	35863.7	15782.7	18490.7	37650.2	31657.1	30897.2	32776	36533.9	23379	0.218431	0.672605	0.111881	-0.250129	0.0851627	-0.644022
evm.model.supercontig_1.326	16404262	UNCHANGED	UNCHANGED	UNCHANGED	40S ribosomal S4-like	AT5G58420	3	12.14	3229.5	3252.67	4752	5007	7837	5305.33	5061	5345.67	11436	8997.33	9173.33	11715.3	9877	13218.3	9409.67	23713	6825.67	18175.7	3744.72	6049.78	7280.89	9962	10835	16238.1	0.0886974	0.300586	0.35022	0.692023	0.452321	0.583685
evm.model.supercontig_1.329	16404265	UNCHANGED	UNCHANGED	UNCHANGED	glutathione S-transferase DHAR2-like	DHAR2	15	91.04	425030	402437	437080	374021	419240	402339	385096	372063	404132	367869	390186	362413	164493	190238	215707	198668	159379	103744	421516	398533	387097	373489	190146	153930	0.239538	0.34107	0.311037	-0.0808859	-0.0516293	-0.304829
evm.model.supercontig_1.363	16404303	UNCHANGED	UNCHANGED	UNCHANGED	40s ribosomal protein s15a-1	AT5G59850	11	76.15	94729	120519	175466	124508	120548	61189	185402	170078	61003.7	102592	105234	171705	173859	203963	226544	246623	281253	286173	130238	102082	138828	126510	201455	271350	0.420614	0.79881	0.0238097	-0.351429	-0.134041	0.429694
evm.model.supercontig_1.364	16404304	UNCHANGED	UNCHANGED	UNCHANGED	actin-depolymerizing factor 2-like	ADF1	4	52.03	70059	71692.7	78117	75825.7	71866	67623.3	50117.3	49450.7	58585.7	51909.3	58177.3	52563.7	35363.3	30128.7	30641.3	51020	49840.3	36446.7	73289.6	71771.7	52717.9	54216.8	32044.4	45769	0.679623	0.694562	0.0505315	-0.0301932	0.0404468	0.514297
evm.model.supercontig_1.382	16404324	UNCHANGED	UNCHANGED	UNCHANGED	histone H4	AT5G59970.1	7	59.22	42749	46261.3	60845	41961.7	51141.3	36275.7	83467.3	69706.7	72475.7	60254.3	55793.7	78708	93718.3	101092	73614	141735	72145	88087	49951.8	43126.2	75216.6	64918.7	89474.7	100656	0.386688	0.27634	0.646642	-0.211971	-0.212417	0.169876
evm.model.supercontig_1.386	16404328	UNCHANGED	UNCHANGED	UNCHANGED	40S ribosomal protein S28-2	RPS28	4	40	135683	107372	101505	140978	84552	103029	77990	81606.7	19623.7	54275.7	53954	52182.3	35575	36764	80868.7	23037.7	41208	37188	114853	109519	59740.1	53470.7	51069.2	33811.2	0.799754	0.770644	0.338504	-0.0686043	-0.159952	-0.594952
evm.model.supercontig_1.388	16404330	UNCHANGED	UNCHANGED	UNCHANGED	UDP-glucuronic acid decarboxylase 6-like	UXS3	12	51.47	19614.8	18798.3	19004.2	24548.3	27219.6	28603.8	21024.3	20064	17386.4	26469.2	23854.6	23555.3	12913.9	13972.7	19284.3	20573.4	16882.2	8974	19139.1	26790.6	19491.6	24626.4	15390.3	15476.5	0.00325113	0.0228803	0.983628	0.485199	0.337354	0.00805788
evm.model.supercontig_1.398	16404341	UNCHANGED	UNCHANGED	UNCHANGED	heat shock cognate 70 kDa protein 2	HSP70	38	80.25	229765	220421	213921	273029	289512	279792	190042	200838	265227	249883	229960	238804	228921	241145	261352	225510	235253	261520	221369	280777	218702	239549	243806	240761	0.000860858	0.437008	0.842016	0.342973	0.131353	-0.0181307
evm.model.supercontig_1.401	16404346	UNCHANGED	UNCHANGED	UNCHANGED	actin	ACT12	29	77.05	137639	158242	126885	141826	141781	157423	79026.9	89642.3	109009	104476	86646.3	91003.4	67452.2	71619.6	69086.8	69743.3	93261.7	92767.8	140922	147010	92559.5	94042	69386.2	85257.6	0.595521	0.892389	0.113347	0.0610161	0.022924	0.29718
evm.model.supercontig_1.410	16404356	UNCHANGED	UNCHANGED	UNCHANGED	triosephosphate isomerase, cytosolic	TPI	17	93.7	346152	339970	319470	326605	368109	320624	330391	380603	349801	409851	397358	375814	393082	390674	392200	259010	294643	279768	335197	338446	353599	394341	391985	277807	0.857498	0.0825172	0.000384837	0.0139159	0.157331	-0.496717
evm.model.supercontig_1.46	16404389	UNCHANGED	UNCHANGED	UNCHANGED	expansin-A1	EXPA10	3	14.86	29188.9	24125.9	26865.3	18767	19484.6	21958.8	19052.9	21039.2	28120.6	20328.9	18804.2	16529	33096.4	28846.3	28566.6	20510	23836.7	22250.8	26726.7	20070.1	22737.6	18554.1	30169.8	22199.2	0.0191761	0.231103	0.0104296	-0.413233	-0.293343	-0.442597
evm.model.supercontig_1.95	16404443	UNCHANGED	UNCHANGED	UNCHANGED	26S proteasome non-ATPase regulatory subunit 10	AT2G03430	2	11.11	26613	27032.5	28957.5	20668.5	24601.5	24402.5	21261	36165	36232	33296	36711	20217	13728	10565.5	20573	15453	17550	13232.5	27534.3	23224.2	31219.3	30074.7	14955.5	15411.8	0.0426171	0.879317	0.893685	-0.245605	-0.053891	0.0433623
evm.model.supercontig_10.109	16404459	UNCHANGED	UNCHANGED	UNCHANGED	protein RAE1	RAE1	6	28.33	28692.3	31207.7	27359	25402.7	29720.7	26876.3	21219	22771.7	20367.3	19896.3	23489	22188.7	25073	21522.3	23093.7	17074	25789	24738	29086.3	27333.2	21452.7	21858	23229.7	22533.7	0.359887	0.764555	0.824051	-0.0896859	0.0270044	-0.0438864
evm.model.supercontig_10.152	16404507	UNCHANGED	UNCHANGED	UNCHANGED	pyrophosphate-energized vacuolar membrane proton pump	AVP1	4	8.63	7424.33	8006.72	7512.33	11308.2	11404.5	8554.13	10711.3	12256.7	15802.8	14914.4	16058.2	20906.2	19783	15342.3	16374.7	25462.9	17976.2	23008.7	7647.8	10422.3	12923.6	17292.9	17166.6	22149.3	0.0434744	0.139748	0.125619	0.446553	0.420171	0.36765
evm.model.supercontig_10.216	16404578	UNCHANGED	UNCHANGED	UNCHANGED	serine-threonine kinase receptor-associated protein-like	AT3G15610	11	51.14	40685.3	41071	42685.7	36768.3	39944	40429	37055	34845	30421	42787.7	38338	40317.3	25661	26987	29017	34421.7	34781.3	32078	41480.7	39047.1	34107	40481	27221.7	33760.3	0.134801	0.0525652	0.00718679	-0.0872233	0.247177	0.310574
evm.model.supercontig_10.219	16404581	UNCHANGED	UNCHANGED	UNCHANGED	Cytochrome c oxidase subunit Vb	AT1G80230	4	46.49	116812	135304	137189	121824	81382.3	132880	119600	105596	85924	84025	75951.7	89472	63753	57233.5	110160	50799.5	77326	70320	129768	112029	103706	83149.6	77048.8	66148.5	0.35434	0.122572	0.586533	-0.212065	-0.318726	-0.220065
evm.model.supercontig_10.255	16404621	UNCHANGED	UNCHANGED	UNCHANGED	phospholipase D alpha 1	PLDALPHA1	50	81.81	209388	238992	219748	219441	215775	210450	208238	214412	189462	226276	217471	219667	314041	319260	283028	285726	245697	281425	222709	215222	204037	221138	305443	270949	0.454903	0.0980265	0.112263	-0.049335	0.116114	-0.17288
evm.model.supercontig_10.260	16404627	UNCHANGED	UNCHANGED	UNCHANGED	eukaryotic translation initiation factor 3 subunit I-like	AT2G46290	17	71.47	82233	95769.1	117364	81556.1	87552.5	74248.7	97830.3	92507.9	70294.1	80427.3	80690.4	67907.5	80027.1	79145.1	79220.6	89237.6	108758	105226	98455.5	81119.1	86877.4	76341.7	79464.3	101074	0.187877	0.326407	0.0228713	-0.279429	-0.186509	0.34703
evm.model.supercontig_100.2	16404731	UNCHANGED	UNCHANGED	UNCHANGED	alanine--glyoxylate aminotransferase 2 homolog 1, mitochondrial-like	AGT2	2	28.68	35194	28433.5	19256.5	30008	27191	32525.5	24681	26580	38802	33838	35325	27971	27414	29255	21409	16065	26505	15701.5	27628	29908.2	30021	32378	26026	19423.8	0.663921	0.659524	0.196226	0.114408	0.109042	-0.422126
evm.model.supercontig_100.24	16404736	UNCHANGED	UNCHANGED	UNCHANGED	non-specific lipid-transfer protein-like protein At5g64080	XYP1	2	11.11	75559.5	60408.5	73542	66608.5	67174	70868.5	46086.5	59859	48964	47406.5	54703.5	41644	15379	12635.5	23371	15152	32943	19828.5	69836.7	68217	51636.5	47918	17128.5	22641.2	0.759183	0.546086	0.425731	-0.0338534	-0.107824	0.402549
evm.model.supercontig_1007.4	16404756	UNCHANGED	UNCHANGED	UNCHANGED	single-stranded DNA-binding protein WHY1, chloroplastic-like	WHY1	7	31.83	123685	171422	156480	115735	137593	125375	65032	62397.3	62522	63029.7	61885.7	58553.7	158054	155814	159220	160998	139402	152275	150529	126234	63317.1	61156.3	157696	150892	0.190975	0.246582	0.344412	-0.253942	-0.0500935	-0.0636288
evm.model.supercontig_1026.1	16404875	UNCHANGED	UNCHANGED	UNCHANGED	SUMO-activating enzyme subunit 2	SAE2	3	10.58	13074.7	11129.7	10829.3	8427	10426.3	10487	11155.7	9166.33	9696	9635.33	9316.67	8725	5205.67	4345.33	4022	5522.33	5554.33	6752.33	11677.9	9780.11	10006	9225.67	4524.33	5943	0.123849	0.297376	0.0575352	-0.255857	-0.11714	0.393486
evm.model.supercontig_1028.5	16404884	UNCHANGED	UNCHANGED	UNCHANGED	bifunctional epoxide hydrolase 2-like	AT3G51000	4	16.99	52987	47312	46237	43976.7	46925.7	50093	45085.7	48934.7	44388.3	49442.3	45089.3	42951.3	41437	37544.7	34203.3	34204.3	45895	47477	48845.3	46998.4	46136.2	45827.7	37728.3	42525.4	0.537121	0.902946	0.363148	-0.0556077	-0.00968104	0.172678
evm.model.supercontig_103.28	16404911	UNCHANGED	UNCHANGED	UNCHANGED	putative phosphatidylglycerol/phosphatidylinositol transfer protein DDB_G0282179	AT3G44100	5	36.92	60498.7	72812	81354.7	65844.7	62014	67628	87514	77702.7	85360.7	74031.3	76365	76794.3	95291	107143	86534.3	68223.7	65554.3	74109.3	71555.1	65162.2	83525.8	75730.2	96322.7	69295.8	0.365965	0.06564	0.0140523	-0.135019	-0.141352	-0.475108
evm.model.supercontig_103.72	16404960	UNCHANGED	UNCHANGED	UNCHANGED	protein STRICTOSIDINE SYNTHASE-LIKE 3-like	SSL3	7	28.07	18940.3	17222.3	17154	22938	24014.3	23535.7	15458.7	15457.7	18542.3	18563.7	21073	19700	27045.3	24282.7	21875.7	32751.7	30581.7	29153	17772.2	23496	16486.2	19778.9	24401.2	30828.8	0.00098506	0.0589928	0.0243428	0.402791	0.262701	0.337324
evm.model.supercontig_103.75	16404963	UNCHANGED	UNCHANGED	UNCHANGED	40S ribosomal protein S5	RPS5B	11	72.82	104654	155576	199422	173367	151104	81579.2	125357	121514	38378.5	77007.7	85603.1	137222	151466	184529	192424	204422	200781	205748	153217	135350	95083.2	99944.4	176139	203650	0.669936	0.893345	0.0949938	-0.178883	0.0719344	0.209375
evm.model.supercontig_103.89	16404978	UNCHANGED	UNCHANGED	UNCHANGED	glycosyl hydrolase family protein	AT5G20950	30	53.09	257408	248622	235774	282275	228294	232250	220887	214287	275544	228276	226644	185467	340162	310618	287130	195634	236334	242772	247268	247607	236906	213462	312637	224913	0.986256	0.382852	0.0146019	0.00197396	-0.150334	-0.475119
evm.model.supercontig_103.99	16404989	UNCHANGED	UNCHANGED	UNCHANGED	5-methyltetrahydropteroyltriglutamate--homocysteine methyltransferase	ATMS1	34	67.58	64186.6	65008.5	58110.8	76876.4	80447.3	84436.7	43647.9	46845.3	56370.2	66876.5	68460.3	67298.1	52161.2	49970.3	54500	64948	56156.5	72652.8	62435.3	80586.8	48954.5	67545	52210.5	64585.7	0.00415647	0.00847131	0.066465	0.368181	0.464408	0.306876
evm.model.supercontig_104.104	16405004	UNCHANGED	UNCHANGED	UNCHANGED	40S ribosomal protein S14-3	AT3G52580	10	70	184163	217785	233771	216316	211762	179512	108074	221262	175263	206144	196118	240309	61753.7	85259	249566	270540	256402	296126	211907	202530	168200	214190	132193	274356	0.641591	0.264657	0.0775698	-0.0652918	0.348717	1.0534
evm.model.supercontig_104.4	16405045	UNCHANGED	UNCHANGED	UNCHANGED	dihydroneopterin aldolase 1-like	FOLB1	2	27.48	35942	79566	43668.5	68155	38456.5	34550.5	36555	31902	23963	32062	33393.5	32194	41036.5	38222	41709.5	34534.5	37965.5	36310	53058.8	47054	30806.7	32549.8	40322.7	36270	0.74352	0.662125	0.0497239	-0.173276	0.0794076	-0.152814
evm.model.supercontig_104.57	16405064	UNCHANGED	UNCHANGED	UNCHANGED	2-Cys peroxiredoxin BAS1, chloroplastic	AT3G11630	12	70.41	82120.3	71070.7	60146.7	90478	82418.3	89933	62183	70435	82711	87168.3	87737.3	89817.7	90677	119399	113879	109261	78828.3	89820.3	71112.6	87609.8	71776.3	88241.1	107985	92636.6	0.0738444	0.0521207	0.287259	0.300988	0.297943	-0.221179
evm.model.supercontig_104.68	16405076	UNCHANGED	UNCHANGED	UNCHANGED	Ubiquitin-conjugating enzyme E2 variant 1D	MMZ3	8	77.4	132635	140688	167175	133954	145671	139253	169611	138494	112350	139792	146949	155178	147704	161361	147403	132169	128024	125690	146833	139626	140152	147306	152156	128628	0.547089	0.697745	0.00912699	-0.0726031	0.0718317	-0.24235
evm.model.supercontig_106.113	16405166	UNCHANGED	UNCHANGED	UNCHANGED	alpha-L-fucosidase 2 isoform X1	FUC95A	5	12.89	34815.3	27921	29867	26451.3	20360	25150.7	14604.3	14242.7	19619.3	14812	13520.7	12242.7	20791.3	19293	12018.7	12197.7	9464.67	9563.33	30867.8	23987.3	16155.4	13525.1	17367.7	10408.6	0.0675586	0.235782	0.0712848	-0.363829	-0.25638	-0.738634
evm.model.supercontig_106.32	16405196	UNCHANGED	UNCHANGED	UNCHANGED	dihydrolipoyllysine-residue acetyltransferase component 2 of pyruvate dehydrogenase complex, mitochondrial-like	AT3G13930	13	29.91	26782.3	21659.5	19929.3	24758.8	25152.2	26666.5	12601.8	11244.5	10630.7	14070.5	12835.2	12824.2	35892.8	34339.7	35652.1	29609.7	24947.8	23597.4	22790.3	25525.8	11492.4	13243.3	35294.9	26051.6	0.269929	0.0703398	0.00801001	0.163535	0.20459	-0.438085
evm.model.supercontig_106.56	16405222	UNCHANGED	UNCHANGED	UNCHANGED	vacuolar-sorting receptor 3	VSR4	17	47.41	31284	36772	39104	38259.3	35692	36230	33439	35641	29843	38066	36086	39723.3	41477	41376.3	38436	49588.3	61616	59896.3	35720	36727.1	32974.3	37958.4	40429.8	57033.6	0.701658	0.0664562	0.0129192	0.0401133	0.203077	0.496393
evm.model.supercontig_106.59	16405225	UNCHANGED	UNCHANGED	UNCHANGED	mitotic checkpoint protein BUB3.2	BUB3.2	11	43.57	37952.7	37259.3	37458.3	30880.7	32061.3	30693.3	28096	28798.7	28231.7	27211.3	28347.3	26032.3	30709	28553	30895.7	20427.3	24339	23072.3	37556.8	31211.8	28375.4	27197	30052.6	22612.9	0.000181956	0.168567	0.00566439	-0.266983	-0.0611955	-0.410342
evm.model.supercontig_106.86	16405255	UNCHANGED	UNCHANGED	UNCHANGED	D-3-phosphoglycerate dehydrogenase 1, chloroplastic	EDA9	13	48.89	65172.3	71426.3	53787	50894.7	59208	66873.3	54087.3	68850.3	90912	74676.3	72787	68262.7	71682.7	63962	73418	82756.7	85353	85205	63461.9	58992	71283.2	71908.7	69687.6	84438.2	0.553753	0.956866	0.00818984	-0.105371	0.0126031	0.276995
evm.model.supercontig_106.98	16405268	UNCHANGED	UNCHANGED	UNCHANGED	ATP synthase subunit delta', mitochondrial-like	AT5G47030	7	66.18	57966	46628.3	55409	37789.3	60751	67323.3	100007	90175.7	98940.3	90816.3	93559.7	83291	38638.7	40876	70231.3	54390	47742	34255.3	53334.4	55287.9	96374.3	89222.3	49915.3	45462.4	0.848509	0.177285	0.724553	0.0518959	-0.111244	-0.134808
evm.model.supercontig_107.113	16405295	UNCHANGED	UNCHANGED	UNCHANGED	40S ribosomal protein S10-1	AT5G52650	2	14.44	6679.6	7518.48	12323.3	7724.79	8447.91	6106.05	26767.3	22563.9	17509.9	13908.6	11831.5	19098.2	5538.88	5290.54	5292.82	6231.31	3221.95	3922.41	8840.47	7426.25	22280.4	14946.1	5374.08	4458.56	0.495809	0.0999515	0.372658	-0.251488	-0.576007	-0.26944
evm.model.supercontig_107.130	16405314	UNCHANGED	UNCHANGED	UNCHANGED	protein SGT1 homolog isoform X2	SGT1A	2	14.02	7615	6857.5	13485	12823	13467	11487	15242	15798	19640	8054	12040	14869.5	9542	11237.5	11574	13983.5	22514	15920.5	9319.17	12592.3	16893.3	11654.5	10784.5	17472.7	0.206633	0.0956399	0.0655799	0.434273	-0.535567	0.696141
evm.model.supercontig_107.45	16405349	UNCHANGED	UNCHANGED	UNCHANGED	pre-mRNA cleavage factor Im 25 kDa subunit 2	AT4G25550	7	38.83	65880	71745.3	75943.7	55339	66083.7	58956.7	71013.3	65291.7	44384.3	51606.3	52794	56574.7	35555.3	32761.3	34656.3	29688.7	26152.7	21391.7	71189.7	60126.4	60229.8	53658.3	34324.3	25744.3	0.0617462	0.469343	0.0278709	-0.243668	-0.166675	-0.414977
evm.model.supercontig_107.88	16405396	UNCHANGED	UNCHANGED	UNCHANGED	protein SRC2 homolog	AT5G23950	5	23.13	80154.3	70377.3	96140.7	80400.3	79650.3	71904.7	92980.7	57592.3	53267	57208.3	49776	57669.7	57338	54841.7	42747.7	39782.7	47981.7	45236	82224.1	77318.4	67946.7	54884.7	51642.4	44333.4	0.572194	0.366426	0.225796	-0.0887489	-0.308	-0.220162
evm.model.supercontig_107.89	16405397	UNCHANGED	UNCHANGED	UNCHANGED	rRNA 2'-O-methyltransferase fibrillarin 2	FIB2	13	71.99	79130	77590.7	83996.7	63026.7	73394.3	65771	106250	92208.3	56740.7	66852	57621	66747.3	76175.3	93912.3	80679	87373	91302.7	116261	80239.1	67397.3	85066.4	63740.1	83588.9	98312.2	0.024556	0.22933	0.233329	-0.251614	-0.416389	0.23406
evm.model.supercontig_108.25	16405439	UNCHANGED	UNCHANGED	UNCHANGED	ubiquitin carboxyl-terminal hydrolase 2	UCH2	3	20.66	9168	10108.3	11262.3	7302	8122.67	7540.33	15060.3	16490.3	13444	14206.7	16227	15809.3	4719	4441.5	4383.5	5870	5105		10179.6	7655	14998.2	15414.3	4514.67	5487.5	0.0180388	0.718161	0.0537304	-0.4112	0.039481	0.28153
evm.model.supercontig_108.71	16405490	UNCHANGED	UNCHANGED	UNCHANGED	altered inheritance of mitochondria protein 32-like	AT5G40510	9	45.61	37250.7	36718.3	34783	40973.7	37314	44351.7	42733.3	37785.7	34714.3	47877	44250.3	35240.7	70759.7	43277.7	63553	52604	38864.3	39308.3	36250.7	40879.8	38411.1	42456	59196.8	43592.2	0.0994077	0.412241	0.171559	0.17338	0.144445	-0.441448
evm.model.supercontig_1095.2	16405578	UNCHANGED	UNCHANGED	UNCHANGED	alpha-1,4-glucan-protein synthase [UDP-forming] 2	RGP3	25	89.84	361243	307042	287614	298410	311586	304133	259739	311502	323889	294310	314443	275267	187068	239718	309551	261362	225401	175796	318633	304710	298376	294674	245446	220853	0.567214	0.878171	0.60031	-0.0644591	-0.0180164	-0.152318
evm.model.supercontig_11.12	16405607	UNCHANGED	UNCHANGED	UNCHANGED	aquaporin PIP1-3	PIP1C	4	19.93	24349	22890.7	37339.7	29046.3	31641.3	34505.7	22041.7	25132.3	33530	15141.3	20129.3	22305.3	50249.7	23578.3	21072.3	15366	47113.7	59064	28193.1	31731.1	26901.3	19192	31633.4	40514.6	0.506596	0.128621	0.609216	0.170555	-0.487173	0.35699
evm.model.supercontig_11.144	16405634	UNCHANGED	UNCHANGED	UNCHANGED	probable pyridoxal 5'-phosphate synthase subunit PDX1	RSR4	12	63.11	88237	88531.3	78154	86891.7	95691.7	101078	51562.7	73704.7	112667	84448	95260.7	77972.7	86616	72157.7	91070.7	93129.7	80919.3	80781	84974.1	94553.9	79311.3	85893.8	83281.4	84943.3	0.14843	0.740739	0.824601	0.154113	0.115027	0.0285056
evm.model.supercontig_11.168	16405660	UNCHANGED	UNCHANGED	UNCHANGED	arginine biosynthesis bifunctional protein ArgJ, chloroplastic	AT2G37500	6	27.13	69915.3	61883	55570	58976.7	57770.7	58667.7	67540	68202.7	58690	77265	75966	72716	37932	52536.7	57182.7	28639.3	39858.7	35891	62456.1	58471.7	64810.9	75315.7	49217.1	34796.3	0.3931	0.0350405	0.0965035	-0.095105	0.216714	-0.500225
evm.model.supercontig_11.172	16405665	UNCHANGED	UNCHANGED	UNCHANGED	ribulose-1,5-bisphosphate carboxylase/oxygenase large subunit	RBCL	6	62.24	213500	173499	166542	187365	170469	162226	93494	110314	137907	111327	112428	97153	152061	150957	139967	97848.7	131446	125830	184514	173353	113905	106969	147662	118375	0.533433	0.642807	0.0574483	-0.0900139	-0.0906339	-0.318934
evm.model.supercontig_11.68	16405736	UNCHANGED	UNCHANGED	UNCHANGED	late embryogenesis abundant protein Lea14-A	AT2G46140	3	18.94	7787	19314.7	21737.3	15196.7	9569.5	16072.7	4583	7708	6228.5	4652.5	4156	4650.5	8795	3895	6350	7127	11263	6175	16279.7	13612.9	6173.17	4486.33	6346.67	8188.33	0.605318	0.139847	0.431433	-0.258092	-0.460474	0.367571
evm.model.supercontig_1105.3	16405823	UNCHANGED	UNCHANGED	UNCHANGED	isopentenyl-diphosphate Delta-isomerase I	IPP1	10	66.24	62939.7	54529.3	58579	57401	59602.7	56132.3	57155.3	48866.3	42984	49089.3	50504.7	52896	9343	10311	11552.7	9674	2324.33	2536	58682.7	57712	49668.6	50830	10402.2	4844.78	0.730926	0.798534	0.0901886	-0.0240631	0.0333474	-1.10239
evm.model.supercontig_111.26	16405849	UNCHANGED	UNCHANGED	UNCHANGED	ribulose-phosphate 3-epimerase, chloroplastic	RPE	3	17.5	23354	18903.5	18053	22344	23941.5	15862.3	16263	15649	16949	11644	12948	17309.5	11544	22956	19769	21151.5	22171.5	20091	20103.5	20715.9	16287	13967.2	18089.7	21138	0.846551	0.256452	0.427121	0.0432949	-0.221681	0.224673
evm.model.supercontig_111.34	16405858	UNCHANGED	UNCHANGED	UNCHANGED	Argininosuccinate synthase	AT4G24830	13	28.23	64163	54632.7	51157.7	55643.3	59585.3	57867.3	49619.7	63464	69173.7	62757.7	64743	58240	72881.7	64237	68545.7	63930.3	71903.3	69920.3	56651.1	57698.7	60752.4	61913.6	68554.8	68584.7	0.808739	0.85867	0.993521	0.0264337	0.0273129	0.000628857
evm.model.supercontig_111.5	16405875	UNCHANGED	UNCHANGED	UNCHANGED	alpha/beta-Hydrolases superfamily protein	AT1G74640	2	11.5	5590	5076	5141.5	4881.5	5301	5428.5	5611.5	6844	7734	6565	6875	6610.5	4012	3493.5	3888.5		4270	3397	5269.17	5203.67	6729.83	6683.5	3798	3833.5	0.790888	0.944278	0.931974	-0.0180463	-0.00996697	0.0134223
evm.model.supercontig_112.41	16405942	UNCHANGED	UNCHANGED	UNCHANGED	60S acidic ribosomal protein P0	AT3G09200	7	31.46	36555.1	37230.4	38122.7	43346.8	45350	44970.3	30116.5	33329.8	37404.4	45796.7	48667.7	47758.7	33544.3	32948	39133	45927.7	40617.7	43752.3	37302.7	44555.7	33616.9	47407.7	35208.4	43432.6	0.000686573	0.0037243	0.030266	0.256329	0.495933	0.302856
evm.model.supercontig_112.57	16405959	UNCHANGED	UNCHANGED	UNCHANGED	beta-glucosidase BoGH3B	AT3G47000	4	8.42	7830.33	6694.15	5973.92	9725.28	8539.9	9318.59	7258.33	7414	8578.33	10052.7	11311	11052.3	9789.67	9664.67	8040	9125.33	7664.29	8266.67	6832.8	9194.59	7750.22	10805.3	9164.78	8352.1	0.0212903	0.00571035	0.313332	0.428308	0.479436	-0.133962
evm.model.supercontig_112.92	16405998	UNCHANGED	UNCHANGED	UNCHANGED	tubulin beta-2 chain	TUB3	29	83	239265	234504	219882	168245	193815	198682	201427	255104	254503	191959	212393	203061	240933	226189	245506	295971	296516	306783	231217	186914	237011	202471	237543	299757	0.0162278	0.13921	0.000795377	-0.306875	-0.227242	0.335604
evm.model.supercontig_1120.1	16406005	UNCHANGED	UNCHANGED	UNCHANGED	Binding of chloromethyl ketone substrate analogues to crystalline papain	XCP1	12	63.38	889147	958486	821897	985820	891762	861617	752598	812252	798475	832682	836393	736614	20066	248375	17678.9	14305	8041.67	12506.7	889843	913066	787775	801896	95373.2	11617.8	0.691165	0.724272	0.335235	0.0371681	0.0256323	-3.03725
evm.model.supercontig_113.23	16406032	UNCHANGED	UNCHANGED	UNCHANGED	leucine--tRNA ligase, cytoplasmic	AT1G09620	27	42.99	190783	27119	196051	198157	197855	176724	213340	231328	199808	198089	127755	191557	37327	117865	34211	51661.3	34800.3	42890.7	137985	190912	214825	172467	63134.3	43117.4	0.397385	0.155243	0.511472	0.468401	-0.316842	-0.550153
evm.model.supercontig_113.26	16406035	UNCHANGED	UNCHANGED	UNCHANGED	elongation factor 1-gamma-like	AT1G57720	8	65.77	154560	126586	139242	158928	149730	135147	129124	133921	120514	130923	140498	158715	87625.4	109977	104161	105802	181988	170983	140130	147935	127853	143378	100588	152924	0.50411	0.161243	0.101462	0.0782011	0.165342	0.604361
evm.model.supercontig_113.27	16406036	UNCHANGED	UNCHANGED	UNCHANGED	elongation factor 1-gamma	AT1G09640	9	33.71	208472	182426	149101	235604	202915	200746	141361	152601	155462	175471	182367	178684	139085	214171	243996	185460	166997	189272	179999	213088	149808	178841	199084	180577	0.18267	0.00360517	0.593572	0.243458	0.25556	-0.140767
evm.model.supercontig_113.35	16406045	UNCHANGED	UNCHANGED	UNCHANGED	heat shock 70 kDa protein 6, chloroplastic	cpHsc70-1	33	55.48	226438	338389	200853	319614	339023	336620	329497	344249	335175	396863	384646	334429	350790	337794	252496	216840	221217	260697	255227	331752	336307	371979	313693	232918	0.147372	0.142573	0.0753921	0.378327	0.145445	-0.42953
evm.model.supercontig_113.8	16406085	UNCHANGED	UNCHANGED	UNCHANGED	Dynamin-like 3 isoform 3	ADL6	5	8.8	25028.7	21022.3	17904	24437	22457	26214	12643.3	20263.3	20924	22378	21556	17124	9763.33	10495	20899	24544	19452.7	19434	21318.3	24369.3	17943.6	20352.7	13719.1	21143.6	0.260551	0.482848	0.135385	0.192972	0.181752	0.624031
evm.model.supercontig_113.9	16406086	UNCHANGED	UNCHANGED	UNCHANGED	ras-related protein RABD1	ATFP8	10	54.73	12740	10383	12229	13568.7	13722.3	13547.7	8156.6	10582.7	13297	12263	14517.7	10836.9	11304.2	12733.1	13472.6	12354.7	10781.7	13571.3	11784	13612.9	10678.8	12539.2	12503.3	12235.9	0.0634884	0.367042	0.807642	0.208144	0.2317	-0.0311885
evm.model.supercontig_1142.2	16406167	UNCHANGED	UNCHANGED	UNCHANGED	tryptophan--tRNA ligase, cytoplasmic	AT3G04600	6	25.24	16650.7	20907.7	23270.3	18817.3	16513	11556.3	18879	20614.7	9000.67	15070	15975	17690	18983.3	19050.3	21934.7	19149.7	26975.7	20807.7	20276.2	15628.9	16164.8	16245	19989.4	22311	0.182854	0.98373	0.417765	-0.375574	0.00714207	0.158517
evm.model.supercontig_115.27	16406190	UNCHANGED	UNCHANGED	UNCHANGED	biotin carboxylase 1, chloroplastic	CAC2	23	77.47	90058.7	87759.7	69613.7	64217	78241.7	83941.7	65676.7	82695	105079	91069.3	95558.7	77641	75011	65614.7	67368.7	92111	85754	85862.7	82477.3	75466.8	84483.7	88089.7	69331.4	87909.2	0.4668	0.789195	0.00649031	-0.128156	0.0603003	0.342505
evm.model.supercontig_116.34	16406290	UNCHANGED	UNCHANGED	UNCHANGED	probable fructokinase-6, chloroplastic	AT1G66430	10	33.68	101677	96081.9	74983.7	94333.9	97941	109232	86897.7	85769.5	98098.7	128219	98490.7	111547	94549.1	108235	104346	75809.7	81117.9	86096.5	90914.2	100502	90255.3	112752	102376	81008	0.360064	0.0761502	0.0132634	0.144649	0.321072	-0.337747
evm.model.supercontig_116.5	16406307	UNCHANGED	UNCHANGED	UNCHANGED	EEF1A lysine methyltransferase 2	AR401	5	19.88	17775.3	15919.3	14175.7	13313.7	17214	16249	14090	17569.3	19442.7	19497.3	18571	15196.3	8967	8165.67	11695.7	16777.7	14273	11988.7	15956.8	15592.2	17034	17754.9	9609.44	14346.4	0.827463	0.741811	0.0535066	-0.0333428	0.0597991	0.578168
evm.model.supercontig_116.73	16406333	UNCHANGED	UNCHANGED	UNCHANGED	glutamine synthetase cytosolic isozyme 2	GLN1-1	7	51.43	9703.33	7729	10360.7	12967.3	13024	12186	9549.67	11673.7	10649	9177.33	9478.33	8739	13072.7	10025	12139.7	14575.7	17045.3	15854.3	9264.33	12725.8	10624.1	9131.56	11745.8	15825.1	0.0143547	0.0832027	0.0238229	0.457995	-0.21841	0.430073
evm.model.supercontig_116.77	16406337	UNCHANGED	UNCHANGED	UNCHANGED	NADH dehydrogenase [ubiquinone] iron-sulfur protein 1, mitochondrial	EMB1467	17	40.27	46126	38319.7	33718	39389.7	38400	41823.3	21622.7	30928	42543.7	36602.7	35415.3	31098.3	33659	29912.7	33399.7	28793.7	31204.7	29015	39387.9	39871	31698.1	34372.1	32323.8	29671.1	0.904005	0.692098	0.13763	0.0175877	0.116842	-0.123537
evm.model.supercontig_117.11	16406365	UNCHANGED	UNCHANGED	UNCHANGED	Ole e 5 olive pollen allergen	CSD1	2	35.96	399759	402475	416854	440663	405473	444491	459952	387851	390188	422436	396063	370150	439061	435671	403832	256747	394610	361096	406363	430209	412663	396216	426188	337484	0.152136	0.589248	0.108109	0.0822689	-0.0586775	-0.336669
evm.model.supercontig_117.61	16406420	UNCHANGED	UNCHANGED	UNCHANGED	Cysteine synthase	OASA2	9	50.59	134093	110333	103707	113603	122211	126865	89626.7	114593	112167	119763	121663	104911	97300	92987	103190	92812	113279	124243	116044	120893	105462	115446	97825.6	110111	0.653444	0.354902	0.272924	0.0590504	0.13049	0.170678
evm.model.supercontig_117.82	16406443	UNCHANGED	UNCHANGED	UNCHANGED	probable aldo-keto reductase 1	AT1G60750	3	10.8	8954	7055.67	7142	6926.5	7323	7919	8766.33	8360.67	11309.3	9036.5	9859	8340	4815	4273		7566.5	5445.5	7153	7717.22	7389.5	9478.78	9078.5	4544	6721.67	0.656318	0.715238	0.0857132	-0.0626049	-0.0622471	0.564856
evm.model.supercontig_117.87	16406448	UNCHANGED	UNCHANGED	UNCHANGED	GDP-mannose 3,5-epimerase 2	GME	21	69.95	239930	242195	233812	213217	261226	249198	199261	237801	238859	255980	253524	229414	181135	196618	216048	220039	190269	183031	238646	241214	225307	246306	197933	197780	0.869273	0.248004	0.992399	0.0154402	0.128559	-0.00112129
evm.model.supercontig_119.25	16406540	UNCHANGED	UNCHANGED	UNCHANGED	probable pyruvate kinase, cytosolic isozyme	AT5G56350	11	37.65	30670	26233.3	24433	29500	34559	36084.7	18912	35182	46097.7	43185	44458.3	35654.7	28490.7	27746	28090.3	25531	23087	32139.3	27112.1	33381.2	33397.2	41099.3	28109	26919.1	0.0824481	0.409155	0.683536	0.300099	0.299387	-0.0624014
evm.model.supercontig_119.50	16406568	UNCHANGED	UNCHANGED	UNCHANGED	fructose-bisphosphate aldolase 6, cytosolic	FBA6	22	79.05	249028	231991	218575	293211	321781	298054	251806	261204	289576	363640	358621	354742	241759	298120	335184	412141	367972	331008	233198	304349	267529	359001	291688	370374	0.00466846	0.00141734	0.0934026	0.384172	0.424294	0.344558
evm.model.supercontig_119.77	16406597	UNCHANGED	UNCHANGED	UNCHANGED	serine/threonine-protein phosphatase PP2A-2 catalytic subunit	PP2A-3	10	55.26	49273.7	47139.3	42542.7	48890.5	46362.8	50068.2	34338.2	42716.7	47209.5	45377.5	47013.4	43441.8	37508	39706.7	44568.7	45870.1	40460.7	34187.3	46318.6	48440.5	41421.5	45277.5	40594.5	40172.7	0.402232	0.379898	0.920467	0.0646232	0.128417	-0.0150684
evm.model.supercontig_1196.1	16406627	UNCHANGED	UNCHANGED	UNCHANGED	60S ribosomal protein L12-1	AT2G37190	14	77.71	226365	231688	256279	208414	219943	194994	220128	203197	161125	183539	186207	184533	148897	136554	154234	125792	163468	157542	238110	207783	194816	184760	146562	148934	0.0605307	0.597458	0.862158	-0.19655	-0.0764649	0.0231629
evm.model.supercontig_1199.1	16406631	UNCHANGED	UNCHANGED	UNCHANGED	dihydrolipoyllysine-residue succinyltransferase component of 2-oxoglutarate dehydrogenase complex 2, mitochondrial-like	AT4G26910	8	27.01	68925	77083.7	66254	61950.3	59875.3	57946.3	71062.7	73918.3	70988	66552	64299.7	60771	74040.7	66147.3	66589.3	51362.3	66178	54514	70754.2	59924	71989.7	63874.2	68925.8	57351.4	0.0350701	0.0138639	0.0892918	-0.239682	-0.172556	-0.265214
evm.model.supercontig_12.130	16406671	UNCHANGED	UNCHANGED	UNCHANGED	ER membrane protein complex subunit 8/9 homolog	emb2731	2	11.06	38193	33708.5	34643.5	36664.5	36070	35609.5	32172.5	29914	32757	30620	33231	27587	4900	5586	7117	5381.5	3911.5	3283	35515	36114.7	31614.5	30479.3	5867.67	4192	0.690394	0.572031	0.137206	0.0241564	-0.0527551	-0.485148
evm.model.supercontig_12.131	16406672	UNCHANGED	UNCHANGED	UNCHANGED	heterogeneous nuclear ribonucleoprotein 1	AT3G13224	13	49.57	184916	192673	196816	160600	144346	129187	151546	139464	101716	102747	114997	108131	141614	155221	144025	111346	106542	108180	191468	144711	130909	108625	146953	108689	0.00857455	0.221946	0.000982026	-0.403932	-0.269203	-0.435148
evm.model.supercontig_12.146	16406688	UNCHANGED	UNCHANGED	UNCHANGED	fasciclin-like arabinogalactan protein 1	FLA1	14	70.39	334802	255236	279858	337291	333537	374641	299196	310459	282768	323235	318436	309677	437254	395844	395803	302192	299163	310250	289965	348490	297474	317116	409634	303869	0.0954695	0.0936238	0.00173612	0.265236	0.0922465	-0.430887
evm.model.supercontig_12.203	16406752	UNCHANGED	UNCHANGED	UNCHANGED	C2 calcium-dependent membrane targeting	AT1G50570	4	22.07	54895	44138	47139.7	45761.7	46838.7	47645.7	63378.7	57849.3	63812.7	55885.3	56978.7	51032.7	19087.7	22519	33609	26549.3	25995.7	22173.3	48724.2	46748.7	61680.2	54632.2	25071.9	24906.1	0.576199	0.056423	0.972936	-0.0597139	-0.175056	-0.00957092
evm.model.supercontig_12.219	16406769	UNCHANGED	UNCHANGED	UNCHANGED	glycerophosphodiester phosphodiesterase GDPDL3-like	SHV3	19	37.06	97160	93559.7	75387.7	118880	102402	113292	68679	81763.3	77204	93395	88642	90564.7	155495	135016	144548	113244	108635	106691	88702.4	111525	75882.1	90867.2	145020	109523	0.0513054	0.0212607	0.00468157	0.330317	0.26	-0.405013
evm.model.supercontig_12.75	16406917	UNCHANGED	UNCHANGED	UNCHANGED	ubiquitin-conjugating enzyme E2-17 kDa	UBC10	4	37.84	137473	167129	135395	110279	113836	116368	235352	222968	205695	224618	223318	237928	112619	142752	141746	123016	142005	79908.7	146666	113494	221339	228621	132372	114977	0.0332318	0.498062	0.451231	-0.36991	0.046706	-0.203255
evm.model.supercontig_12.98	16406942	UNCHANGED	UNCHANGED	UNCHANGED	fructose-bisphosphate aldolase, cytoplasmic isozyme 1	FBA5	6	19.05	4492.79	4444.1	4007.11	5116.49	5655.11	4906.5	2341.3	2961.37	3297.82	3985.14	4035.04	3896.08	4404.06	4701.19	6109.14	4788.16	4751.23	5108.69	4314.67	5226.03	2866.83	3972.09	5071.47	4882.7	0.0282903	0.0174747	0.743378	0.276466	0.470442	-0.0547249
evm.model.supercontig_120.1	16406944	UNCHANGED	UNCHANGED	UNCHANGED	glucan endo-1,3-beta-glucosidase, basic isoform-like	BG1	8	37.54	11439.9	10445.3	14809.5	7629.39	8724.54	10399.2	40832.2	26181.7	18366.7	10107.6	10024.9	23965.4	33275.3	7442.78	7399.48	2680.33	9199	5324	12231.6	8917.7	28460.2	14699.3	16039.2	5734.44	0.0988169	0.162597	0.307721	-0.455865	-0.953199	-1.48388
evm.model.supercontig_122.20	16407067	UNCHANGED	UNCHANGED	UNCHANGED	6-phosphogluconate dehydrogenase, decarboxylating 3, chloroplastic	AT5G41670	14	62.02	58245.3	52925	44795.3	68205	70116.3	71246	39003.7	50207.7	57616	68852.7	69506.3	65167.7	42153.3	44849.7	50008.3	49938	59677	59616.3	51988.6	69855.8	48942.4	67842.2	45670.4	56410.4	0.0112	0.0275439	0.0539074	0.426185	0.471097	0.304701
evm.model.supercontig_123.48	16407148	UNCHANGED	UNCHANGED	UNCHANGED	gamma carbonic anhydrase 1, mitochondrial	GAMMACA1	6	57.21	55306.8	57432.5	49013.1	62528.6	54551.4	53650	61237.9	58678.2	55291.5	63244.1	66281.9	56607	66374.7	58606	45519.4	37063.3	42403.2	40766.1	53917.5	56910	58402.5	62044.3	56833.3	40077.5	0.473735	0.336265	0.0560864	0.0779289	0.0872684	-0.503945
evm.model.supercontig_123.56	16407157	UNCHANGED	UNCHANGED	UNCHANGED	Pyruvate dehydrogenase E1 component subunit beta	MAB1	6	51.69	92622.7	85546.3	77988.7	89853	87069	99854.3	62210.7	87102	98137.3	97051	94667.3	83369.7	136092	111025	118117	98669	95700.3	100483	85385.9	92258.8	82483.3	91696	121745	98284.1	0.297103	0.465512	0.0365277	0.111689	0.152756	-0.308827
evm.model.supercontig_124.33	16407190	UNCHANGED	UNCHANGED	UNCHANGED	protein NUCLEAR FUSION DEFECTIVE 2	NFD2	7	40.1	20802.7	21231.3	31456.3	23597	29154.7	29563.7	32773.7	23950	36622.7	26101.3	25146.3	26030.3	11106.3	10316.3	8004.67	6979.5		2727.67	24496.8	27438.4	31115.4	25759.3	9809.11	4853.58	0.500696	0.227786	0.0883223	0.163607	-0.272536	-1.01507
evm.model.supercontig_124.36	16407193	UNCHANGED	UNCHANGED	UNCHANGED	aldehyde dehydrogenase family 2 member B4, mitochondrial	ALDH2B4	15	44.22	69099.9	74187.3	73336.8	58764.4	65603.7	66085.7	110519	79315.3	80467.6	79554.5	70295.5	75891.8	69759.5	76541.3	63393.5	45651.9	58376.9	54504.8	72208	63484.6	90100.7	75247.3	69898.1	52844.5	0.0372278	0.232416	0.0332407	-0.185752	-0.2599	-0.403499
evm.model.supercontig_125.2	16407248	UNCHANGED	UNCHANGED	UNCHANGED	uncharacterized protein LOC110826025	#N/A	4	55.95	38376	40021.7	48145.5	48346.5	27345	46591.5	24439.7	24558.7	26107.7	26157	31130.3	25460	25880.7	28715.7	20776.7	21596.7	20452	37912.5	42181.1	40761	25035.3	27582.4	25124.3	26653.7	0.85667	0.243649	0.814345	-0.0494058	0.139785	0.0852517
evm.model.supercontig_125.35	16407265	UNCHANGED	UNCHANGED	UNCHANGED	DNA repair RAD52-like protein 2, chloroplastic	RAD52-2	4	33.33	19053.3	16544.3	17299	43375	22195.3	22391.7	18393.7	18889.7	17404.3	21308	21961.3	24727.3	20420.3	20154.7	24430	17543.7	19067.3	16158	17632.2	29320.7	18229.2	22665.6	21668.3	17589.7	0.173462	0.0174289	0.0653186	0.733704	0.314249	-0.30086
evm.model.supercontig_125.58	16407290	UNCHANGED	UNCHANGED	UNCHANGED	protein transport protein SEC31 homolog B	AT3G63460	13	53.27	49369.7	46350	43443.7	52234.7	54807.3	52791	40401	42962.3	48219.7	54614	55510.7	50474	46177.3	40228	39465	56327.3	48351.3	51955	46387.8	53277.7	43861	53532.9	41956.8	52211.2	0.0215198	0.0252379	0.0307198	0.199786	0.287487	0.315456
evm.model.supercontig_126.23	16407325	UNCHANGED	UNCHANGED	UNCHANGED	Pathogenesis-related PR-1 type	#N/A	6	57.21	57896.7	50490.7	50966	70952.7	71119	73494.3	47999	56023.7	43987.3	68985	70676.7	61035.7	33379	29045.7	34121.7	35004	25003	25278.5	53117.8	71855.3	49336.7	66899.1	32182.1	28428.5	0.00177386	0.0190942	0.361861	0.4359	0.439327	-0.178921
evm.model.supercontig_126.42	16407346	UNCHANGED	UNCHANGED	UNCHANGED	omega-amidase, chloroplastic	AT5G12040	10	69.86	44253.3	48995.7	48158.7	37374	43033	39969	45204	60997.3	63417	48929.3	59404.3	57204	50791.3	53815	59721.7	50651.3	74184	54164.7	47135.9	40125.3	56539.4	55179.2	54776	59666.7	0.0330144	0.845416	0.563908	-0.232313	-0.0351326	0.123381
evm.model.supercontig_128.60	16407487	UNCHANGED	UNCHANGED	UNCHANGED	pyruvate kinase 1, cytosolic	AT3G52990	12	50	34137.7	45089.3	37166.7	36709.3	45112	39847	35403.3	33771	48076	43389.7	41715.7	41986	61806.3	49532.3	54039.3	57471	54334.3	65479	38797.9	40556.1	39083.4	42363.8	55126	59094.8	0.688922	0.510876	0.462086	0.0639412	0.116274	0.100298
evm.model.supercontig_129.14	16407514	UNCHANGED	UNCHANGED	UNCHANGED	serine hydroxymethyltransferase, mitochondrial	SHM1	19	60.04	54516.3	46482	39794.3	44127.7	44054	45454	27719.3	32735.7	38614	35050	30001.3	24048.3	20067	20801	31533	40581.3	29870.2	21578.7	46930.9	44545.2	33023	29699.9	24133.7	30676.7	0.606976	0.498921	0.379713	-0.0752671	-0.153014	0.346098
evm.model.supercontig_129.15	16407515	UNCHANGED	UNCHANGED	UNCHANGED	probable cytosolic oligopeptidase A	AT5G65620	13	29.28	29865.7	33547.3	23490.7	29099.3	29763	29043.7	18069.3	28229	28901	31508.3	30043.7	27038.3	31293	32421.3	37978.7	27943.3	22933.3	23859.7	28967.9	29302	25066.4	29530.1	33897.7	24912.1	0.915188	0.298934	0.0251796	0.0165446	0.236429	-0.444339
evm.model.supercontig_129.42	16407545	UNCHANGED	UNCHANGED	UNCHANGED	tubulin alpha chain	TUA2	28	85.78	275982	267659	228322	222019	253053	258516	159274	207289	237149	198069	182260	163867	156552	137779	165561	191956	214712	220376	257321	244529	201237	181399	153297	209014	0.528978	0.467603	0.00952411	-0.0735621	-0.149732	0.447271
evm.model.supercontig_129.52	16407556	UNCHANGED	UNCHANGED	UNCHANGED	probable xyloglucan endotransglucosylase/hydrolase protein 6	XTH6	10	69.34	30839.3	22569.3	29950.7	30160.7	30333.3	34749.3	32085.3	30716.7	36734.3	34005	37357	35974.7	50684	37979	28937	27621.3	28740	33710.3	27786.4	31747.8	33178.8	35778.9	39200	30023.9	0.259946	0.276368	0.235566	0.192274	0.108848	-0.384743
evm.model.supercontig_129.62	16407567	UNCHANGED	UNCHANGED	UNCHANGED	probable pectin methylesterase CGR2	AT3G49720	2	17.18	11157.5	12278	12002	14694	13525	11129	13495	14313	12731	11325	13603.5	19971	18043	18450	20948	18570	19835	17467	11812.5	13116	13513	14966.5	19147	18624	0.302393	0.609566	0.669415	0.151013	0.147389	-0.0399554
evm.model.supercontig_1296.2	16407597	UNCHANGED	UNCHANGED	UNCHANGED	60S ribosomal protein L6-1-like	AT1G74060	2	19.31	6102.5	6331.5	7484.5	14315	10557	7299.5	11054.5	9006.5	10855	12092.5	10909	18262	10613	17227.5	12255.5	19862.5	7547.5	14021	6639.5	10723.8	10305.3	13754.5	13365.3	13810.3	0.119944	0.219416	0.918295	0.691674	0.416513	0.0472523
evm.model.supercontig_13.135	16407642	UNCHANGED	UNCHANGED	UNCHANGED	elongation factor 1-delta 1-like	eEF-1Bb1	12	62.23	279548	248201	249845	284120	250542	267008	245524	232752	229376	246786	257102	223597	48584.7	65101.7	62585	69733	146001	109278	259198	267223	235884	242495	58757.1	108337	0.598707	0.58224	0.0934269	0.0439914	0.0398761	0.882697
evm.model.supercontig_13.148	16407656	UNCHANGED	UNCHANGED	UNCHANGED	adenylate kinase 4	At5g63400	8	53.69	27130.3	54562.7	75731.7	33837.3	29655	15096.7	72756.7	58884.7	11097.3	24662.3	23525.3	40917.3	4701.67	6435	5517.33	15933.7	7271	8219	52474.9	26196.3	47579.6	29701.7	5551.33	10474.6	0.158303	0.41116	0.152235	-1.00226	-0.679798	0.915983
evm.model.supercontig_13.153	16407662	UNCHANGED	UNCHANGED	UNCHANGED	tyrosine--tRNA ligase 1, cytoplasmic	AT2G33840	7	30.75	22311	27592.7	30620	20423.7	23792	15590.3	27116	34137.7	18343	21179	24514.7	30993	11265.3	13692	12175.3	24331	20423	14187	26841.2	19935.3	26532.2	25562.2	12377.6	19647	0.112063	0.86621	0.0749059	-0.429123	-0.0537323	0.666583
evm.model.supercontig_13.164	16407674	UNCHANGED	UNCHANGED	UNCHANGED	magnesium protoporphyrin IX methyltransferase, chloroplastic	CHLM	2	7.08	11250.5	8555.5	9857	13689.5	12311.5	10904.5	6762.5	9603	12317	9997.5	10487	8952	7812.5	10159	10628.5	11241	8895	9241.5	9887.67	12301.8	9560.83	9812.17	9533.33	9792.5	0.0971403	0.887405	0.830901	0.315171	0.0374354	0.0386965
evm.model.supercontig_13.196	16407709	UNCHANGED	UNCHANGED	UNCHANGED	ribonuclease TUDOR 1-like	Tudor1	30	50.4	97154.3	80606.3	82812.7	88007.3	93353.3	93032	144870	83781.3	112911	110268	93619.7	104387	59347	68172.3	60036.3	71111.7	48321.7	51291.7	86857.8	91464.2	113854	102758	62518.6	56908.3	0.44702	0.577065	0.506306	0.0745525	-0.147931	-0.135645
evm.model.supercontig_13.219	16407735	UNCHANGED	UNCHANGED	UNCHANGED	glutamate dehydrogenase 2	GDH2	15	57.18	32353.1	35882.6	30582.3	31570.5	34966.4	39628.2	27206.6	31821	38639.7	37909.8	38734.4	30359.5	20832.6	24104.9	25595.8	22031.7	26550.2	21696.9	32939.3	35388.4	32555.8	35667.9	23511.1	23426.3	0.432269	0.505345	0.969781	0.103464	0.131713	-0.00521383
evm.model.supercontig_13.23	16407747	UNCHANGED	UNCHANGED	UNCHANGED	protein ASPARTIC PROTEASE IN GUARD CELL 1	ASPG1	9	27.18	50323.7	45883.7	44071.3	66759	46983.3	72618.3	39421.3	42245.7	40685	44439	40658	51466.3	63167.7	66908.7	63322.3	63368	72768.3	75149.7	46759.6	62120.2	40784	45521.1	64466.2	70428.7	0.126361	0.221049	0.191581	0.409802	0.158532	0.127619
evm.model.supercontig_13.24	16407758	UNCHANGED	UNCHANGED	UNCHANGED	actin-related protein 4	ARP4	4	17.63	15873	13587.5	10880.9	11893.3	11763.2	13217.3	8065.67	10105.3	13543.3	10449.7	10330.7	7745.71	11359.3	10530.7	10520	8643	7156	7819	13447.2	12291.3	10571.4	9508.68	10803.3	7872.67	0.488197	0.591713	0.00461519	-0.129668	-0.152854	-0.456552
evm.model.supercontig_13.7	16407878	UNCHANGED	UNCHANGED	UNCHANGED	Serine/threonine-protein phosphatase 2A 65 kDa regulatory subunit A beta isoform	PP2AA2	14	40.2	38862.6	34120.8	32055.6	36998.8	41855.4	39314.5	29672	33497.3	29767.3	33908.4	32714.2	30696.6	29969.5	29140.6	35861.4	39907.8	29002.3	32039.4	35013	39389.6	30978.9	32439.7	31657.2	33649.9	0.149212	0.40478	0.634405	0.169924	0.0664782	0.088068
evm.model.supercontig_13.89	16407899	UNCHANGED	UNCHANGED	UNCHANGED	enolase 1, chloroplastic	ENO1	9	25.26	21517.7	17554.7	16150.9	19306.9	23975.7	25437.8	17747.5	18043.9	21065.7	23911.2	22275.2	18419.1	18961.7	24091.3	24549	20041.7	20046.3	20397.3	18407.8	22906.8	18952.4	21535.2	22534	20161.8	0.140134	0.254451	0.256811	0.315463	0.184316	-0.160481
evm.model.supercontig_130.13	16407915	UNCHANGED	UNCHANGED	UNCHANGED	cytochrome c1-2, heme protein, mitochondrial	AT5G40810	8	47.1	25344.3	20804.7	27057	23664.3	22996	22496.3	20433	20626.7	21709.3	22126.3	18861.3	18559.3	7671.67	6234.67	7891.67	8077	8889.67	8524	24402	23052.2	20923	19849	7266	8496.89	0.515802	0.424579	0.097044	-0.0820936	-0.0760234	0.225773
evm.model.supercontig_130.25	16407928	UNCHANGED	UNCHANGED	UNCHANGED	prohibitin-3, mitochondrial	PHB3	5	39.64	46096.7	43513	30751	36002.3	37481	42544	27897	37166.3	34761	42398	46740.7	22289.7	9626	4757.5	11565.3	14488	13057.7	5880.5	40120.2	38675.8	33274.8	37142.8	8649.61	11142.1	0.792652	0.655086	0.49765	-0.0528993	0.158653	0.365308
evm.model.supercontig_130.34	16407938	UNCHANGED	UNCHANGED	UNCHANGED	glyceraldehyde-3-phosphate dehydrogenase 2, cytosolic	GAPC2	25	86.35	532216	501243	453025	559165	570607	543251	430762	485831	546299	541025	523835	503534	420393	404455	413454	417147	450446	463695	495495	557674	487631	522798	412767	443762	0.063189	0.372833	0.100924	0.170554	0.100465	0.104458
evm.model.supercontig_130.39	16407943	UNCHANGED	UNCHANGED	UNCHANGED	glucose-6-phosphate 1-dehydrogenase, cytoplasmic isoform	G6PD6	16	57.49	38038.7	37822	33109.7	41540.3	33803.3	31437	35407	35181.3	19520.7	37451	32901	37800.3	51196.3	39182	38771.3	40420.3	40261.7	37408.3	36323.4	35593.6	30036.3	36050.8	43049.9	39363.4	0.842734	0.334816	0.428723	-0.029285	0.263322	-0.129153
evm.model.supercontig_130.67	16407974	UNCHANGED	UNCHANGED	UNCHANGED	ras-related protein RABB1b	GB2	12	68.25	36036.7	35082.4	25112.7	29969.6	34343.7	36316.1	27041.6	27733.1	39099.3	41264.4	38753.5	32304.4	23161.1	24882.5	22675.9	29811.2	23780.4	22827.6	32077.3	33543.1	31291.3	37440.7	23573.2	25473.1	0.730326	0.263687	0.45276	0.0644665	0.258845	0.111827
evm.model.supercontig_130.78	16407986	UNCHANGED	UNCHANGED	UNCHANGED	GDSL esterase/lipase At5g14450	AT5G14450	9	49.41	166831	160363	179107	145247	148142	161380	176110	151865	171769	142368	146243	154951	165115	177654	143995	121040	145340	137801	168767	151590	166581	147854	162255	134727	0.0812449	0.0880877	0.0864332	-0.15486	-0.172054	-0.268221
evm.model.supercontig_131.18	16408010	UNCHANGED	UNCHANGED	UNCHANGED	IAA-amino acid hydrolase ILR1-like 4	IAR3	9	30.54	18203.7	17915	20335	20671.3	21562.3	25171	25892.7	24509.3	18490	21457.7	22940.3	23051.3	19129.7	22421.7	22075.7	24149.3	23567.3	27212.7	18817.9	22468.2	22964	22483.1	21209	24976.4	0.0810996	0.846547	0.0706284	0.255781	-0.0305323	0.235892
evm.model.supercontig_131.38	16408032	UNCHANGED	UNCHANGED	UNCHANGED	serine/threonine protein phosphatase 2A 55 kDa regulatory subunit B beta isoform isoform X2	PP2AB2	3	18.27	15426.7	12364.3	11080	13384	13662	13965.3	10700	10511.3	17350	12593.3	14248.7	11641	9113.33	9071.33	8805.33	13776	10527.5	11123	12957	13670.4	12853.8	12827.7	8996.67	11808.8	0.612381	0.991752	0.0486443	0.0773284	-0.00293367	0.392404
evm.model.supercontig_131.52	16408048	UNCHANGED	UNCHANGED	UNCHANGED	protein HOTHEAD	HTH	2	8.23	9492	5553	7317	8001	6437.5	11297	6091	5910.5	9039	9216	10042	5974	6488	4003	6396	6142.5	5205	4709.5	7454	8578.5	7013.5	8410.67	5629	5352.33	0.572131	0.432616	0.77757	0.202711	0.262086	-0.0727107
evm.model.supercontig_131.66	16408063	UNCHANGED	UNCHANGED	UNCHANGED	malate dehydrogenase, mitochondrial	mMDH1	18	86.43	458557	325439	415083	469032	490581	490166	414577	448089	473397	462565	505885	479665	594576	567919	569197	440084	451740	529357	399693	483260	445354	482705	577231	473727	0.103885	0.152694	0.0242579	0.273906	0.116189	-0.285093
evm.model.supercontig_132.20	16408114	UNCHANGED	UNCHANGED	UNCHANGED	small ubiquitin-related modifier 1	SUMO1	2	27.84	19923.2	16367	22011.7	18175	14084.3	18514.3	3841.94	2589.19	8517.58	7039.09	2706.9	2464.57	4812.68	5908.37	5938.83	5570.29	6297.39	4954.4	19434	16924.6	4982.91	4070.18	5553.3	5607.36	0.313326	0.716064	0.924582	-0.199462	-0.291893	0.0139776
evm.model.supercontig_132.27	16408121	UNCHANGED	UNCHANGED	UNCHANGED	1-aminocyclopropane-1-carboxylate oxidase	EFE	3	32.58	17771	18228	14289	15114.2	15163.6	14200.7	9633.37	10514.5	14032.4	13904.3	13665.5	12425.1	13359.9	8980	14031.9	29784.2	48885	16419.9	16762.7	14826.1	11393.4	13331.6	12123.9	31696.4	0.205603	0.243966	0.10983	-0.177109	0.226651	1.38646
evm.model.supercontig_132.39	16408134	UNCHANGED	UNCHANGED	UNCHANGED	GDSL esterase/lipase At2g04570-like	AT2G04570	13	55.11	118157	100085	101059	124548	115228	135621	103840	116412	118871	153177	128655	122583	143998	166397	173713	166770	163613	135533	106434	125132	113041	134805	161369	155306	0.0878223	0.105614	0.673438	0.2335	0.254026	-0.055257
evm.model.supercontig_135.6	16408289	UNCHANGED	UNCHANGED	UNCHANGED	glycine cleavage system H protein 2, mitochondrial	AT2G35120	2	29.03	20661	13139.5	13456.5	16418	21526	27241	23174	16928	14697	20878.5	20739.5	18057	10806	8529	8981	11338	12510.5	9932	15752.3	21728.3	18266.3	19891.7	9438.67	11260.2	0.207204	0.579378	0.148619	0.464012	0.122977	0.254573
evm.model.supercontig_136.3	16408319	UNCHANGED	UNCHANGED	UNCHANGED	uncharacterized protein LOC110808710	#N/A	2	12.65	8314	11170	13204	7854.5	8246	7320	18873	41224	23702	11208.5	35984	27107	5395.5	6186	4165	5115.5	20988.5	25044.5	10896	7806.83	27933	24766.5	5248.83	17049.5	0.0990691	0.765799	0.125579	-0.480989	-0.173581	1.69966
evm.model.supercontig_136.42	16408333	UNCHANGED	UNCHANGED	UNCHANGED	Heterogeneous nuclear ribonucleoprotein 1	AT3G13224	9	31.94	262096	287259	246370	281327	259704	265489	254611	279588	263934	300925	281485	262593	195896	185628	244473	134528	173611	201954	265242	268840	266044	281668	208665	170031	0.803703	0.303687	0.221052	0.0194389	0.0823271	-0.295394
evm.model.supercontig_136.59	16408351	UNCHANGED	UNCHANGED	UNCHANGED	MLP3.9 protein	AT3G07640	2	16.67	10867	10515.5	9061	10347.5	9597	9777.5	10244.5	9360.5	7361.5	8148.5	7337.5	7541	6969	8707.5	9425	7905	9060	6745	10147.8	9907.33	8988.83	7675.67	8367.17	7903.33	0.707793	0.2128	0.663511	-0.034603	-0.227842	-0.0822779
evm.model.supercontig_139.26	16408523	UNCHANGED	UNCHANGED	UNCHANGED	coatomer subunit alpha-1	AT1G62020	9	31.81	6392.93	5220.93	5905.14	5323.9	7392.83	6854.71	10439	10095.3	8953.03	11026.3	11682.2	11129.4	1064.62	877.414	2387.87	7739.48	3679.45	3593.95	5839.67	6523.81	9829.09	11279.3	1443.3	5004.3	0.387902	0.0423577	0.0697559	0.15983	0.198546	1.79379
evm.model.supercontig_139.27	16408524	UNCHANGED	UNCHANGED	UNCHANGED	coatomer subunit alpha-2	AT1G62020	25	32.15	16916.3	19133.7	16734.3	21992.7	21937.7	17390.9	18799	18480	13919.3	21346.5	21067.8	25227.7	23901.7	26291	25263.3	28572.3	17581.3	24399	17594.8	20440.4	17066.1	22547.3	25152	23517.6	0.17118	0.0571379	0.644146	0.216279	0.40182	-0.096935
evm.model.supercontig_139.36	16408534	UNCHANGED	UNCHANGED	UNCHANGED	histidinol dehydrogenase, chloroplastic isoform X1	HDH	3	9.2	13771.3	12367	15008.3	20984	13472.7	20080	10395.7	14268.7	17706	16220.7	15629.7	14521	20717	20492.7	21213	19411.7	17341.3	19877	13715.6	18178.9	14123.4	15457.1	20807.6	18876.7	0.147205	0.571983	0.0751587	0.406451	0.130179	-0.140503
evm.model.supercontig_139.72	16408574	UNCHANGED	UNCHANGED	UNCHANGED	oxygen-evolving enhancer protein 3-2, chloroplastic	PSBQ-2	6	37.71	44273.3	38083	56053	42204.3	43908	42971.7	44231.3	44670.7	38558.7	34626	30501.3	33910	7605.5	6162	3278.5	5935.5	3086		46136.4	43028	42486.9	33012.4	5682	4510.75	0.588599	0.0155717	0.591423	-0.100631	-0.364008	-0.333032
evm.model.supercontig_14.110	16408604	UNCHANGED	UNCHANGED	UNCHANGED	Latex abundant protein 1	AT5G39570	9	44.15	3462.33	6697.33	10992	2568.33	3174.33	3737	5661.67	12951.7	5088	2164.67	3161.33	5024	21626	5806.33	4690	19070	76383	59976.7	7050.56	3159.89	7900.44	3450	10707.4	51809.9	0.152667	0.170391	0.0832524	-1.15786	-1.19534	2.27461
evm.model.supercontig_14.158	16408656	UNCHANGED	UNCHANGED	UNCHANGED	alpha-glucan phosphorylase 1 isoform X1	AT3G29320	5	11.73	10602	12668	12600	8946.5	9479.67	9738	10799.7	13720.3	17890.7	14899.7	15952.7	14301.7	18538	15927.3	13191.7	14959	16685.3	18706.3	11956.7	9388.06	14136.9	15051.3	15885.7	16783.6	0.0230727	0.687549	0.658766	-0.348917	0.0904266	0.0793227
evm.model.supercontig_14.161	16408660	UNCHANGED	UNCHANGED	UNCHANGED	UDP-glucose 6-dehydrogenase 2	UGD2	14	80.95	81084.3	94222.6	54722.8	86876.7	75012.5	90751.4	62045.4	82583.9	106291	125155	119325	106649	104422	116111	113289	81539.7	83444.3	83393.7	76676.6	84213.5	83640.1	117043	111274	82792.6	0.580263	0.0741322	0.00134773	0.135266	0.484771	-0.426542
evm.model.supercontig_14.163	16408662	UNCHANGED	UNCHANGED	UNCHANGED	probable mitochondrial-processing peptidase subunit beta, mitochondrial	MPPBETA	23	59.92	97177	88147	72308.7	80791	80332	90965.7	62742.3	82422	116351	82027.7	82856	63345.3	70554.7	84926	92218.7	74005.3	81545.7	67785	85877.6	84029.6	87171.9	76076.3	82566.4	74445.3	0.829776	0.547394	0.340107	-0.0313843	-0.196415	-0.149374
evm.model.supercontig_14.97	16408849	UNCHANGED	UNCHANGED	UNCHANGED	KH domain-containing protein HEN4	AT5G15270	22	56.86	220416	204685	203693	166270	179304	179768	210416	191246	175743	175799	168254	165696	162003	178346	169231	139062	115404	115631	209598	175114	192468	169916	169860	123366	0.00786892	0.0976901	0.00710957	-0.259328	-0.179795	-0.461404
evm.model.supercontig_143.7	16409015	UNCHANGED	UNCHANGED	UNCHANGED	pectin acetylesterase 7	AT4G19410	15	69.38	299849	289259	315102	315274	309385	302884	281541	292919	278711	288958	291035	288756	392244	352994	321064	276283	271666	283470	301403	309181	284390	289583	355434	277139	0.402303	0.303564	0.0199166	0.0367568	0.0261045	-0.358969
evm.model.supercontig_145.18	16409071	UNCHANGED	UNCHANGED	UNCHANGED	arginase 1, mitochondrial	ARGAH1	12	68.64	65242	72243.7	98781	57452.3	69091	74801	83397	82270.3	91689	78792.3	84329	74984	75089	80987	85235.7	98322.3	96208.7	71427	78755.6	67114.8	85785.4	79368.4	80437.2	88652.7	0.36565	0.185866	0.418706	-0.230751	-0.112167	0.140301
evm.model.supercontig_1450.1	16409088	UNCHANGED	UNCHANGED	UNCHANGED	patellin-3-like	AT1G72160	2	8.82	4118.5	8909	12718.5	5037	6755		12459	11738	7706	5969.5	8923	10865.5	15804	15185.5	16712	15639.5	13504	12046	8582	5896	10634.3	8586	15900.5	13729.8	0.472246	0.374789	0.128064	-0.541577	-0.308672	-0.211758
evm.model.supercontig_146.1	16409096	UNCHANGED	UNCHANGED	UNCHANGED	protein transport protein SEC23-like	AT2G21630	2	7.67	7903.84	9591.86	9795.48	10471.1	10648.6	10647.4	11808.8	11964.5	10945.3	14399	12223.2	13377.4	10614.3	12283	11478.5	11759.9	8006.98	11897	9097.06	10589	11572.9	13333.2	11458.6	10554.6	0.0684513	0.0667127	0.543305	0.219097	0.204277	-0.118557
evm.model.supercontig_146.47	16409137	UNCHANGED	UNCHANGED	UNCHANGED	DEAD-box ATP-dependent RNA helicase 46	AT3G06480	7	9.42	16575.5	14436.6	13419	13188.5	13269.7	14303.8	9718.41	12530	13637.7	11014.3	11853.3	8700	7812.67	5437.36	9834	9439.84	7807.8	8179.99	14810.4	13587.3	11962	10522.6	7694.68	8475.88	0.287222	0.391553	0.597267	-0.124343	-0.184978	0.139502
evm.model.supercontig_146.65	16409157	UNCHANGED	UNCHANGED	UNCHANGED	dihydrolipoyl dehydrogenase 1, mitochondrial	mtLPD1	28	84.51	199875	186965	171035	160849	171594	169198	154456	139017	207076	168491	161552	144905	139380	122241	124720	99066.7	123266	111457	185958	167213	166850	158316	128781	111263	0.104418	0.714898	0.117314	-0.153287	-0.0757407	-0.210941
evm.model.supercontig_147.1	16409182	UNCHANGED	UNCHANGED	UNCHANGED	phosphoribulokinase, chloroplastic	PRK	5	25.8	31289.3	29696	30652.3	27961	27445	25037	17957.3	25287	28282.7	21825.7	23916.3	19340.7	18364.7	16959	24756	13734.3	18945.3	15797.3	30545.9	26814.3	23842.3	21694.2	20026.6	16159	0.0211404	0.555137	0.244579	-0.187974	-0.136215	-0.309576
evm.model.supercontig_1476.3	16409224	UNCHANGED	UNCHANGED	UNCHANGED	High resolution structure of a papaya barwin-like protein (crystal form 2)	PR4	5	96.67	568632	600856	643723	426127	557510	457502	603485	607160	626874	570169	636929	644332	584474	737929	565097	547506	536824	621310	604404	480379	612506	617143	629167	568547	0.0516726	0.8601	0.375026	-0.331339	0.0108806	-0.146163
evm.model.supercontig_148.21	16409240	UNCHANGED	UNCHANGED	UNCHANGED	probable protein phosphatase 2C 60 isoform X1	AT4G31860	2	11.02	18057.5	12361	11303.5	15391	16385.5	16874	13486.5	12723.5	12813	14529.5	14864	13552	14224.5	14641.5	11932.5	11068	9713	8834.5	13907.3	16216.8	13007.7	14315.2	13599.5	9871.83	0.341691	0.0471734	0.0247885	0.221646	0.138182	-0.462164
evm.model.supercontig_148.36	16409256	UNCHANGED	UNCHANGED	UNCHANGED	probable steroid-binding protein 3	MAPR2	2	51	43928.5	38054	54367	38567	37980	52985.5	29943.5	33185	25895	27576	31964	27937	27326	27086	26810	19219	22376	19097	45449.8	43177.5	29674.5	29159	27074	20230.7	0.756525	0.848767	0.00321487	-0.0739953	-0.0252825	-0.420364
evm.model.supercontig_15.103	16409315	UNCHANGED	UNCHANGED	UNCHANGED	oxygen-evolving enhancer protein 1, chloroplastic	PSBO1	20	86.14	363099	318685	333047	298623	338583	317788	310619	316708	336092	300789	296741	275579	278747	261681	263993	214123	269666	240752	338277	318331	321140	291036	268140	241514	0.316698	0.0515295	0.190379	-0.0876754	-0.142001	-0.15088
evm.model.supercontig_150.14	16409466	UNCHANGED	UNCHANGED	UNCHANGED	ubiquitin fusion degradation protein 1 homolog isoform X2	UFD1	3	11.76	13068.3	14107	15428	12289.5	14046	13462.3	36941.5	34040.7	32205.3	26008.7	42083	28965.7	10656.7	18902.5	17647	19112	19857	17009.7	14201.1	13265.9	34395.8	32352.4	15735.4	18659.6	0.336073	0.710654	0.340201	-0.0982764	-0.0883591	0.245902
evm.model.supercontig_150.51	16409507	UNCHANGED	UNCHANGED	UNCHANGED	cysteine protease RD19A-like	RD19	3	24.63	3597	4919	5583	2926	7374	5359	8428.5	9992	6946.33	15849	16289	8848.67	23297.5	13630	20323.5	16094.3	21016	19829.5	4699.67	5219.67	8455.61	13662.2	19083.7	18979.9	0.731367	0.112282	0.97585	0.151399	0.692211	-0.00786262
evm.model.supercontig_151.21	16409538	UNCHANGED	UNCHANGED	UNCHANGED	Sucrose synthase	SUS3	6	32.4	7329.26	8954.07	10633.1	9480.56	10530.3	9458	13297.6	13879.3	12780.2	13693.8	12505.6	16337.2	16703.1	18040.5	14007.8	21923.8	19126	20555.3	8972.15	9822.94	13319	14178.9	16250.4	20535	0.450011	0.505209	0.0404956	0.130701	0.0902549	0.337608
evm.model.supercontig_151.34	16409552	UNCHANGED	UNCHANGED	UNCHANGED	fumarate hydratase 1, mitochondrial	FUM1	15	47.97	45984.8	39153.5	33728.8	30535.6	31252.5	36374.1	32869.2	37542	44586.5	42990.9	47139.1	30423.5	31193.8	38408.8	28554.7	33348.5	33831.8	31674.2	39622.4	32720.7	38332.5	40184.5	32719.1	32951.5	0.159056	0.775527	0.942299	-0.276109	0.0680686	0.0102103
evm.model.supercontig_151.53	16409573	UNCHANGED	UNCHANGED	UNCHANGED	importin subunit alpha-like	IMPA-1	12	33.98	17573.8	15703.1	12588.2	16318.3	17521.2	19676.4	9691.06	16105.2	17265.4	21392.7	19326.3	15998.4	13133	13709	16337.8	16795.6	15062.8	15282	15288.4	17838.7	14353.9	18905.8	14393.3	15713.5	0.2198	0.183184	0.306386	0.222571	0.397391	0.126606
evm.model.supercontig_151.7	16409579	UNCHANGED	UNCHANGED	UNCHANGED	outer envelope pore protein 37, chloroplastic	OEP37	4	21.3	27832.3	39480.7	34684.7	27641.7	22874	23392.7	27103.7	31756.7	19442.3	17683.3	18031.7	18096.3	24150.7	16774	23651.3	16757	11201.7	12937	33999.2	24636.1	26100.9	17937.1	21525.3	13631.9	0.0647219	0.085485	0.0524171	-0.464727	-0.541151	-0.65905
evm.model.supercontig_152.29	16409612	UNCHANGED	UNCHANGED	UNCHANGED	aminomethyltransferase, mitochondrial	AT1G11860	4	35.71	33495	56422.3	68122	41414.7	39056.7	19544.7	50067.3	45339.7	12003.3	25544.3	27400.3	35965	47924.7	47982	55883.3	48288.3	48528.3	48263	52679.8	33338.7	35803.4	29636.6	50596.7	48359.9	0.191141	0.645066	0.44532	-0.660053	-0.272721	-0.0652314
evm.model.supercontig_152.43	16409628	UNCHANGED	UNCHANGED	UNCHANGED	pyridoxal phosphate homeostasis protein	AT1G11930	4	29.92	26720	19152.3	27086	26305	27750	28666.3	15335.3	15783.7	16018	18831	18736.3	13676.3	12084.3	11668.3	11580.7	10132	13798.3	11901	24319.4	27573.8	15712.3	17081.2	11777.8	11943.8	0.29072	0.469322	0.884218	0.181187	0.120514	0.0201919
evm.model.supercontig_152.67	16409654	UNCHANGED	UNCHANGED	UNCHANGED	mitochondrial pyruvate carrier 4	AT4G22310	4	53.27	41832	46304.3	50669.3	35034	39957.3	44168.7	57043.5	36418.7	26493.7	37063.7	48686.7	36746	12720.5	16369	11697.7	11441.3	7127.33	7274	46268.6	39720	39985.3	40832.1	13595.7	8614.22	0.149011	0.935408	0.0676523	-0.220166	0.0302352	-0.65836
evm.model.supercontig_1524.3	16409666	UNCHANGED	UNCHANGED	UNCHANGED	PI-PLC X domain-containing protein At5g67130-like	AT3G19310	5	46.58	22145.7	21585.3	28958.5	19894	17483.3	18444.3	29157	26482	20703.7	22411.7	22594.3	21993.7	19414	21980.7	18957.7	19287	13561.5	16216	24229.8	18607.2	25447.6	22333.2	20117.4	16354.8	0.0852372	0.280979	0.119199	-0.380922	-0.188336	-0.29873
evm.model.supercontig_153.17	16409681	UNCHANGED	UNCHANGED	UNCHANGED	cell division cycle protein 48 homolog	AtCDC48B	22	68	43122.1	45710.3	37211.6	31906.1	39096	36691	115167	64695.8	60887.5	52620.8	49353.3	57701.2	42774.8	42038.8	37678.1	41056.3	39448.3	41257.8	42014.7	35897.7	80250.1	53225.1	40830.6	40587.5	0.136066	0.200706	0.892601	-0.227001	-0.592396	-0.00861543
evm.model.supercontig_155.13	16409732	UNCHANGED	UNCHANGED	UNCHANGED	V-type proton ATPase catalytic subunit A	VHA-A	37	81.86	94048.7	85639.3	65647	114387	86774.3	89699.7	48906.7	91854.7	112790	80238.3	108047	99486.7	128301	103155	113795	109321	115000	127286	81778.3	96953.6	84517.2	95924	115084	117202	0.279796	0.607955	0.825659	0.245575	0.182646	0.026321
evm.model.supercontig_155.7	16409758	UNCHANGED	UNCHANGED	UNCHANGED	mexicain-like cystein protease	XCP1	20	79.6	1.37932e+06	1.39956e+06	1.45667e+06	1.74029e+06	1.34024e+06	1.49099e+06	1.15487e+06	1.19699e+06	1.12428e+06	1.16416e+06	1.13618e+06	1.10713e+06	915508	708935	829521	676808	775878	762972	1.41185e+06	1.52384e+06	1.15871e+06	1.13582e+06	817988	738552	0.399652	0.440283	0.304513	0.110128	-0.0287889	-0.14738
evm.model.supercontig_1565.1	16409792	UNCHANGED	UNCHANGED	UNCHANGED	stem-specific protein TSJT1	AILP1	2	10.59	3491	2153	2245	2613	2694	3538	4175	4222	5887	7711	21038	5691	3726	5243	3616	5333	5424	4866	2629.67	2948.33	4761.33	11480	4195	5207.67	0.575316	0.237985	0.140855	0.16502	1.26969	0.311966
evm.model.supercontig_157.25	16409811	UNCHANGED	UNCHANGED	UNCHANGED	non-specific lipid-transfer protein 1-like	LTP4	4	44.83	3930.33	10346	3976.5	6555.33	11321.7	6518.67	14371	16620.3	57900.7	18619	26601	19842.7	37006	18665.3	16719	19483.7	6222	11732.3	6084.28	8131.89	29630.7	21687.6	24130.1	12479.3	0.484628	0.609768	0.19626	0.418504	-0.450224	-0.951294
evm.model.supercontig_157.30	16409817	UNCHANGED	UNCHANGED	UNCHANGED	crocetin glucosyltransferase, chloroplastic	AT4G14090	2	7.86	6499.5	5546.5	5352	3913.5	5459.5	5373	5723	7241.5	12340.5	7205.5	9403.5	6130	8254	4694.5	4620	8148	7191	8723.5	5799.33	4915.33	8435	7579.67	5856.17	8020.83	0.223485	0.719771	0.165991	-0.238598	-0.154254	0.453796
evm.model.supercontig_157.38	16409825	UNCHANGED	UNCHANGED	UNCHANGED	selenium-binding protein 1-like	FCAALL.79	13	37.58	32841	26211	27134.3	35179.7	35881.3	37463.7	19705.3	23629.3	18473.3	23774	23355.7	24843.7	21122	13794	22380.7	25890.7	25212.3	24357	28728.8	36174.9	20602.7	23991.1	19098.9	25153.3	0.0269097	0.104098	0.0895078	0.332492	0.219669	0.397261
evm.model.supercontig_157.51	16409840	UNCHANGED	UNCHANGED	UNCHANGED	glycine-rich RNA-binding protein 2, mitochondrial-like	GR-RBP2	5	55.88	42901	47318.7	63060	53862	40573	53388	95484	77026.3	69417.7	72066.7	66693.7	68166.3	80190.3	67228	73507	57866	88535.7	88877	51093.2	49274.3	80642.7	68975.6	73641.8	78426.2	0.820499	0.213919	0.68446	-0.0522956	-0.225458	0.0908117
evm.model.supercontig_157.53	16409842	UNCHANGED	UNCHANGED	UNCHANGED	splicing factor 3B subunit 6-like protein	AT5G12190	3	38.71	39234.3	35186	40764.3	31069.3	28844.7	30407.3	24480.5	28099	19830.3	26940.7	28043.3	22305.7	10371	13687	12265.7	10454	5825	3573.5	38394.9	30107.1	24136.6	25763.2	12107.9	6617.5	0.00980785	0.612964	0.0704952	-0.35081	0.0940899	-0.871589
evm.model.supercontig_158.12	16409875	UNCHANGED	UNCHANGED	UNCHANGED	probable Xaa-Pro aminopeptidase P	APP1	2	17.41	11101	7206.5	8722.5	10505.5	10743.5	10750	6309.5	5913.5	6803	8144.5	6704.5	7334	7863.5	8645.5	8471	8208.5	5676.5	6261	9010	10666.3	6342	7394.33	8326.67	6715.33	0.218658	0.0981492	0.11467	0.243465	0.221482	-0.31028
evm.model.supercontig_1597.1	16409935	UNCHANGED	UNCHANGED	UNCHANGED	translationally-controlled tumor protein homolog	TCTP	8	73.81	205780	189983	184871	199984	204223	210417	166053	186902	198775	224126	220353	212690	108284	109049	109465	104924	151902	117715	193545	204875	183910	219056	108933	124847	0.180078	0.025662	0.319931	0.0820742	0.252301	0.196723
evm.model.supercontig_16.190	16410041	UNCHANGED	UNCHANGED	UNCHANGED	eukaryotic translation initiation factor 2 subunit gamma-like	F20D22.6	19	57.97	78717.7	82089.7	57854.7	74301.7	74348.7	73203.3	59862	68129	94806	85264.3	84826	78065.3	85759.3	80243.3	76423	61647.7	69255.3	64562.3	72887.3	73951.2	74265.7	82718.6	80808.6	65155.1	0.895278	0.477491	0.0110614	0.0209059	0.155516	-0.31063
evm.model.supercontig_16.196	16410047	UNCHANGED	UNCHANGED	UNCHANGED	glyoxysomal fatty acid beta-oxidation multifunctional protein MFP-a	MFP2	28	61.77	38057.3	44267.3	34174.7	47636.7	44666.3	37413	27029.7	31634	27024	35786.3	33859.7	37936.7	52828.7	50588.7	47339	48950.7	50503.7	51755.7	38833.1	43238.7	28562.6	35860.9	50252.1	50403.3	0.356041	0.0195814	0.936671	0.155035	0.328286	0.00433494
evm.model.supercontig_16.38	16410071	UNCHANGED	UNCHANGED	UNCHANGED	endo-1,3;1,4-beta-D-glucanase-like	AT3G23600	11	75.31	109090	95583	85421	99075	101880	109812	83537	89003	87953	87711	96665.3	91902.7	53589.3	70182.7	64104	56701.7	56751.7	45025.3	96698.1	103589	86831	92093	62625.3	52826.2	0.414269	0.162889	0.190359	0.0993112	0.0848813	-0.245492
evm.model.supercontig_16.41	16410075	UNCHANGED	UNCHANGED	UNCHANGED	polygalacturonase-inhibiting protein	PGIP1	4	13.19	20259.3	17644	21585	20818.3	17799.7	18940.3	25521.7	16553.3	18544	19452	16870.3	15963	9456	7853	8908.67	8603.5	6142.5	8024	19829.4	19186.1	20206.3	17428.4	8739.22	7590	0.681089	0.394282	0.261278	-0.0475819	-0.213364	-0.203405
evm.model.supercontig_16.43	16410077	UNCHANGED	UNCHANGED	UNCHANGED	endo-1,3;1,4-beta-D-glucanase-like	AT3G23600	5	53.82	25686.7	26155	10697	18863.7	21824.7	25656.3	48747	32920	35098	19647.7	34875.3	30044.3	10189.3	15901.3	7646.33	20625	23715.7	15796.3	20846.2	22114.9	38921.7	28189.1	11245.7	20045.7	0.827167	0.183757	0.058703	0.085232	-0.465436	0.833921
evm.model.supercontig_16.50	16410085	UNCHANGED	UNCHANGED	UNCHANGED	glutamine synthetase leaf isozyme, chloroplastic	GS2	9	44.3	97153	83294	79116.3	67454	78914.3	84861	62770.3	72432	92903.7	65991.3	63823	46740	35110	23790.7	29642	37056.7	59507	51736.3	86521.1	77076.4	76035.3	58851.4	29514.2	49433.3	0.274787	0.185802	0.0535136	-0.166762	-0.369592	0.744074
evm.model.supercontig_160.2	16410150	UNCHANGED	UNCHANGED	UNCHANGED	phosphoenolpyruvate carboxykinase (ATP)-like	PCK1	20	48.71	44539.3	57379.9	50612.4	52926.8	49373.4	57061.5	31704.2	44953.8	57620.7	63903.7	51751.2	54137	57075	56705.3	51479.6	52038.3	48373	55103.4	50843.9	53120.6	44759.6	56597.3	55086.6	51838.2	0.626294	0.229472	0.28828	0.0631963	0.338537	-0.087686
evm.model.supercontig_161.10	16410178	UNCHANGED	UNCHANGED	UNCHANGED	5-methyltetrahydropteroyltriglutamate--homocysteine methyltransferase	ATMS1	32	60.92	260354	297060	268831	352860	345334	321032	224153	247256	316299	290961	302501	307091	302519	317289	297893	321008	303950	336898	275415	339742	262570	300184	305900	320619	0.0118425	0.251621	0.257915	0.302833	0.193148	0.0677982
evm.model.supercontig_162.13	16410234	UNCHANGED	UNCHANGED	UNCHANGED	2-oxoglutarate dehydrogenase, mitochondrial-like	AT5G65750	20	35.1	18490.7	25241	24672	26780	26481	17345.7	23587.7	22233.7	11024.7	23369.3	25235	29405	45184	37235	39559	42987.7	42721.7	43303	22801.2	23535.6	18948.7	26003.1	40659.3	43004.1	0.855283	0.181191	0.377712	0.0457307	0.456588	0.080888
evm.model.supercontig_162.34	16410257	UNCHANGED	UNCHANGED	UNCHANGED	serine/threonine-protein phosphatase PP1 isozyme 2-like isoform X1	TOPP4	7	37.23	19086.3	15917.7	13068.3	13775	13911.7	13450.3	8593.02	10932.2	15593.7	12024.2	11256.6	9805	14028	15971.3	15610.7	10616.6	11105	12475	16024.1	13712.3	11706.3	11028.6	15203.3	11398.9	0.255495	0.769202	0.00956606	-0.22477	-0.0860331	-0.415497
evm.model.supercontig_162.4	16410263	UNCHANGED	UNCHANGED	UNCHANGED	phosphoribosylaminoimidazole carboxylase	AT2G37690	3	20.31	15758.5	15060.5	11692	11909	8606	11551.7	8867.5	15517.5	14299.3	11500	12011.7	11032.3	16615.7	16988.7	17564.3	14391.5	11203	11168.3	14170.3	10688.9	12894.8	11514.7	17056.2	12254.3	0.100201	0.540245	0.01215	-0.406762	-0.163314	-0.477013
evm.model.supercontig_163.23	16410304	UNCHANGED	UNCHANGED	UNCHANGED	probable histone H2B.3	HTB4	4	37.41	193554	206430	232808	220195	217533	160108	218641	225081	166112	205532	186646	223178	156841	177509	169404	243431	146500	189932	210931	199279	203278	205119	167918	193287	0.635538	0.935731	0.4262	-0.0819808	0.0130055	0.20299
evm.model.supercontig_163.7	16410318	UNCHANGED	UNCHANGED	UNCHANGED	26S proteasome non-ATPase regulatory subunit 7 homolog A	RPN8A	10	56.45	41083.3	34764.7	29852.3	29498	32379.3	33743.3	35694.3	35480.3	41474.3	35179.3	36306.7	32878	14765	17303.7	22938.3	28349.3	20077.3	7297.67	35233.4	31873.6	37549.7	34788	18335.7	18574.8	0.389359	0.279075	0.972763	-0.144586	-0.11021	0.0186922
evm.model.supercontig_165.35	16410376	UNCHANGED	UNCHANGED	UNCHANGED	succinate--CoA ligase [ADP-forming] subunit beta, mitochondrial	AT2G20420	8	41.18	219211	231291	207307	212604	210413	204849	90977.3	108512	110123	150200	152760	116325	120031	100076	93494.7	58863.3	103198	99427.3	219270	209289	103204	139762	104534	87162.9	0.24324	0.0508554	0.346093	-0.0672106	0.437469	-0.262186
evm.model.supercontig_166.24	16410427	UNCHANGED	UNCHANGED	UNCHANGED	urease accessory protein G	UREG	6	39.79	37799	34406	55411	19767.3	26606	29339.7	26275.7	39780	21766.3	18767.3	23337	18365.3	2275	1390.5	2681.67	4965.67	44810.7	25885	42538.7	25237.7	29274	20156.6	2115.72	25220.4	0.071602	0.181393	0.115222	-0.753196	-0.538371	3.57537
evm.model.supercontig_167.6	16410494	UNCHANGED	UNCHANGED	UNCHANGED	zinc finger BED domain-containing protein DAYSLEEPER-like	DAYSLEEPER	2	11.88	11774.5	8996	12643	8899	10404	10161	4472	7797.5	6593.5	6311	8014	6930	4120		3465	1863	4023	5237	11137.8	9821.33	6287.67	7085	3792.5	3707.67	0.33233	0.505788	0.951963	-0.181478	0.172243	-0.0326376
evm.model.supercontig_169.48	16410571	UNCHANGED	UNCHANGED	UNCHANGED	peptidyl-prolyl cis-trans isomerase CYP22	AT2G38730	7	50.75	41179	36185.3	38475.7	30974.7	34490.7	38625.3	30834.7	35897.7	38138.7	34041.3	32753.7	27322.7	28286	28275.7	30564.7	27498	27860	27007	38613.3	34696.9	34957	31372.6	29042.1	27455	0.212136	0.295956	0.11841	-0.154293	-0.156078	-0.0810774
evm.model.supercontig_17.146	16410640	UNCHANGED	UNCHANGED	UNCHANGED	eukaryotic translation initiation factor 3 subunit B	EIF3B-2	10	24.03	12497	14931	13654	17659.3	16162.7	13214.7	11225	10337.7	10704.7	14336.3	12766.7	14119	23262.3	24555	21563.3	25275	17732.7	20270.3	13694	15678.9	10755.8	13740.7	23126.9	21092.7	0.25173	0.00575367	0.440718	0.195279	0.35334	-0.13283
evm.model.supercontig_17.160	16410656	UNCHANGED	UNCHANGED	UNCHANGED	GDSL esterase/lipase At5g45670-like	AT5G45670	6	27.95	16539.3	13930.7	15023	17934	17383.7	17835.3	14033.7	13971.7	17961.3	16197.3	15806	16145	8011.67	6081.67	10301.7	12066.3	11246.7	8656	15164.3	17717.7	15322.2	16049.4	8131.67	10656.3	0.0300974	0.612402	0.188615	0.224507	0.0668978	0.390088
evm.model.supercontig_17.191	16410690	UNCHANGED	UNCHANGED	UNCHANGED	ATPase 11, plasma membrane-type	HA11	6	12.24	10734.7	11321.5	13244.3	12176.6	16030	13893.4	18578.5	13520.7	9481.64	14991.7	17067	19116	26586.2	19821.2	24574.6	45037.3	22040.1	27105	11766.8	14033.3	13860.3	17058.2	23660.7	31394.1	0.167948	0.330306	0.346753	0.254133	0.299512	0.408004
evm.model.supercontig_17.2	16410699	UNCHANGED	UNCHANGED	UNCHANGED	ornithine aminotransferase, mitochondrial	DELTA-OAT	2	6.5	15531	14738.5	12855	12148	12243	12598	9381	12147	14991	11876.5	12208.5	10314.5	12933	10127	13029	9781.5	10865.5	9934.5	14374.8	12329.7	12173	11466.5	12029.7	10193.8	0.0640133	0.702556	0.143332	-0.221411	-0.0862597	-0.2389
evm.model.supercontig_17.20	16410700	UNCHANGED	UNCHANGED	UNCHANGED	U5 small nuclear ribonucleoprotein 40 kDa protein-like	AT2G43770	9	48.77	34475.3	28066.7	26059.3	22297	25533.7	25938	28443	34010	33415.3	30696.7	28680	28551.3	23948.7	18814	28153	20054.7	22065	18231.7	29533.8	24589.6	31956.1	29309.3	23638.6	20117.1	0.150744	0.235361	0.294067	-0.26432	-0.124732	-0.232719
evm.model.supercontig_17.219	16410721	UNCHANGED	UNCHANGED	UNCHANGED	delta-1-pyrroline-5-carboxylate dehydrogenase 12A1, mitochondrial	ALDH12A1	12	33.27	65847.7	61500.3	50503	62915	50594.3	60325.7	29998.3	42075.7	55302.7	51278.7	52244.7	34611.7	58170	52888	53160	40023.3	39789.7	41893.7	59283.7	57945	42458.9	46045	54739.3	40568.9	0.831883	0.718905	0.00153497	-0.0329505	0.116978	-0.432204
evm.model.supercontig_17.9	16410816	UNCHANGED	UNCHANGED	UNCHANGED	peroxisomal (S)-2-hydroxy-acid oxidase	GOX1	5	24.73	20024.1	19681.1	14350.7	14185.4	14204.4	15813.1	7022.57	12637.1	18838	13183.5	14283.5	10512.4	21329.4	15269.8	16891.4	13489.1	15792.2	14493.3	18018.6	14734.3	12832.6	12659.8	17830.2	14591.5	0.161347	0.963935	0.168625	-0.290314	-0.0195558	-0.289193
evm.model.supercontig_17.99	16410826	UNCHANGED	UNCHANGED	UNCHANGED	chlorophyll a-b binding protein of LHCII type 1	LHB1B1	11	69.81	165872	152171	130594	117966	130145	125063	171622	182138	212857	154419	151564	132231	138273	148099	130052	99205	107412	119770	149546	124391	188872	146071	138808	108796	0.0814446	0.0393767	0.0193835	-0.2657	-0.370739	-0.351467
evm.model.supercontig_170.35	16410855	UNCHANGED	UNCHANGED	UNCHANGED	phosphomannomutase	PMM	5	44.81	36757.3	37580.7	33104.3	36868.3	35216.3	36328	24287	25147.7	33478	34288	36154.3	31840.7	38760.7	33179	37921.3	26885	29143.3	30229	35814.1	36137.6	27637.6	34094.3	36620.3	28752.4	0.835415	0.112632	0.0169721	0.0129708	0.302902	-0.34896
evm.model.supercontig_171.20	16410905	UNCHANGED	UNCHANGED	UNCHANGED	sulfite oxidase	SOX	3	11.75	8919.33	12547	8566.33	13170	11116.3	14989.5	10966.7	10942.7	12406.3	13636.7	12273	11951	14264.7	13881	11489.7	8419.33	10171	10336.3	10010.9	13091.9	11438.6	12620.2	13211.8	9642.22	0.143094	0.170391	0.0283518	0.387109	0.141832	-0.454387
evm.model.supercontig_171.31	16410917	UNCHANGED	UNCHANGED	UNCHANGED	ribulose-phosphate 3-epimerase, cytoplasmic isoform	AT1G63290	2	17.7	42146	34716	40525	45941	37734	44032	25504	32615	30032	30368	35099	29775	29208	27044	46848	34337	34411.5	33636	39129	42569	29383.7	31747.3	34366.7	34128.2	0.362772	0.426846	0.97151	0.121565	0.111621	-0.010047
evm.model.supercontig_175.15	16411041	UNCHANGED	UNCHANGED	UNCHANGED	2-keto-3-deoxy-L-rhamnonate aldolase	AT4G10750	3	17.53	25300.7	22804.7	23430.3	13294.3	16021.7	26088.3	12666	16986.7	13990.3	16662	17676	15206.7	19603	16477.7	19996.3	16312.7	22526.3	23009.7	23845.2	18468.1	14547.7	16514.9	18692.3	20616.2	0.246276	0.250529	0.472258	-0.368664	0.182979	0.141333
evm.model.supercontig_175.16	16411042	UNCHANGED	UNCHANGED	UNCHANGED	UPF0160 protein	AT5G41970	12	85.34	92165	94316.3	87277	87910.3	91884.3	90652.3	53555	81992	80261.7	86139.7	104887	73024.3	55950.7	51816	61156	44363.7	45315.3	44666.3	91252.8	90149	71936.2	88017.1	56307.6	44781.8	0.668327	0.285213	0.0132359	-0.017557	0.291066	-0.330417
evm.model.supercontig_177.6	16411127	UNCHANGED	UNCHANGED	UNCHANGED	serine hydroxymethyltransferase 2, mitochondrial	SHM1	7	26.53	14028.9	13948.9	9845.79	8885	10545.2	11484.1	6267.74	8389.1	10871.4	9442.18	10145.7	7496.72	8679.29	7744	9132.32	7712.05	8474.16	6534.03	12607.8	10304.8	8509.4	9028.18	8518.54	7573.41	0.21783	0.754416	0.246499	-0.291008	0.0853777	-0.169662
evm.model.supercontig_178.15	16411144	UNCHANGED	UNCHANGED	UNCHANGED	isocitrate dehydrogenase [NADP]	cICDH	18	54.61	151855	186333	169141	184457	154154	140485	92449.3	107634	97404	111226	134747	136435	132652	141529	130749	142846	137313	158188	169110	159699	99162.4	127469	134977	146116	0.596085	0.0380596	0.190391	-0.0826062	0.362284	0.114402
evm.model.supercontig_178.23	16411153	UNCHANGED	UNCHANGED	UNCHANGED	expansin-A13	EXPA13	2	9.45	8334	13052	13186	12448	9465	11635	13149	14103	12250	14645	15288	15901	15439	12552.5	17622	12242	12145	12578	11524	11182.7	13167.3	15278	15204.5	12321.7	0.860895	0.0309122	0.122139	-0.0433773	0.214492	-0.303301
evm.model.supercontig_178.33	16411164	UNCHANGED	UNCHANGED	UNCHANGED	LOW QUALITY PROTEIN: uncharacterized protein LOC110807290	AT1G65900	3	15	12188.7	13081.3	11592	13941.3	14934.7	15585.3	11942	11908.3	10800	13706.7	9515	13823	18670	22632.7	17517.3	14073.7	19408	13974	12287.3	14820.4	11550.1	12348.2	19606.7	15818.6	0.0171242	0.615046	0.185357	0.270417	0.0963966	-0.309726
evm.model.supercontig_1789.1	16411180	UNCHANGED	UNCHANGED	UNCHANGED	dirigent protein 22-like	AT5G49040	2	14.29	1036.27	1095.84	2783.28	2500.05	854.518	882.607	8668.29	5549.2	4472.7	5817.19	5276.84	5312.86	3646.94	5478	2796.45	2893.25	4635	3517.44	1638.46	1412.39	6230.06	5468.96	3973.8	3681.9	0.788905	0.581308	0.7719	-0.214203	-0.187979	-0.110069
evm.model.supercontig_179.17	16411190	UNCHANGED	UNCHANGED	UNCHANGED	14-3-3-like protein	RCI1A	9	45.1	56875	52800	50923.7	57045.7	50416.3	51260.9	42808	42038.7	30086.8	40625	36318.1	41216.7	23636.5	28258.5	32884.2	41863.3	35053.3	32010.3	53532.9	52907.6	38311.2	39386.6	28259.7	36309	0.829777	0.818854	0.111292	-0.0169499	0.0399399	0.361578
evm.model.supercontig_18.104	16411243	UNCHANGED	UNCHANGED	UNCHANGED	transketolase, chloroplastic	AT2G45290	31	71.79	410992	395404	386013	417367	423887	388723	282324	356493	401618	356742	376247	370037	387810	341746	409714	373226	379112	379376	397470	409993	346811	367676	379757	377238	0.390839	0.585743	0.906461	0.0447534	0.0842818	-0.0096007
evm.model.supercontig_18.158	16411302	UNCHANGED	UNCHANGED	UNCHANGED	probable carboxylesterase 8	AT2G45600	2	9.94	6330.5	6024	5809.5	7369	7519	8352.5	6467.5	6728.5	7350.5	8475.5	8965	8210	8151.5	7772.5	7972.5	11621	7641	9428	6054.67	7746.83	6848.83	8550.17	7965.5	9563.33	0.00771152	0.00768688	0.239114	0.355559	0.320094	0.263749
evm.model.supercontig_18.171	16411317	UNCHANGED	UNCHANGED	UNCHANGED	subtilisin-like protease SBT1.1	SBTI1.1	7	17.45	12728.3	12322.7	16659.7	13410	14474.7	15814.7	8561	7939	6245.67	7550	7776	6492	24308.3	19859	19116	18051.7	19825.3	18929.3	13903.6	14566.4	7581.89	7272.67	21094.4	18935.4	0.690565	0.717796	0.272967	0.0671949	-0.0600729	-0.155774
evm.model.supercontig_18.207	16411357	UNCHANGED	UNCHANGED	UNCHANGED	16 KDA PHLOEM PROTEIN 2	AT1G63220	6	84.14	78442.7	76716.7	72423	74239	72235.7	68938.7	85637.7	90559.3	82023.7	89273	96490	88430.3	65279.7	70541	72849.7	48845.7	63657.3	61646	75860.8	71804.4	86073.6	91397.8	69556.8	58049.7	0.161383	0.208906	0.0892194	-0.079281	0.086589	-0.260903
evm.model.supercontig_18.230	16411383	UNCHANGED	UNCHANGED	UNCHANGED	DEAD-box ATP-dependent RNA helicase 8	RH8	3	20.64	23742	22183.7	19285.5	21525	17478.5	17261	11423	18863	17317	14480.5	17220.5	12149	14450.5	13233	17128.5	17356.5	16263	17310.5	21737.1	18754.8	15867.7	14616.7	14937.3	16976.7	0.192443	0.667128	0.165749	-0.212894	-0.118476	0.184631
evm.model.supercontig_18.231	16411384	UNCHANGED	UNCHANGED	UNCHANGED	DEAD-box ATP-dependent RNA helicase 8	RH8	2	17.09	27033	23272	18274	19079	22406	20752	20105	23680	24785	19171	20970	18297	18785	21508	17654	17940	21252	18233	22859.7	20745.7	22856.7	19479.3	19315.7	19141.7	0.479323	0.104952	0.916479	-0.139994	-0.230671	-0.013055
evm.model.supercontig_18.28	16411412	UNCHANGED	UNCHANGED	UNCHANGED	GTP-binding protein SAR1A	AT3G62560	7	72.02	9907.43	8595.23	9781.48	7568.51	9469.58	9837.62	7647.4	5950.25	5207.03	7515.32	6331.72	6466.11	2774.33	2396.27	3239.99	3861.5	5391.87	2753.03	9428.04	8958.57	6268.23	6771.05	2803.53	4002.13	0.596729	0.569902	0.2098	-0.0736903	0.111322	0.513526
evm.model.supercontig_18.47	16411433	UNCHANGED	UNCHANGED	UNCHANGED	Calcium-dependent phosphotriesterase superfamily protein	AT2G16760	2	7.14	10137.5	12354	6390.5	10685	9892.5	10290	7724.5	10539.5	11512.5	10680	10717	11293.5	13626.5	13711.5	13896	25162	15439	22394	9627.33	10289.2	9925.5	10896.8	13744.7	20998.3	0.725285	0.446972	0.0662671	0.095918	0.134697	0.611403
evm.model.supercontig_180.29	16411512	UNCHANGED	UNCHANGED	UNCHANGED	40S ribosomal protein S10-1	AT4G25740	3	21.91	49962.4	52443.8	71764.1	54458.9	62762.8	48283.6	52357.3	57783.1	36984.7	60048.7	54227.5	71388.1	13339.8	11324.8	9284.45	20013	8916.05	10810.6	58056.8	55168.4	49041.7	61888.1	11316.3	13246.6	0.738413	0.184085	0.622287	-0.0736223	0.335653	0.227209
evm.model.supercontig_1815.1	16411555	UNCHANGED	UNCHANGED	UNCHANGED	NAP1-related protein 2-like	NRP2	13	69.2	150594	134915	131371	89387.7	113358	125539	148884	156527	184193	136606	134953	118249	148124	127121	137635	83890	119885	104714	138960	109428	163201	129936	137626	102830	0.0719531	0.0529036	0.0448512	-0.344685	-0.328854	-0.4205
evm.model.supercontig_182.15	16411565	UNCHANGED	UNCHANGED	UNCHANGED	S-formylglutathione hydrolase	SFGH	12	65.27	222947	146219	167642	199687	196500	211933	110972	153739	148951	137437	137681	116171	87853.7	94375.7	124640	116419	125471	118561	178936	202707	137887	130430	102290	120150	0.365996	0.651302	0.200247	0.179949	-0.0802179	0.232179
evm.model.supercontig_183.6	16411621	UNCHANGED	UNCHANGED	UNCHANGED	Crystal Structure of GH family 19 chitinase from Carica papaya	HCHIB	6	43.39	224882	258606	251360	250189	227607	233593	204681	212854	216419	222794	246261	236601	185259	203106	179792	206598	148251	159379	244949	237130	211318	235219	189386	171410	0.558737	0.0353044	0.402602	-0.0468058	0.154588	-0.143881
evm.model.supercontig_184.10	16411634	UNCHANGED	UNCHANGED	UNCHANGED	acidic endochitinase-like	CHIA	3	20.27	19949	9052.33	12108	17709	18531	16265	11638.3	15985.7	15065.7	18004	19309	12234	26800.7	15168	15409	14128	8158.33	10362.7	13703.1	17501.7	14229.9	16515.7	19125.9	10883	0.315363	0.419806	0.122181	0.352989	0.214911	-0.81345
evm.model.supercontig_184.17	16411641	UNCHANGED	UNCHANGED	UNCHANGED	mitogen-activated protein kinase homolog MMK2	MPK4	4	20.86	18653.3	21294.7	21843	15373.3	17894	15632.7	17117	13917	19049	15011.7	15412.7	15803.7	16157.7	17607.3	16248.3	23406.7	22486	13751.7	20597	16300	16694.3	15409.3	16671.1	19881.4	0.0276277	0.443788	0.360536	-0.337562	-0.115554	0.254072
evm.model.supercontig_184.23	16411648	UNCHANGED	UNCHANGED	UNCHANGED	50S ribosomal protein L5, chloroplastic	AT4G01310	5	28.79	19998	17332.7	20816	15695.3	17088.3	16373	18716.3	16754.3	13329.3	15784	16936.7	16024	11365.3	12844.7	17382.7	12793	13722.7	12592.3	19382.2	16385.6	16266.7	16248.2	13864.2	13036	0.0562993	0.991423	0.676506	-0.242309	-0.00163677	-0.0888654
evm.model.supercontig_187.13	16411715	UNCHANGED	UNCHANGED	UNCHANGED	protein MEMO1	AT2G25280	2	13.36	7516	11327	12583.5	9175	10071.5	7065.5	8942	10488.5	4699.5	7978	9472	12436.5	18770	16247.5	19175.5	13845.5	13708.5	14110.5	10475.5	8770.67	8043.33	9962.17	18064.3	13888.2	0.388778	0.426611	0.010641	-0.256261	0.308666	-0.379288
evm.model.supercontig_187.3	16411733	UNCHANGED	UNCHANGED	UNCHANGED	ER membrane protein complex subunit 7 homolog	AT2G25310	4	26.44	21582.3	17739.3	20474.3	21846	21193.7	21387.7	22749.3	24653	17255.7	23346.3	22226.3	25864.7	18886.3	21133	23328.3	16130	23053	19394	19932	21475.8	21552.7	23812.4	21115.9	19525.7	0.253448	0.411121	0.53987	0.107624	0.143849	-0.112957
evm.model.supercontig_187.7	16411738	UNCHANGED	UNCHANGED	UNCHANGED	oxygen-evolving enhancer protein 2, chloroplastic-like	PSBP-1	13	71.21	266304	248537	259530	205875	254431	238481	215922	234179	273449	261450	248141	218501	239009	171817	193854	190479	225855	208918	258123	232929	241183	242698	201560	208417	0.172714	0.946471	0.773399	-0.14817	0.00902936	0.0482651
evm.model.supercontig_1887.2	16411781	UNCHANGED	UNCHANGED	UNCHANGED	subtilisin-like protease SBT4.3	AT5G58840	27	75.18	334385	320290	349828	334157	315693	334461	268894	264257	299218	300756	305171	280794	547716	472897	487429	408128	471108	521063	334834	328103	277456	295574	502680	466766	0.55811	0.244265	0.418984	-0.0292972	0.0912587	-0.106941
evm.model.supercontig_189.5	16411817	UNCHANGED	UNCHANGED	UNCHANGED	citrate synthase, mitochondrial	ATCS	16	53.7	67842.3	55773	53124	50687.3	55789.7	58022.7	52823	52925	59886.3	58328	53016.7	46079	19109.7	24904.3	32685	35420.7	30561.7	19033.7	58913.1	54833.2	55211.4	52474.6	25566.3	28338.7	0.462222	0.554436	0.680355	-0.103538	-0.0733493	0.148527
evm.model.supercontig_19.146	16411879	UNCHANGED	UNCHANGED	UNCHANGED	sorting and assembly machinery component 50 homolog	AT5G05520	6	17.65	19003.7	20350.7	18926.3	20844	21386.3	20508.3	16519.3	18432.7	21976	25556.3	24549.7	25489.3	28734.7	28231	29054	20788.3	23318.7	23926.3	19426.9	20912.9	18976	25198.4	28673.2	22677.8	0.0482206	0.0188632	0.00375639	0.106337	0.409159	-0.338425
evm.model.supercontig_19.158	16411892	UNCHANGED	UNCHANGED	UNCHANGED	Clathrin heavy chain/VPS 7-fold repeat	AT3G11130	27	40.03	30875.3	32682.3	38004.3	44243	44473.7	40425	42548.3	42577	37540	47322.7	47117.3	67608.7	69499.3	54759.7	60942	92646.7	62945.3	78251	33854	43047.2	40888.4	54016.2	61733.7	77947.7	0.0215399	0.133978	0.165849	0.346594	0.4017	0.336448
evm.model.supercontig_19.174	16411910	UNCHANGED	UNCHANGED	UNCHANGED	phosphoinositide phospholipase C 2-like	PLC2	13	24.71	34549.7	34045.3	37745.7	40749	35173	38195.7	34622	37477	30977	35013	34071.7	38202.3	41110.7	57660.7	54349.3	45932.7	33455	36193	35446.9	38039.2	34358.7	35762.3	51040.2	38526.9	0.261563	0.567921	0.118661	0.101829	0.0577668	-0.405769
evm.model.supercontig_19.202	16411942	UNCHANGED	UNCHANGED	UNCHANGED	eukaryotic translation initiation factor 3 subunit F	EIF2	12	67.01	83268	62824.3	54530.3	92021	88951.3	101257	61853.7	74868	62338.3	78706	83201	72751	82998.3	76419	86144	76534.7	79295.7	98930.3	66874.2	94076.4	66353.3	78219.3	81853.8	84920.2	0.0431069	0.0856454	0.7076	0.492383	0.237356	0.0530591
evm.model.supercontig_19.203	16411943	UNCHANGED	UNCHANGED	UNCHANGED	probable aquaporin PIP-type 7a	PIP1;4	3	15.92	20666	27118	21164	24768	20991.7	22041.3	19906.3	22303.3	22368.7	22076.3	21600.3	23994.3	53222.7	34653.7	32989	34819.7	33026	40281.7	22982.7	22600.3	21526.1	22557	40288.4	36042.4	0.879079	0.398456	0.568496	-0.0242022	0.0674875	-0.160669
evm.model.supercontig_19.207	16411947	UNCHANGED	UNCHANGED	UNCHANGED	60S acidic ribosomal protein P0	AT2G40010	7	28.71	118715	102941	84182.3	75601.9	93739.8	88103.1	70874.3	88324.7	108795	87440.3	97836.7	75453.7	104038	105782	109460	81416.3	74231.7	83888.7	101946	85814.9	89331.2	86910.2	106427	79845.6	0.227588	0.858365	0.00130157	-0.248504	-0.0396386	-0.414576
evm.model.supercontig_19.262	16412008	UNCHANGED	UNCHANGED	UNCHANGED	serine/threonine-protein phosphatase PP1 isozyme 4	TOPP4	3	14.87	10092.3	9119.39	5864.38	8851.21	9183.15	9997.89	5818.33	5745.12	8424.82	7739.15	7152.8	6509.06	3476.09	3838.09	4602.76	4619.84	4352.6	4441.95	8358.67	9344.08	6662.76	7133.67	3972.32	4471.46	0.497752	0.646167	0.217379	0.160779	0.0985256	0.170767
evm.model.supercontig_19.264	16412010	UNCHANGED	UNCHANGED	UNCHANGED	eukaryotic translation initiation factor 3 subunit G-like	EIF3G1	8	37.71	86064.3	123181	117231	86170.3	81411.7	92837	75223.3	78244.3	55906.3	72804	74234	63657.3	43760.7	57997	58335	61126.7	83782	92469.7	108826	86806.3	69791.3	70231.8	53364.2	79126.1	0.139847	0.95736	0.0702644	-0.326147	0.00907606	0.568281
evm.model.supercontig_19.276	16412023	UNCHANGED	UNCHANGED	UNCHANGED	tropinone reductase homolog At5g06060	AT5G06060	10	54.01	60377	58808.3	55285.3	46953.7	63543.7	63559.3	55822.3	71926.3	85042.7	79506.3	85575.3	71770	53609.7	49377	49799.7	69576	63581.3	62704.7	58156.9	58018.9	70930.4	78950.6	50928.8	65287.3	0.981951	0.439226	0.00485494	-0.00342743	0.154544	0.358322
evm.model.supercontig_19.278	16412025	UNCHANGED	UNCHANGED	UNCHANGED	serine/arginine-rich splicing factor SR34B isoform X1	SR34	10	38.96	107327	115225	99077.3	91115	78402.7	84703	98669.4	87448.3	53932.8	70869.9	82897	88016.3	32352	24332.1	35205.8	36257	58597.9	58851.5	107210	84740.2	80016.8	80594.4	30630	51235.4	0.0193151	0.969858	0.065132	-0.339316	0.0103767	0.742198
evm.model.supercontig_19.34	16412043	UNCHANGED	UNCHANGED	UNCHANGED	hydroxyacylglutathione hydrolase cytoplasmic	GLY2	2	20.93	20347	24476	27990	20293	22919	21931	10467	13340	9671.5	14396	12790.5	13502	19440.5	13332.5	22825	19908	19708	20103	24271	21714.3	11159.5	13562.8	18532.7	19906.3	0.335545	0.117318	0.647115	-0.160586	0.281386	0.103157
evm.model.supercontig_19.53	16412064	UNCHANGED	UNCHANGED	UNCHANGED	aminoacyl tRNA synthase complex-interacting multifunctional protein 1	AT2G40660	4	24.2	42372.5	39980	37331	34680.5	38653	40638	40676.7	41624	27161	30603.7	32785.3	30665	24309.7	22364.7	22941.7	15251.3	22616	18788	39894.5	37990.5	36487.2	31351.3	23205.3	18885.1	0.450194	0.338248	0.121453	-0.0705512	-0.218865	-0.297207
evm.model.supercontig_190.28	16412135	UNCHANGED	UNCHANGED	UNCHANGED	ras-related protein RABE1c	AT5G59840	5	32.87	5663.21	5476.91	5372.87	5041.17	5626.52	5751.41	4786.92	5672.22	3235.01	4655.22	4951.95	6069.69	6344.72	5701.69	4805.34	6722.65	4797.18	4522.72	5504.33	5473.04	4564.72	5225.62	5617.25	5347.52	0.900417	0.471626	0.759704	-0.0082255	0.195077	-0.0709949
evm.model.supercontig_190.4	16412148	UNCHANGED	UNCHANGED	UNCHANGED	osmotin-like protein	AT2G28790	12	71.65	600903	495109	791181	542713	611187	553123	686907	655077	562838	555209	586806	534683	685655	730801	756042	651831	582379	506209	629065	569008	634941	558899	724166	580140	0.537673	0.131324	0.0370733	-0.14476	-0.184033	-0.31992
evm.model.supercontig_190.9	16412153	UNCHANGED	UNCHANGED	UNCHANGED	UDP-glucuronic acid decarboxylase 6	UXS5	18	77.91	61540.7	61349.3	54959.4	55399.9	66668	68207.8	67395.1	64912.9	57164.9	78565.1	78193.5	73632.2	36633.1	48180.4	57079.3	51144.6	38693.1	20483.9	59283.1	63425.2	63157.6	76796.9	47297.6	36773.9	0.41693	0.0170145	0.380662	0.097435	0.282091	-0.363085
evm.model.supercontig_193.13	16412214	UNCHANGED	UNCHANGED	UNCHANGED	pyruvate dehydrogenase E1 component subunit alpha-3, chloroplastic	At1g01090	13	47.58	37139	39232	41147	29209.7	33270.7	29047.7	32105.3	34615.3	18042.3	31035.7	32279.7	32103	40849.3	35716	43204.7	34641	37437.7	35785.7	39172.7	30509.3	28254.3	31806.1	39923.3	35954.8	0.00860381	0.529976	0.167258	-0.360597	0.170832	-0.151049
evm.model.supercontig_193.5	16412227	UNCHANGED	UNCHANGED	UNCHANGED	60S acidic ribosomal protein P1	AT5G24510	4	73.87	26152.7	36402.3	38718	17534.3	25507	25699	37826	62447	19602.7	28964	39769	47207.7	9497.33	11202.3	13287	11685.3	24286.7	20902.7	33757.7	22913.4	39958.6	38646.9	11328.9	18958.2	0.0825263	0.927254	0.123598	-0.559021	-0.0481522	0.742817
evm.model.supercontig_195.23	16412275	UNCHANGED	UNCHANGED	UNCHANGED	nicalin-1	AT3G44330	4	10.46	10211.5	8544.5	7965.5	12314.5	9575.5	10715	7249.33	9314.5	12116.5	10206	10641.5	10784.5	15761.5	12190.7	12450.3	11248	11049.5	11551.5	8907.17	10868.3	9560.11	10544	13467.5	11283	0.132762	0.526808	0.132462	0.287092	0.141323	-0.255331
evm.model.supercontig_195.28	16412280	UNCHANGED	UNCHANGED	UNCHANGED	ruvB-like protein 1	RIN1	4	12.66	14154	12626.3	11732.7	10600.7	11705	11537.7	7497	10696	12641	9222.67	10157	8640.67	9886.67	8042	10592	11104.3	10565.3	10259	12837.7	11281.1	10278	9340.11	9506.89	10642.9	0.118759	0.580868	0.228326	-0.186474	-0.138048	0.162845
evm.model.supercontig_197.1	16412334	UNCHANGED	UNCHANGED	UNCHANGED	annexin-like protein RJ4	ANNAT8	2	5.12	150238	238692	174506	173012	175024	142036	175370	140618	101424	159014	155614	153570	119436	124004	111382	102502	118498	117610	187812	163358	139137	156066	118274	112870	0.438726	0.473505	0.443919	-0.201253	0.165653	-0.0674689
evm.model.supercontig_198.41	16412406	UNCHANGED	UNCHANGED	UNCHANGED	polyadenylate-binding protein RBP45-like isoform X1	RBP45B	8	20.95	57768	55368	49256.7	54270.7	48165.7	52688	56826.3	56300	58765	62686.7	64113.7	53052	23541.3	20089.3	23458.7	25424.7	34759.3	31793.3	54130.9	51708.1	57297.1	59950.8	22363.1	30659.1	0.481448	0.49674	0.0495859	-0.0660615	0.0653161	0.455195
evm.model.supercontig_2.126	16412482	UNCHANGED	UNCHANGED	UNCHANGED	ATP synthase beta subunit	PB	11	55.65	33584.3	29662.3	26815	26297.5	24398	23716.3	43913.3	57490	44203.7	41280	43064.3	37188	38125.3	39617.3	37856.7	30140.6	39277.5	38636.7	30020.6	24804	48535.7	40510.8	38533.1	36018.2	0.068674	0.170143	0.448358	-0.27538	-0.26074	-0.0973711
evm.model.supercontig_2.184	16412546	UNCHANGED	UNCHANGED	UNCHANGED	Semialdehyde dehydrogenase NAD-binding	AT1G14810	12	58.62	47330.7	50330.7	44517.3	37600.3	48146	47053	41565.7	56455	67338.3	41653	53651.3	49836	54055.3	39617	47217	48244.7	57918	53375	47392.9	44266.4	55119.7	48380.1	46963.1	53179.2	0.450787	0.460638	0.283284	-0.0984571	-0.188153	0.179335
evm.model.supercontig_2.232	16412600	UNCHANGED	UNCHANGED	UNCHANGED	phosphoglucomutase, cytoplasmic	PGM3	29	72.73	160397	152466	151700	175651	157426	167450	196594	176097	136548	194991	175605	175145	141561	158131	141428	121647	103728	114559	154854	166842	169746	181914	147040	113311	0.114541	0.552707	0.0113994	0.107574	0.0998726	-0.375915
evm.model.supercontig_2.273	16412645	UNCHANGED	UNCHANGED	UNCHANGED	26S proteasome regulatory subunit 6B homolog	RPT3	16	62.01	92734.3	82888	69557	60926	77070	78442.3	85090	95120	77022.7	80256.7	79524.3	76902	18106.7	14349	20476	37010	50317.7	20432.3	81726.4	72146.1	85744.2	78894.3	17643.9	35920	0.33554	0.268303	0.107157	-0.179881	-0.120118	1.02562
evm.model.supercontig_2.301	16412677	UNCHANGED	UNCHANGED	UNCHANGED	superoxide dismutase [Mn], mitochondrial-like	MSD1	10	77.83	106334	81968.7	95012	90534.3	94549	95433	92525.3	92351.3	97814.3	93022.3	87446	86255.7	26052.7	24621	27352	28555.3	18910.3	16986.7	94438.2	93505.4	94230.3	88908	26008.6	21484.1	0.903162	0.125061	0.284562	-0.0143205	-0.0838783	-0.275716
evm.model.supercontig_2.32	16412697	UNCHANGED	UNCHANGED	UNCHANGED	ribonuclease P protein subunit p25-like protein	AT1G76010	2	19.35	24551	29630	23066	20478	17419.5	16834.5	29963.5	30977	33107.5	28814	24404.5	22577.5	8537.5	7253	8842.5	8702	13654.5	8051	25749	18244	31349.3	25265.3	8211	10135.8	0.0304116	0.0424245	0.353428	-0.497094	-0.311276	0.303835
evm.model.supercontig_2.361	16412743	UNCHANGED	UNCHANGED	UNCHANGED	Crystal structure of a papaya latex serine protease inhibitor (PPI) at 2.6A resolution	AT1G73325	7	42.4	26042.7	21347.7	24254	19678	16554.7	19539.3	48308.3	40403.3	29488.3	26228	27681.7	24999	10199.3	24763.7	12090	7737.33	6105	7248.5	23881.4	18590.7	39400	26302.9	15684.3	7030.28	0.0361597	0.0762684	0.132945	-0.361312	-0.582974	-1.15767
evm.model.supercontig_2.389	16412773	UNCHANGED	UNCHANGED	UNCHANGED	ubiquitin-activating enzyme E1 1-like isoform X2	UBA1	24	42.61	50512.2	57016.2	43424.4	73009.8	60579.3	59570.6	29206.1	38161.1	50459.2	48573.1	49512.4	49122.6	74894.3	69824.6	66475.4	59262.3	47517.2	56305.8	50317.6	64386.6	39275.5	49069.4	70398.1	54361.8	0.0735532	0.187427	0.0201992	0.355697	0.321194	-0.372944
evm.model.supercontig_2.435	16412825	UNCHANGED	UNCHANGED	UNCHANGED	60S ribosomal protein L30	AT1G36240	8	73.21	225504	277627	290765	228476	217364	173012	292368	278284	136477	212608	195945	250045	218996	252861	247293	239512	268111	294964	264632	206284	235710	219533	239717	267529	0.089542	0.772482	0.21981	-0.359355	-0.102575	0.158363
evm.model.supercontig_2.51	16412839	UNCHANGED	UNCHANGED	UNCHANGED	glycine-rich RNA-binding protein RZ1A	ATRZ-1A	3	16.74	15685	17922.3	17197.7	12232.7	11705	14689.7	17815.7	14617.3	13502.7	16044	16986.5	14546.7	8816	14531	11930.3	17114.5	6561.5	9174.5	16935	12875.8	15311.9	15859.1	11759.1	10950.2	0.0230093	0.729464	0.832188	-0.395348	0.0506546	-0.102826
evm.model.supercontig_20.109	16412903	UNCHANGED	UNCHANGED	UNCHANGED	V-type proton ATPase subunit B 2	VAB2	23	77.05	112878	118145	107002	130840	107174	111983	86489.7	98309	131407	105629	124993	124082	175153	154602	168371	121632	140083	154670	112675	116666	105402	118235	166042	138795	0.640271	0.436225	0.0736358	0.0502139	0.165752	-0.258593
evm.model.supercontig_20.162	16412962	UNCHANGED	UNCHANGED	UNCHANGED	expansin-like A2	EXLA2	4	26.74	4461	4220	9044	5852	4404.5	7851.33	9487	7953.33	8982.67	6677	7081	6574.67	11378.7	8365.33	8944	6795.67	7555.67	7013.67	5908.33	6035.94	8807.67	6777.56	9562.67	7121.67	0.948608	0.0130983	0.062099	0.0308283	-0.377995	-0.425198
evm.model.supercontig_20.195	16412998	UNCHANGED	UNCHANGED	UNCHANGED	isocitrate dehydrogenase [NAD] regulatory subunit 1, mitochondrial	IDH1	11	39.14	56846	57799	50712.3	47522.3	51457.7	59450.7	40438.3	57103.7	72223	62561.3	61695.7	48547.3	37245.7	37175.7	39981	45242	56146.3	43138.3	55119.1	52810.2	56588.3	57601.4	38134.1	48175.6	0.607847	0.925932	0.0721442	-0.0617354	0.0256003	0.337219
evm.model.supercontig_20.203	16413008	UNCHANGED	UNCHANGED	UNCHANGED	ubiquitin domain-containing protein DSK2b-like	DSK2	3	9.56	31460	35145	41623.5	31112	35250.5	40792	45687.5	37893.5	26858	38131.5	47246.5	44194	24675.5	33419.5	33764	38780	31372.7	31017	36076.2	35718.2	36813	43190.7	30619.7	33723.2	0.934378	0.353663	0.471208	-0.014388	0.230504	0.139284
evm.model.supercontig_20.227	16413034	UNCHANGED	UNCHANGED	UNCHANGED	bifunctional aspartate aminotransferase and glutamate/aspartate-prephenate aminotransferase	AAT	4	31.91	17106.3	13165.7	13872	14360	16486	16064	12475	14291.5	14073	14573	15098	16260	15250	10746.7	13921.7	16724.7	18713	19053	14714.7	15636.7	13613.2	15310.3	13306.1	18163.6	0.539571	0.0890467	0.0330705	0.0876781	0.169503	0.448958
evm.model.supercontig_20.39	16413063	UNCHANGED	UNCHANGED	UNCHANGED	heat shock 70 kDa protein, mitochondrial	MTHSC70-2	37	72.79	141740	118442	111536	142267	170787	170944	84342.2	122001	145716	142643	143084	140716	148144	149613	144031	171765	177003	170794	123906	161333	117353	142147	147263	173187	0.0471382	0.237886	0.000528346	0.380789	0.276533	0.233939
evm.model.supercontig_20.43	16413068	UNCHANGED	UNCHANGED	UNCHANGED	proline-rich extensin-like protein EPR1	AT5G64430	2	12.45	13221.5	11026	14337.5	9407.5	10845.5	11698.5	21052.5	23446	18847.5	21283.5	24970	24161	4137	4351	3593	5517.5	10715	5505.5	12861.7	10650.5	21115.3	23471.5	4027	7246	0.134302	0.246292	0.13954	-0.272156	0.152619	0.847479
evm.model.supercontig_20.58	16413084	UNCHANGED	UNCHANGED	UNCHANGED	soluble inorganic pyrophosphatase 6, chloroplastic	PPa6	11	51.03	63030	66077	67042	47242.3	57306.7	59314.7	67134	68043.7	76780.7	75913.7	72494.7	39965.3	17179.7	17281	49367.3	15815	11490.7	8557.67	65383	54621.2	70652.8	62791.2	27942.7	11954.4	0.0518262	0.543701	0.216933	-0.259454	-0.170183	-1.22492
evm.model.supercontig_20.62	16413089	UNCHANGED	UNCHANGED	UNCHANGED	L-galactose dehydrogenase	AT4G33670	6	40.6	18688.3	11605	22300	9762.33	26937.3	10282.7	9502	14460.7	16533.3	8335.67	8464	7950.33	29320	31546.3	34404	26534	24589.3	31354.3	17531.1	15660.8	13498.7	8250	31756.8	27492.6	0.786438	0.0661068	0.162178	-0.162762	-0.710351	-0.208024
evm.model.supercontig_20.65	16413092	UNCHANGED	UNCHANGED	UNCHANGED	malate dehydrogenase, glyoxysomal	PMDH1	10	48.63	12003.7	11118.7	7635.67	12809.3	11664.3	12475.7	28980.3	15411.8	13760	11301.2	11580.7	11889.8	14298.3	15964.9	16954.7	14769	13437.7	14818	10252.7	12316.4	19384	11590.6	15739.3	14341.6	0.208006	0.181547	0.194307	0.264587	-0.741918	-0.134169
evm.model.supercontig_20.69	16413096	UNCHANGED	UNCHANGED	UNCHANGED	Proline iminopeptidase	PIP	3	14.29	13284.3	11165.7	12798.7	9681.33	11966.7	11193	9164.67	16056.7	16318	7930.5	19541.5	6813.5	6034.33	7596.5	4432		7547.5	3108.33	12416.2	10947	13846.4	11428.5	6020.94	5327.92	0.188502	0.633714	0.755518	-0.181691	-0.27688	-0.176418
evm.model.supercontig_20.7	16413097	UNCHANGED	UNCHANGED	UNCHANGED	fructose-1,6-bisphosphatase, chloroplastic	AT5G64380	2	9.49	12421	10519	8997	13727	12018.5	12003.5	6831	7162	10412	10071	7987	6985	5494.5	5478.5	4796.5	3969.5	4383	4593.5	10645.7	12583	8135	8347.67	5256.5	4315.33	0.165549	0.89123	0.032907	0.24121	0.0372306	-0.284631
evm.model.supercontig_20.71	16413099	UNCHANGED	UNCHANGED	UNCHANGED	LL-diaminopimelate aminotransferase, chloroplastic	DAP	19	66.23	63935.7	54817	45783	70344.7	69655	71366	39877.7	45759.7	59944	63584	61705	58675.3	52413.3	48197	60536.7	44945	51031.7	55060	54845.2	70455.2	48527.1	61321.4	53715.7	50345.6	0.0413258	0.10496	0.509962	0.361341	0.337601	-0.0934785
evm.model.supercontig_20.87	16413116	UNCHANGED	UNCHANGED	UNCHANGED	glycerate dehydrogenase	HPR	3	8.78	25832.3	19495.7	20722.5	23481.3	20062.3	22607	15913.5	23910	26237	17236.7	19667	16740.7	20870.7	23690	24190.7	18991.7	19943.7	17751.3	22016.8	22050.2	22020.2	17881.4	22917.1	18895.6	0.98859	0.27239	0.0294851	0.00218621	-0.300362	-0.278378
evm.model.supercontig_20.89	16413118	UNCHANGED	UNCHANGED	UNCHANGED	SKP1-like protein 1B	ASK2	4	36.21	27590.7	29768.7	31050.3	20943.2	30343.4	27075.1	35598.2	38230.9	29305.7	37590.7	43128.8	39929	8873.5	10593.5	12293	17675.3	18097.5	9351	29469.9	26120.6	34378.3	40216.2	10586.7	15041.3	0.317405	0.132443	0.213484	-0.174055	0.226279	0.506677
evm.model.supercontig_20.92	16413122	UNCHANGED	UNCHANGED	UNCHANGED	probable aquaporin PIP2-8	PIP2;8	5	21.51	107625	99203.3	94821	136356	100853	104428	85075.7	81821.3	58719.7	82247.7	69071.7	81885.3	101998	66938.3	60029.7	33299	82795.3	80103.7	100550	113879	75205.6	77734.9	76322	65399.3	0.325195	0.800346	0.625064	0.17959	0.047723	-0.222823
evm.model.supercontig_200.11	16413132	UNCHANGED	UNCHANGED	UNCHANGED	cyclase-like protein 2	AT4G35220	5	23.19	25628	21956	20541.7	23882.7	26125.7	25562	25761.3	24916.7	29920	27919	28507.7	27314.3	13169.7	11871.3	11979	15811.3	14082	11967.7	22708.6	25190.1	26866	27913.7	12340	13953.7	0.208966	0.544569	0.245503	0.149622	0.0551901	0.177302
evm.model.supercontig_200.24	16413146	UNCHANGED	UNCHANGED	UNCHANGED	polyadenylate-binding protein 8	PAB2	18	54.35	95879.2	80793.3	71316.7	80124.9	77494.9	80287.6	51004.1	52113.4	54988.5	52575.8	55331.8	49430.4	29049.7	32524.7	27366	36839.7	38557.8	38399.3	82663.1	79302.5	52702	52446	29646.8	37932.3	0.665347	0.907868	0.00683268	-0.0598776	-0.0070253	0.35555
evm.model.supercontig_200.28	16413150	UNCHANGED	UNCHANGED	UNCHANGED	caffeoyl-CoA O-methyltransferase 2	CCoAOMT1	3	16.78	17817	16566	17896	15519.7	22663.3	21290.3	15996	14236.7	17379.3	21813	20941.3	18832.3	2800.33	2679.33	4149.33	4944.33	5029	3372.33	17426.3	19824.4	15870.7	20528.9	3209.67	4448.56	0.342852	0.0213655	0.158462	0.186011	0.371293	0.470913
evm.model.supercontig_203.3	16413211	UNCHANGED	UNCHANGED	UNCHANGED	glucan endo-1,3-beta-glucosidase, basic isoform-like	BG1	8	57.76	28527.5	42224.7	38350.3	35492.6	32478.1	38928.5	13954.2	16986.3	14309.6	13844.1	11567.8	15560.6	51314.7	59102	49417	52469.3	62892.3	68686.7	36367.5	35633.1	15083.4	13657.5	53277.9	61349.4	0.877792	0.39594	0.22252	-0.0294324	-0.143265	0.203513
evm.model.supercontig_2085.2	16413321	UNCHANGED	UNCHANGED	UNCHANGED	Nop domain-containing protein	NOP56	2	13.4	6509.5	11943.7	10330.7		3421.5	5728.5	11797.7	12676.7	10188	10241.7	9229	8570	6085.67	5876.67	7808.33	13775	5345	6187	9594.61	4575	11554.1	9346.89	6590.22	8435.67	0.111987	0.0653716	0.538892	-1.06845	-0.305848	0.356175
evm.model.supercontig_209.33	16413349	UNCHANGED	UNCHANGED	UNCHANGED	ketol-acid reductoisomerase, chloroplastic	AT3G58610	14	44.66	70895.7	86646.7	77328	87446	102054	94642	88626	83662.7	109053	97361	89261	100980	99780.7	92777.3	93504.7	83406.7	93278.7	99287.3	78290.1	94714	93780.7	95867.4	95354.2	91990.9	0.0575538	0.818295	0.54827	0.274748	0.0317504	-0.0518058
evm.model.supercontig_21.138	16413412	UNCHANGED	UNCHANGED	UNCHANGED	MFP1 attachment factor 1-like	WPP2	3	29.68	17605.3	20852.3	28345.3	10541	21475.7	20161.7	17708.3	32285	24850.7	11110	26620.7	17005.5	3659	3200		10984	24772.3	16697.3	22267.7	17392.8	24948	18245.4	3429.5	17484.6	0.357284	0.338828	0.0725238	-0.356462	-0.451392	2.35001
evm.model.supercontig_21.148	16413423	UNCHANGED	UNCHANGED	UNCHANGED	D-3-phosphoglycerate dehydrogenase 3, chloroplastic-like	EDA9	9	26	17120.7	17480.3	14045.3	13575.7	14754.7	15846.3	25446.7	27139.7	48501.9	24332.7	29268.3	24979.3	28470.7	29479	27322	38016.7	33283.3	30073	16215.5	14725.6	33696.1	26193.4	28423.9	33791	0.30649	0.378246	0.0880507	-0.139048	-0.363375	0.249535
evm.model.supercontig_21.85	16413600	UNCHANGED	UNCHANGED	UNCHANGED	bifunctional aspartokinase/homoserine dehydrogenase 2, chloroplastic	AKHSDH2	15	27.34	36362.3	38312	37869	35687.3	46158.7	41890.3	40728	47282.7	57961	56861.7	56858.7	55510.3	50905.7	56482	58615.7	27983.7	59278.7	58008.7	37514.4	41245.4	48657.2	56410.2	55334.4	48423.7	0.294676	0.198953	0.545716	0.136789	0.213303	-0.192465
evm.model.supercontig_21.89	16413604	UNCHANGED	UNCHANGED	UNCHANGED	leucine-rich repeat receptor-like protein kinase PXC2	AT1G33590	17	56.84	283230	254271	262708	268571	296597	314706	260482	387183	265203	385348	361769	272138	285538	302636	256054	209362	208638	246443	266736	293291	304289	339751	281409	221481	0.171027	0.54677	0.031503	0.13692	0.159036	-0.345485
evm.model.supercontig_211.8	16413671	UNCHANGED	UNCHANGED	UNCHANGED	chlorophyll a-b binding protein 151, chloroplastic	LHCB2.2	10	64.91	48922.2	45734.4	43863.3	35462.5	34476.2	37585.3	56984.8	63007	69761.3	58762.5	59415.5	54169.1	55582.6	55554.9	48428.2	48694.9	50784.3	60841.8	46173.3	35841.3	63251	57449	53188.6	53440.3	0.0040202	0.224562	0.957513	-0.365435	-0.138806	0.00681263
evm.model.supercontig_213.13	16413698	UNCHANGED	UNCHANGED	UNCHANGED	annexin D2-like	ANNAT2	18	73.42	77501	98849.3	125366	90694	87461	51513.3	143486	118786	32905.7	88474.3	81841	123685	45157.7	50558.7	56139.7	110483	62492	25265.3	100572	76556.1	98392.8	98000	50618.7	66080	0.268166	0.991803	0.567803	-0.393641	-0.00577067	0.384544
evm.model.supercontig_214.14	16413720	UNCHANGED	UNCHANGED	UNCHANGED	puromycin-sensitive aminopeptidase	AT1G63770	30	57.68	50027	57490.7	42299.7	63297	108733	113289	83729.3	111697	108605	118788	65463.7	60469.3	100904	87272.7	100861	93666.3	113902	66068	49939.1	95106.3	101344	81573.6	96346.1	91212.2	0.0524947	0.392707	0.742626	0.929371	-0.313082	-0.0789993
evm.model.supercontig_216.11	16413762	UNCHANGED	UNCHANGED	UNCHANGED	protein disulfide isomerase-like 1-4	PDIL1-4	26	68.51	237640	230092	221632	237132	259278	258703	127940	161105	191542	187790	213741	185185	188993	167261	198629	187334	208573	198126	229788	251705	160196	195572	184961	198011	0.0640271	0.159547	0.305672	0.131429	0.287867	0.0983603
evm.model.supercontig_22.26	16413863	UNCHANGED	UNCHANGED	UNCHANGED	protein mago nashi homolog	MAGO	7	70.86	58904.3	52017.3	48318.7	47253.7	44118.7	43720.7	45658.7	47056	52289.7	41659.7	48144	40710	37365	36704.3	32267	26655.3	25879.7	23433.3	53080.1	45031	48334.8	43504.6	35445.4	25322.8	0.071092	0.192698	0.00566496	-0.237253	-0.151895	-0.485165
evm.model.supercontig_22.47	16413886	UNCHANGED	UNCHANGED	UNCHANGED	nucleoside diphosphate kinase 1	NDPK1	12	100	398601	409006	384301	417574	424210	385521	410901	389250	446353	414586	417724	437372	401492	415738	407130	338176	347059	348738	397303	409102	415501	423227	408120	344658	0.444602	0.691559	0.000275021	0.0422205	0.0265805	-0.24383
evm.model.supercontig_22.63	16413904	UNCHANGED	UNCHANGED	UNCHANGED	GTP-binding protein YPTM2	RA-5	8	63.05	20937.8	17520.7	16763	23382.8	23590.6	20435.4	11788.6	12312.3	18479.2	17367.5	21942.6	16797	10563.2	9104.64	9853.52	23150.5	14672.7	14926.2	18407.2	22469.6	14193.3	18702.4	9840.45	17583.1	0.0683355	0.169707	0.0514154	0.287708	0.398007	0.837396
evm.model.supercontig_221.17	16413956	UNCHANGED	UNCHANGED	UNCHANGED	Phytochrome-associated serine/threonine-protein phosphatase 1	FYPP3	5	32.74	17797	17089.3	13477.7	17596.3	17833.7	17794.3	17124.7	21535	18865.7	19908	23588.7	21966.7	12384.7	16597	17781.3	17648	17140	13692.7	16121.3	17741.4	19175.1	21821.1	15587.7	16160.2	0.293082	0.187653	0.794406	0.138152	0.18649	0.0520421
evm.model.supercontig_2231.1	16414030	UNCHANGED	UNCHANGED	UNCHANGED	monodehydroascorbate reductase, chloroplastic/mitochondrial	MDAR6	19	71.78	78612.7	74963	57712.7	87932.7	88318.3	82670.3	38533	46234.7	74590.3	67703.3	62087	56582.3	67534.3	59560.7	61594.3	63801.7	62909.3	64403.7	70429.4	86307.1	53119.3	62124.2	62896.4	63704.9	0.076767	0.474631	0.756184	0.293301	0.225919	0.0184256
evm.model.supercontig_23.113	16414159	UNCHANGED	UNCHANGED	UNCHANGED	aldehyde dehydrogenase family 2 member C4-like	ALDH2C4	3	15.54	6323	5211	5506	7322.5	5977	7327	1514	5370	7239.5	3674.5	4932	5427	8774.33	9301.33	8817.67	7000.33	7919	10542.5	5680	6875.5	4707.83	4677.83	8964.44	8487.28	0.0992242	0.987249	0.679987	0.275574	-0.00922279	-0.0789123
evm.model.supercontig_23.137	16414185	UNCHANGED	UNCHANGED	UNCHANGED	3-hydroxyisobutyryl-CoA hydrolase-like protein 3, mitochondrial isoform X1	AT4G13360	20	81.2	81909	80381.7	63525.7	72667.3	89149.7	87274.3	74220.7	71916	84472.3	95944.3	94541	85119.3	103296	94655.3	88669.3	84027.3	75077.7	77624.7	75272.1	83030.4	76869.7	91868.2	95540.1	78909.9	0.379668	0.0433875	0.0294143	0.141525	0.257151	-0.2759
evm.model.supercontig_23.7	16414282	UNCHANGED	UNCHANGED	UNCHANGED	COP9 signalosome complex subunit 5a-like	CSN5A	3	13.26	13447.7	17606	15280.5	12031	14088.3	13960.3	20371.5	25069	16380	25005.5	16272.3	21513	13300.3	14456.7	16101.5	7266.5	11900.3	12915	15444.7	13359.9	20606.8	20930.3	14619.5	10693.9	0.204042	0.932168	0.110257	-0.209206	0.0224686	-0.4511
evm.model.supercontig_231.10	16414328	UNCHANGED	UNCHANGED	UNCHANGED	apoptotic chromatin condensation inducer in the nucleus-like	AT4G39680	5	12.33	71482	41898.3	46774	56798	50416.5	58058.5	38049.3	46273	34953	45327	30940.7	33113	8238.5	4248	5716.5	10487	20512	12864.3	53384.8	55091	39758.4	36460.2	6067.67	14621.1	0.865609	0.58809	0.0576352	0.0453882	-0.124938	1.26884
evm.model.supercontig_232.5	16414349	UNCHANGED	UNCHANGED	UNCHANGED	damage-control phosphatase At2g17340	AT4G35360	5	27.52	17192.3	17139.3	13861.3	17744.3	18296.7	19403.7	14555.3	18118.3	23442.7	20168.7	22602.7	18941	17713.3	15990.3	18431.7	19644	20102.3	21545	16064.3	18481.6	18705.4	20570.8	17378.4	20430.4	0.11528	0.5414	0.0297946	0.202225	0.137138	0.233422
evm.model.supercontig_233.8	16414383	UNCHANGED	UNCHANGED	UNCHANGED	NADPH--cytochrome P450 reductase 2	ATR2	3	5.93	22276.7	26906.5	19781	23268.3	18478	21758.3	15533.5	12457	24624.5	24957.5	25856.5	22789.5	22971.5	23134	23731	20559.5	22747.5	21460	22988.1	21168.2	17538.3	24534.5	23278.8	21589	0.510365	0.136637	0.0666756	-0.118984	0.4843	-0.108722
evm.model.supercontig_235.4	16414420	UNCHANGED	UNCHANGED	UNCHANGED	zinc finger CCCH domain-containing protein 14	AT3G12130	3	13.71	19254.6	29162.1	31341.2	28135	17914	18947	42505.6	25439.7	22777.1	27711	22819.9	17516.7	12073.8	12721.9	14680.3	14364.9	29126.3	27679.4	26586	21665.3	30240.8	22682.6	13158.7	23723.6	0.375433	0.331497	0.0907934	-0.295276	-0.414913	0.850307
evm.model.supercontig_245.17	16414614	UNCHANGED	UNCHANGED	UNCHANGED	ATP synthase subunit O, mitochondrial	ATP5	8	67.91	57041.3	52425	57706.3	48949.7	55493	49146.7	57723.3	64605	72016.7	66927.3	66081	55927	7653.33	7497	14080	30688.7	4492.33	4894.5	55724.2	51196.4	64781.7	62978.4	9743.44	13358.5	0.170821	0.756648	0.706419	-0.122261	-0.0407275	0.455254
evm.model.supercontig_247.4	16414647	UNCHANGED	UNCHANGED	UNCHANGED	mitochondrial import receptor subunit TOM40-1-like	TOM40	10	77.02	78414.7	64596	56232.7	68424.7	65293	64506.7	38235.3	51463.3	60619	51817.3	56309	49396.3	85203.7	66718.7	80323.7	72680	70105	73183	66414.4	66074.8	50105.9	52507.6	77415.3	71989.3	0.96129	0.741973	0.38839	-0.00739738	0.0675449	-0.104836
evm.model.supercontig_249.6	16414684	UNCHANGED	UNCHANGED	UNCHANGED	adenine phosphoribosyltransferase 1-like	APT1	5	32.54	35306.7	32121	30017.3	34294.3	35037.3	34428	32711.7	35458	41793.7	35469.7	38132.3	35296.7	21851.7	27647	27666.3	30625.7	33564.3	28546.3	32481.7	34586.6	36654.4	36299.6	25721.7	30912.1	0.247142	0.90663	0.0986901	0.0905857	-0.0140363	0.265188
evm.model.supercontig_249.9	16414687	UNCHANGED	UNCHANGED	UNCHANGED	single-stranded DNA-binding protein WHY2, mitochondrial	ATWHY2	4	21.34	20070	27940	27728.3	18461.3	19679.7	20875.7	18572	19698	15272.3	16738.3	17202.7	16594.3	19519.7	19117	21473.3	12073.7	18001.5	15180	25246.1	19672.2	17847.4	16845.1	20036.7	15085.1	0.106135	0.496208	0.0562736	-0.359901	-0.0833876	-0.409523
evm.model.supercontig_25.134	16414728	UNCHANGED	UNCHANGED	UNCHANGED	aldehyde dehydrogenase family 7 member B4	ALDH7B4	4	10.37	12199.7	11998	6623	8496.33	6289.67	12671.3	6583.67	7270	9255	8854.33	9222	8454	13597.3	9764.33	4948.33	3621	4546.67	7862.33	10273.6	9152.44	7702.89	8843.44	9436.67	5343.33	0.690167	0.241872	0.219452	-0.166707	0.199209	-0.820537
evm.model.supercontig_25.147	16414742	UNCHANGED	UNCHANGED	UNCHANGED	oligouridylate-binding protein 1B	UBP1B	10	47.49	116465	107917	103646	101212	109014	120854	109157	113780	100182	111420	106624	103643	56503.3	51727.7	53661.7	75216	67341	64530	109342	110360	107706	107229	53964.2	69029	0.888948	0.922234	0.0124317	0.0133653	-0.00640347	0.355199
evm.model.supercontig_25.155	16414751	UNCHANGED	UNCHANGED	UNCHANGED	25.3 kDa vesicle transport protein	SEC22	3	18.78	11384.3	11241	15301.3	7763.33	13407.5	12641.3	24862.7	26517	20086.5	22436.5	26087	27685	8957	16641	18423	8461	2604		12642.2	11270.7	23822.1	25402.8	14673.7	5532.5	0.568848	0.557868	0.125725	-0.16567	0.0926915	-1.40723
evm.model.supercontig_25.174	16414772	UNCHANGED	UNCHANGED	UNCHANGED	40S ribosomal protein SA-like	P40	11	57.48	192993	209139	202054	175256	214498	189499	220712	227343	202057	203396	214689	234970	165454	192644	165127	227805	148406	155906	201396	193084	216704	217685	174408	177372	0.538919	0.938456	0.917576	-0.0608016	0.00651843	0.0243111
evm.model.supercontig_25.176	16414774	UNCHANGED	UNCHANGED	UNCHANGED	ATP synthase subunit gamma, mitochondrial	ATP3	5	24.91	33265.7	34137.7	24766.7	29473.7	31066	28737.3	26517.3	30377.7	35569.3	30616.7	29918	26416.7	19223.3	24878.3	22760	25686	25405	24181	30723.3	29759	30821.4	28983.8	22287.2	25090.7	0.768913	0.564138	0.177055	-0.0460087	-0.0886888	0.170934
evm.model.supercontig_25.192	16414792	UNCHANGED	UNCHANGED	UNCHANGED	alanine aminotransferase 2, mitochondrial	ALAAT2	22	59.66	104017	92007	73743	95287	84701	83153.7	68828	86022.7	102279	84271.7	80585	75180.3	112359	85934	89493.7	62089.3	78446.3	82577.7	89922.4	87713.9	85710	80012.3	95929	74371.1	0.82919	0.599737	0.106322	-0.035876	-0.0992411	-0.367225
evm.model.supercontig_25.194	16414794	UNCHANGED	UNCHANGED	UNCHANGED	pectin methylesterase	PME2	29	67.96	446706	427878	444135	398785	399004	422675	362504	372852	504531	260645	262988	329353	432638	390360	340459	346730	330669	317386	439573	406822	413296	284329	387819	331595	0.0295029	0.0646213	0.114668	-0.111706	-0.539614	-0.225962
evm.model.supercontig_25.29	16414821	UNCHANGED	UNCHANGED	UNCHANGED	mitochondrial-processing peptidase subunit alpha-like	MPPalpha	22	71.37	84211.7	73879.3	59308.3	85644.3	73595.3	77576.3	47249.7	58468.3	69297	68344.7	67301.3	52090	77263.3	56785	60006.7	48464.3	52518.3	53241	72466.4	78938.7	58338.3	62578.7	64685	51407.9	0.466267	0.63446	0.11176	0.123419	0.101227	-0.331441
evm.model.supercontig_25.31	16414824	UNCHANGED	UNCHANGED	UNCHANGED	GDSL esterase/lipase APG	AT3G16370	12	57.26	50719.7	38958.3	37417	49232.7	48975	58487.7	55109	58141	57779.7	70196.3	69597	67352.7	54321.7	71627	56352.3	61856.7	68650	72603.3	42365	52231.8	57009.9	69048.7	60767	67703.3	0.132719	0.000733206	0.332624	0.302055	0.276401	0.155939
evm.model.supercontig_25.38	16414831	UNCHANGED	UNCHANGED	UNCHANGED	protein transport protein Sec24-like At3g07100	ERMO2	2	3.64	4592.5	5276.5	7451	5566.5	6678.5	6324.5	4180.5	4072.5	5517	5365.5	5895.5	6644.5	13335.5	12096	11444	13249	8010.5	11291	5773.33	6189.83	4590	5968.5	12291.8	10850.2	0.674892	0.0812553	0.425308	0.100496	0.378874	-0.179983
evm.model.supercontig_25.39	16414832	UNCHANGED	UNCHANGED	UNCHANGED	chaperonin CPN60-like 2, mitochondrial	HSP60-3A	7	20.97	26810.6	21753	17315.8	16314.4	18005.6	22690.6	7381.67	18215.7	25805.5	16727.6	19050.8	12672.4	16125	13382.7	13354.4	18306.8	20377	21621.5	21959.8	19003.5	17134.3	16150.3	14287.4	20101.8	0.426189	0.870454	0.0120667	-0.208596	-0.0853304	0.49258
evm.model.supercontig_25.48	16414842	UNCHANGED	UNCHANGED	UNCHANGED	beta-fructofuranosidase, insoluble isoenzyme CWINV1	ATBFRUCT1	7	25.84	75383.3	65553.7	75862.3	64823.3	66665	75801	65661.7	74521.3	88819.7	69224.7	73254.3	57967.7	80637.3	53280	57713.3	45413.3	43374.3	47297	72266.4	69096.4	76334.2	66815.6	63876.9	45361.6	0.543116	0.307746	0.0963643	-0.0647144	-0.192146	-0.493824
evm.model.supercontig_25.49	16414843	UNCHANGED	UNCHANGED	UNCHANGED	beta-fructofuranosidase, insoluble isoenzyme CWINV1-like	FRUCT5	13	76.25	157181	145976	156123	126869	142844	145888	140715	159109	167146	147085	154351	142338	192382	151463	140885	118338	126692	137757	153093	138534	155657	147925	161577	127595	0.102311	0.417816	0.111278	-0.144176	-0.0735057	-0.340643
evm.model.supercontig_25.52	16414847	UNCHANGED	UNCHANGED	UNCHANGED	glyoxylate/succinic semialdehyde reductase 2, chloroplastic	GLYR2	7	46.72	25122.3	24912	21816.3	16198.3	19905.7	21607.7	25270.7	31600.7	29303.3	27185.3	29266	25155	18898.7	18826.7	18045.7	17572	19067.3	20674	23950.2	19237.2	28724.9	27202.1	18590.3	19104.4	0.0702356	0.526554	0.612186	-0.316139	-0.0785827	0.0393557
evm.model.supercontig_25.59	16414854	UNCHANGED	UNCHANGED	UNCHANGED	DEAD-box ATP-dependent RNA helicase 20	RH20	16	41.64	54558.6	58049.9	55000.4	36926.4	44615.6	42168.1	46085.5	57464.3	60632.7	73415.5	79983.3	64776.4	81128.6	92141.3	104673	76853.6	66613.9	67667.1	55869.6	41236.7	54727.5	72725.1	92647.5	70378.2	0.00437373	0.0447561	0.0418036	-0.438135	0.410187	-0.396624
evm.model.supercontig_25.90	16414889	UNCHANGED	UNCHANGED	UNCHANGED	threonine synthase, chloroplastic	AT1G72810	10	29.98	70624.7	69170.3	62019.3	69349	65572.2	69378.3	55019.7	53308	68630.7	56903.7	60494.3	52223.7	64362.3	58992	61893.7	51111.7	63765.8	62389.6	67271.4	68099.8	58986.1	56540.6	61749.3	59089	0.7924	0.674481	0.569481	0.0176573	-0.0610892	-0.0635335
evm.model.supercontig_250.11	16414901	UNCHANGED	UNCHANGED	UNCHANGED	2-alkenal reductase (NADP(+)-dependent)-like	AT3G03080	17	81.07	61372	58481.7	49434	72031	66030.7	69288	54335.7	50150	65454.8	67423.3	63354.7	61128.7	90882.1	86394.5	70783.3	65560.2	59630.1	62297.3	56429.2	69116.6	56646.8	63968.9	82686.6	62495.9	0.0335968	0.211258	0.0331906	0.292589	0.175376	-0.403893
evm.model.supercontig_252.17	16414938	UNCHANGED	UNCHANGED	UNCHANGED	glutelin type-B 2-like	AT1G07750	16	69.66	148119	156921	134417	131673	142864	166541	163750	174713	169140	185065	190624	185603	142790	141679	136537	143206	149395	163886	146486	147026	169201	187097	140335	152162	0.96676	0.00784265	0.139411	0.0053118	0.145052	0.116733
evm.model.supercontig_257.6	16414990	UNCHANGED	UNCHANGED	UNCHANGED	NADH dehydrogenase [ubiquinone] flavoprotein 1, mitochondrial	CI51	8	25.51	10351.7	23937.3	34675	18759.3	14060	5014.67	23991	29337.3	7086	9032.33	12389.3	18394.3	21047	25882.3	27644	25423.7	27565	24064	22988	12611.3	20138.1	13272	24857.8	25684.2	0.269971	0.396863	0.728551	-0.86616	-0.601543	0.0471851
evm.model.supercontig_258.12	16415002	UNCHANGED	UNCHANGED	UNCHANGED	threonine--tRNA ligase, mitochondrial 1-like	AT5G26830	3	10.99	4931	7952.67	9466	10388.5	7166.67	3903	7219	7496.33	2983	6609.5	7710.5	12004	8996.67	9059.33	11919	13359.3	12624	14144	7449.89	7152.72	5899.44	8774.67	9991.67	13375.8	0.903363	0.261351	0.0330445	-0.0587265	0.572765	0.420826
evm.model.supercontig_258.3	16415004	UNCHANGED	UNCHANGED	UNCHANGED	MLP-like protein 423	MLP423	16	85.53	354079	334610	354730	325108	322081	349715	433167	421554	443075	420447	447459	450002	239016	295394	225683	224329	166336	150237	347807	332301	432598	439303	253364	180301	0.230096	0.585487	0.0781005	-0.0657935	0.0221864	-0.490809
evm.model.supercontig_259.1	16415014	UNCHANGED	UNCHANGED	UNCHANGED	phospholipase D alpha 1-like	PLDALPHA2	4	6.13	12972.6	12715.7	13923.9	9622.26	9105.9	9542.06	37784.9	33926.3	36941.2	32737	26952	30405.5	22133.3	26735.3	24444.8	31393.5	31494.9	28378.4	13204.1	9423.41	36217.4	30031.5	24437.8	30422.3	0.00070536	0.0391611	0.0233761	-0.486662	-0.27021	0.316013
evm.model.supercontig_259.6	16415020	UNCHANGED	UNCHANGED	UNCHANGED	DEAD-box ATP-dependent RNA helicase 15 isoform X1	UAP56a	19	69.63	174144	207791	168688	161081	172106	108161	123752	168251	136237	127534	149476	161801	163194	181021	184273	168549	170502	170212	183541	147116	142747	146270	176163	169754	0.191743	0.842402	0.385246	-0.319147	0.0351813	-0.0534607
evm.model.supercontig_26.144	16415077	UNCHANGED	UNCHANGED	UNCHANGED	uncharacterized oxidoreductase At4g09670-like	AT4G09670	13	58.45	86803	89919.7	76552.3	93451.7	84412	93646.7	72535	80201.7	104877	86255.7	81894.3	71441.7	107797	108326	99875	85816.3	97295.7	98126.3	84425	90503.4	85871.3	79863.9	105333	93746.1	0.295747	0.604512	0.0741094	0.100302	-0.104633	-0.168124
evm.model.supercontig_26.152	16415086	UNCHANGED	UNCHANGED	UNCHANGED	dolichyl-diphosphooligosaccharide--protein glycosyltransferase subunit 1A	AT1G76400	7	19.12	5484	6418.67	8057.67	8612.67	8593.67	5868	12508.3	10800.7	7318.33	9899.67	11886	15655	14703	14694.7	12961.3	17948.3	16721	15824.7	6653.44	7691.44	10209.1	12480.2	14119.7	16831.3	0.429421	0.374848	0.0326378	0.209153	0.289786	0.253443
evm.model.supercontig_26.176	16415112	UNCHANGED	UNCHANGED	UNCHANGED	Serine--tRNA ligase	AT5G27470	10	32.67	25248.7	53018.3	56208.3	51583	29657.3	17595.7	32570	29760.7	6045.67	22392.3	19836.3	28408.7	17428.7	24027.3	22191	28025.7	27781.3	15410.3	44825.1	32945.3	22792.1	23545.8	21215.7	23739.1	0.443519	0.935776	0.612911	-0.444233	0.0469338	0.162136
evm.model.supercontig_26.20	16415139	UNCHANGED	UNCHANGED	UNCHANGED	protein RCC2 homolog	AT1G19880	3	7.04	24000.7	20663.3	16941	18982.3	18328.7	18440	10585.5	23120	18171.3	22058	21936.5	19437	13101.5	23032	15627	15652	13654.5	10530	20535	18583.7	17292.3	21143.8	17253.5	13278.8	0.394842	0.361713	0.298811	-0.14405	0.290109	-0.377761
evm.model.supercontig_26.235	16415178	UNCHANGED	UNCHANGED	UNCHANGED	T-complex protein 1 subunit beta	AT5G20890	18	55.03	72615.3	76462	65011.3	71765	69206.3	57047.7	51658.7	51814.7	34644.3	58096.7	47365.7	48478.7	28284.3	29398.3	32657.7	33738	42084	38412.3	71362.9	66006.3	46039.2	51313.7	30113.4	38078.1	0.396823	0.471362	0.0442144	-0.11257	0.15648	0.338554
evm.model.supercontig_26.256	16415201	UNCHANGED	UNCHANGED	UNCHANGED	plastocyanin A, chloroplastic	DRT112	2	38.69	60310	79100	71374	96422	52318.5	65237.5	171892	180996	146130	133207	122733	140430	67085	80887.5	101824	67700.5	100114	87736	70261.3	71326	166339	132123	83265.3	85183.7	0.943757	0.0423728	0.896355	0.0216971	-0.332243	0.0328609
evm.model.supercontig_26.277	16415224	UNCHANGED	UNCHANGED	UNCHANGED	Thioredoxin-like protein	AT1G76020	3	16.95	22606.3	20283	22719	23627.7	19756	21322.7	15658	23345	18996	17926.3	19808	15641	10666	11294.7	10077.7	15035	13850.5	8379.67	21869.4	21568.8	19333	17791.8	10679.4	12421.7	0.837779	0.5754	0.449297	-0.0199721	-0.119855	0.218029
evm.model.supercontig_26.289	16415237	UNCHANGED	UNCHANGED	UNCHANGED	SKP1-like protein 1B	SKP1	5	58.6	47258.7	43208.3	46935.7	39222.7	46140.3	43708.3	45522.3	44445.3	38092	43306.7	47344.3	39890.7	13010	11338	14585	7615.39	11052	9017	45800.9	43023.8	42686.6	43513.9	12977.7	9228.13	0.312856	0.806667	0.0519658	-0.0902414	0.0276942	-0.491921
evm.model.supercontig_26.49	16415290	UNCHANGED	UNCHANGED	UNCHANGED	Tubulin beta-1 chain	TUB1	12	69.34	15616.3	16421.7	14551.2	18617.4	21020.6	21231.6	19381.1	28510.8	21870.1	21203.5	19145.3	22875.4	26479.2	25054.8	28320.9	31040.5	32766.6	31859.2	15529.7	20289.8	23254	21074.8	26618.3	31888.8	0.0088493	0.498414	0.00786504	0.385725	-0.141963	0.26063
evm.model.supercontig_26.53	16415295	UNCHANGED	UNCHANGED	UNCHANGED	peptidyl-prolyl cis-trans isomerase	ROC3	9	89.53	525175	484970	492934	461445	479718	465533	371254	354816	350882	374558	446295	423508	451401	384079	361743	307452	306366	308102	501026	468899	358984	414787	399074	307307	0.0757274	0.0647186	0.0271528	-0.0956095	0.208451	-0.376977
evm.model.supercontig_26.59	16415301	UNCHANGED	UNCHANGED	UNCHANGED	protein argonaute 4-like isoform X1	38200	15	21.45	26405.7	34163.7	28155.3	31504.7	19890	15456	29420.3	47182.3	8860.67	26510.7	18436.3	26070.7	29473	33565	30690.7	23986	24561.7	22036	29574.9	22283.6	28487.8	23672.6	31242.9	23527.9	0.243172	0.693918	0.0057649	-0.408393	-0.267128	-0.409156
evm.model.supercontig_26.84	16415329	UNCHANGED	UNCHANGED	UNCHANGED	40S ribosomal protein S18	RPS18C	2	18.42	13397	19824.5	17434	16363	15111.5	9806	36919	29934.5	27637	21813.5	26287	27888	12142	19176	13345.5	54130.5	25974.5	32162.5	16885.2	13760.2	31496.8	25329.5	14887.8	37422.5	0.319124	0.13773	0.0628706	-0.295258	-0.314388	1.32977
evm.model.supercontig_260.3	16415348	UNCHANGED	UNCHANGED	UNCHANGED	heat shock cognate 70 kDa protein 2	HSP70	38	78.29	222271	206134	184240	250006	251731	249929	186910	190574	251730	252579	213971	229760	239384	250534	274763	193949	219872	245320	204215	250555	209738	232103	254894	219714	0.0137073	0.400971	0.124436	0.29504	0.146182	-0.214271
evm.model.supercontig_263.13	16415376	UNCHANGED	UNCHANGED	UNCHANGED	NADH dehydrogenase subunit 7	NAD7	5	40.26	14195.7	16822.7	15205	11899	12842	12848.3	13856.7	15474.7	16992.3	13940.3	13546.7	13272.3	18873	16655.7	20679.7	21860.3	21174.7	22085	15407.8	12529.8	15441.2	13586.4	18736.1	21706.7	0.0254047	0.115681	0.0678505	-0.298298	-0.184619	0.212317
evm.model.supercontig_27.163	16415538	UNCHANGED	UNCHANGED	UNCHANGED	probable NAD(P)H dehydrogenase (quinone) FQR1-like 1	AT4G27270	2	11.82	24208	14185.1	12899.9	16453	15280.1	13462.5	23356.4	20273.6	14613.2	20999.8	20040.7	23598.8	13250.5	19018.7	16950.2	10668	15037.6	22836	17097.7	15065.2	19414.4	21546.4	16406.5	16180.5	0.610046	0.484726	0.957006	-0.182576	0.150322	-0.0200052
evm.model.supercontig_27.195	16415573	UNCHANGED	UNCHANGED	UNCHANGED	ras-related protein RABB1c	RABB1C	14	74.88	31928.8	34694.4	32131.9	27172.1	30168.7	30338.9	44908.4	51550.2	58332	54573.6	53888.9	52389.3	20967.1	23792.9	20825.4	28590.2	21954.2	25208	32918.4	29226.6	51596.9	53617.3	21861.8	25250.8	0.0532865	0.634155	0.189383	-0.171613	0.0554138	0.207917
evm.model.supercontig_27.257	16415642	UNCHANGED	UNCHANGED	UNCHANGED	ras-related protein RABA5a	RABA5a	3	18.02	13946.9	16417.7	12052	22229.7	20910.3	14799.5	36929.3	39938.1	50121.6	43998.5	53447.7	46564.3	28230.5	37300	40597.2	43477.6	34008.6	24198.4	14138.9	19313.2	42329.7	48003.5	35375.9	33894.9	0.118932	0.310279	0.835443	0.449918	0.181471	-0.0616998
evm.model.supercontig_27.27	16415645	UNCHANGED	UNCHANGED	UNCHANGED	vesicle-fusing ATPase-like	NSF	11	20.45	28187.3	22691.3	19045	27985.3	26996.7	28947	10329.3	16785.7	18333	26075.7	23459.7	18044.3	24044.3	26159.7	33420	26887	19147.7	20392.7	23307.9	27976.3	15149.3	22526.6	27874.7	22142.4	0.160775	0.0962421	0.197914	0.263389	0.572372	-0.33214
evm.model.supercontig_27.36	16415655	UNCHANGED	UNCHANGED	UNCHANGED	eukaryotic translation initiation factor 3 subunit D-like	AT4G20980	10	37.97	51399.7	44432.7	34674.3	47586.3	46957.3	41308.3	36323.7	43178	40924	49004.7	44076.7	42734	48912.3	47284.7	55126.7	38093.3	40251.7	39974.3	43502.2	45284	40141.9	45271.8	50441.2	39439.8	0.751173	0.138237	0.0114268	0.0579123	0.173503	-0.354952
evm.model.supercontig_27.62	16415684	UNCHANGED	UNCHANGED	UNCHANGED	splicing factor U2af large subunit B-like isoform X1	ATU2AF65A	4	15.4	12935	14472	14643.3	9401.67	10414.7	12691.3	30287.7	29985.7	18395	23622.7	21570.3	24329	5378.33	8595.33	8177.67	7362.67	6436.33	7682.67	14016.8	10835.9	26222.8	23174	7383.78	7160.56	0.0461548	0.488546	0.84591	-0.371337	-0.178313	-0.0442876
evm.model.supercontig_27.80	16415704	UNCHANGED	UNCHANGED	UNCHANGED	alpha-galactosidase-like isoform X1	AGAL2	2	5.07	9619.5	13494.5	17071.5	11154	9111	10993	4944.5	10489	4679.5	9647	8689.5	8995	4748	3615		3212	5943.5	5283	13395.2	10419.3	6704.33	9110.5	4181.5	4812.83	0.256432	0.277275	0.619224	-0.36245	0.442436	0.202866
evm.model.supercontig_271.5	16415743	UNCHANGED	UNCHANGED	UNCHANGED	phenylalanine--tRNA ligase beta subunit, cytoplasmic-like	AT1G72550	13	37.02	25028	25514.3	23108	27850.7	26908.3	27222.7	17217	19943	26084.3	23536	21683	22851.7	23126.7	27216	24614.7	23391	26545.7	27705.3	24550.1	27327.2	21081.4	22690.2	24985.8	25880.7	0.0240713	0.58033	0.637473	0.154609	0.106097	0.0507677
evm.model.supercontig_277.11	16415803	UNCHANGED	UNCHANGED	UNCHANGED	pyrophosphate-energized vacuolar membrane proton pump-like	AVP1	2	7.33	11762	10948.4	11805	16400.7	18084.2	14169.8	8617.99	10008.8	19811.3	14807.9	19657.8	20429.3	27899	16554.1	18623.5	39927.7	25951.2	37021	11505.1	16218.3	12812.7	18298.3	21025.5	34300	0.0156399	0.235969	0.073425	0.495341	0.514136	0.706064
evm.model.supercontig_28.111	16415851	UNCHANGED	UNCHANGED	UNCHANGED	threonine synthase 1, chloroplastic	MTO2	4	16.87	4953.89	4594.48	3516.43	4958.76	5148.39	5519.94	1145.8	4698.47	4253.32	4764.29	4989.51	4656.54	4529.58	5921.65	3628.64	1026.21	3196.68	3076.36	4354.93	5209.03	3365.86	4803.45	4693.29	2433.08	0.138376	0.26924	0.0802405	0.258364	0.513095	-0.947815
evm.model.supercontig_28.141	16415884	UNCHANGED	UNCHANGED	UNCHANGED	eukaryotic initiation factor 4A-8	EIF4A-2	31	94.67	223997	197598	187645	213324	229811	228749	164106	193917	198200	222695	214674	208750	193534	222094	217007	242094	221049	236476	203080	223962	185407	215373	210878	233206	0.159041	0.059102	0.107872	0.141204	0.216136	0.145197
evm.model.supercontig_28.23	16415916	UNCHANGED	UNCHANGED	UNCHANGED	methylthioribose-1-phosphate isomerase	AT2G05830	4	23.82	9659.67	8294.33	7169.67	9492	10177.7	11266.3	5563.5	6023	4456.67	4682	5848.33	5203	20688.3	19661.7	18627.3	14980.3	14226	15428	8374.56	10312	5347.72	5244.44	19659.1	14878.1	0.0940571	0.866039	0.00228545	0.30024	-0.0281346	-0.402007
evm.model.supercontig_28.26	16415919	UNCHANGED	UNCHANGED	UNCHANGED	subtilisin-like protease SBT1.8	AT2G05920	22	48.9	66405.7	74806.7	63636.7	63892.3	62939.3	64124	76239.3	61152.7	69923.7	74948.7	66847	70276	57016.3	55762.3	56139	43510.7	45592.3	46177.7	68283	63651.9	69105.2	70690.6	56305.9	45093.6	0.242258	0.765461	0.000228984	-0.101323	0.0327227	-0.320365
evm.model.supercontig_28.56	16415952	UNCHANGED	UNCHANGED	UNCHANGED	auxin-binding protein ABP19a-like	GER3	10	55.02	940747	909298	913957	787110	863815	869597	759286	848586	982724	861323	854199	767635	886617	991247	964397	850524	890158	1.01614e+06	921334	840174	863532	827719	947420	918942	0.0457211	0.643102	0.65438	-0.133036	-0.0611082	-0.0440308
evm.model.supercontig_28.70	16415968	UNCHANGED	UNCHANGED	UNCHANGED	stress-response A/B barrel domain-containing protein UP3	AT2G31670	6	51.56	24862.7	25081.7	27767.3	26425.7	26535.3	26494	44874.7	44702.3	47049.3	47459.3	43800	42072	18170.3	21106.7	22945	32155	28476	16675.3	25903.9	26485	45542.1	44443.8	20740.7	25768.8	0.5677	0.566121	0.360341	0.0320068	-0.0352197	0.313162
evm.model.supercontig_28.74	16415972	UNCHANGED	UNCHANGED	UNCHANGED	40S ribosomal protein S3-3	AT5G35530	9	75.2	50441.9	97136.1	119451	76977.9	56177.6	31524.6	96114.6	108890	24964.7	52387.1	53784.3	94258.1	96398.7	117214	149545	157032	134874	118614	89009.5	54893.4	76656.3	66809.8	121053	136840	0.231514	0.755294	0.453911	-0.697327	-0.198344	0.176856
evm.model.supercontig_282.14	16416027	UNCHANGED	UNCHANGED	UNCHANGED	ribulose bisphosphate carboxylase small chain, chloroplastic-like	RBCS1A	16	100	637048	558525	596186	582119	590469	583900	498576	506685	473164	451298	455641	436464	330783	302202	347063	318311	268200	249881	597253	585496	492808	447801	326683	278797	0.633508	0.0180815	0.120022	-0.0286831	-0.138169	-0.228675
evm.model.supercontig_284.7	16416064	UNCHANGED	UNCHANGED	UNCHANGED	grpE protein homolog 2, mitochondrial-like isoform X1	MGE1	3	8.38	27297.7	30079.5	32586.7	28445.5	32355	25865.7	30341.3	33401.5	28550.7	24065.7	26755.7	31247	12350.3	11590.7	17951	17078	17634.7	15551	29987.9	28888.7	30764.5	27356.1	13964	16754.6	0.674123	0.248945	0.254641	-0.0538762	-0.169403	0.262841
evm.model.supercontig_286.8	16416090	UNCHANGED	UNCHANGED	UNCHANGED	mexicain-like cystein protease	XCP2	21	79.78	829785	861020	891674	1.10281e+06	1.12576e+06	1.0479e+06	1.08396e+06	933842	1.06002e+06	1.1386e+06	1.08023e+06	1.08087e+06	610925	663731	663147	728261	765700	645456	860826	1.09216e+06	1.02594e+06	1.0999e+06	645934	713139	0.00137433	0.216346	0.164953	0.343387	0.100424	0.142796
evm.model.supercontig_2869.3	16416096	UNCHANGED	UNCHANGED	UNCHANGED	pentatricopeptide repeat-containing protein At1g80270, mitochondrial-like	AT1G15480	5	14.94	8374.33	14234	17339.3	9201.67	9374.33	6249.67	17248.3	17470	6401	9043	10450.7	15377.3	11368.3	9405.33	10998.7	14749.7	33445.7	30646.7	13315.9	8275.22	13706.4	11623.7	10590.8	26280.7	0.148079	0.640342	0.0551885	-0.686279	-0.237789	1.31119
evm.model.supercontig_29.105	16416128	UNCHANGED	UNCHANGED	UNCHANGED	hsp70-Hsp90 organizing protein 3	Hop2	13	37.26	63476.3	57114.7	58609	57353.7	64359.3	67545.7	66959.7	45083	40794	66054.7	58257.3	48264	10486.7	20407	16655	16438.3	31861	32209	59733.3	63086.2	50945.6	57525.3	15849.6	26836.1	0.4009	0.530743	0.138551	0.0787887	0.175241	0.759733
evm.model.supercontig_29.147	16416174	UNCHANGED	UNCHANGED	UNCHANGED	vesicle-associated protein 1-2-like	PVA12	3	13.39	10701.8	8044	7958.33	10774	10257.4	11503.1	11353.8	8681.22	4831.16	10081.8	13369.9	11037.5	3994.6	5243.39	5284.27	3850.9	4813.48	5596.75	8901.37	10844.8	8288.71	11496.4	4840.75	4753.71	0.115731	0.206566	0.901268	0.284911	0.471961	-0.0261774
evm.model.supercontig_29.188	16416219	UNCHANGED	UNCHANGED	UNCHANGED	3-isopropylmalate dehydratase small subunit 1	AT2G43090	8	63.67	48624	50539.7	43853.3	35106.3	39063.3	54999.3	31905	54990.3	41704.7	42797	35392	36046	26943	23310.7	36187	33379	51969.7	39044.3	47672.3	43056.3	42866.7	38078.3	28813.6	41464.3	0.510445	0.536791	0.132242	-0.146927	-0.170886	0.525123
evm.model.supercontig_29.2	16416225	UNCHANGED	UNCHANGED	UNCHANGED	regulator of nonsense transcripts 1 homolog	LBA1	2	3.87	9584.5	9637	8147.5	8932.5	8806.5	8952.5	8018	7448.5	9128.5	10945.5	9437.5	10553.5	6880	8536	9623	9726	5407.5		9123	8897.17	8198.33	10312.2	8346.33	7566.75	0.668901	0.0341751	0.710618	-0.0361623	0.330945	-0.141469
evm.model.supercontig_29.25	16416231	UNCHANGED	UNCHANGED	UNCHANGED	bifunctional dTDP-4-dehydrorhamnose 3,5-epimerase/dTDP-4-dehydrorhamnose reductase	NRS/ER	11	56.48	42816.7	37506.7	33083.3	38262.7	41555.7	46191.3	39209.6	48194.1	54420.9	64488	64064.1	55615.6	14468.7	12234.7	17207.6	34615	32911.7	19067.7	37802.2	42003.2	47274.9	61389.2	14637	28864.8	0.312007	0.0555205	0.0501229	0.152029	0.376912	0.97969
evm.model.supercontig_29.93	16416306	UNCHANGED	UNCHANGED	UNCHANGED	probable calcium-binding protein CML13	AT1G12310	10	84.35	86560	88286.7	99457.7	82466.3	74854	85812	74665.7	69611.7	57851	63082	61557	55464.7	18122.3	26486.7	42323.3	41889	30104.3	22351	91434.8	81044.1	67376.1	60034.6	28977.4	31448.1	0.115432	0.252679	0.799219	-0.174036	-0.166444	0.118043
evm.model.supercontig_29.99	16416312	UNCHANGED	UNCHANGED	UNCHANGED	primary amine oxidase-like	AT4G12290	8	20.8	22955.7	22937.7	23350.7	19893.3	17863.7	19287.3	19766.3	20088.7	21366	18235.7	16712.3	14515	40686	31704	23850.7	21284	20251	15532.3	23081.3	19014.8	20407	16487.7	32080.2	19022.4	0.00273595	0.0297444	0.0651574	-0.279605	-0.307677	-0.753981
evm.model.supercontig_2921.1	16416332	UNCHANGED	UNCHANGED	UNCHANGED	ras-related protein RABA2a	RAB11c	5	41.25	5429.31	4839.98	3988.54	4366.59	3702.63	3881.08	2165.23	5508.67	4233.74	5106	5883.75	4579.89	3829.55	3912.37	3852.53	4681.33	4252.75	4014.09	4752.61	3983.43	3969.21	5189.88	3864.82	4316.05	0.171897	0.307725	0.0835425	-0.254708	0.386847	0.159313
evm.model.supercontig_3.105	16416375	UNCHANGED	UNCHANGED	UNCHANGED	importin subunit beta-1	AT5G53480	4	9.68	8960.33	10302	9523.33	9577	11907	10589.3	5804.67	6860.67	9208	6949.33	10517	9310	14257.3	16044	16431	18567.7	9951.33	11443.7	9595.22	10691.1	7291.11	8925.44	15577.4	13320.9	0.232056	0.323401	0.456689	0.156024	0.291785	-0.225768
evm.model.supercontig_3.129	16416401	UNCHANGED	UNCHANGED	UNCHANGED	cytochrome b5	CB5-E	4	38.06	20381.3	18143.3	18258	15271	13996.7	15790.7	25112.7	23571.3	16349.3	18509	20884.7	16890	10318.7	12835	15189.3	8428	10187.3	9919.33	18927.6	15019.4	21677.8	18761.2	12781	9511.56	0.0123203	0.377292	0.0961777	-0.333657	-0.208463	-0.426248
evm.model.supercontig_3.17	16416446	UNCHANGED	UNCHANGED	UNCHANGED	plastidial pyruvate kinase 2	PKP-BETA1	4	27.66	19349.6	19563.5	14457.4	16283.6	18655.9	17700.4	11366.6	20141.3	29344.3	22982.9	23795	17245.9	21871.7	20140.7	21011.4	19931.9	18918	18996.6	17790.2	17546.6	20284.1	21341.2	21007.9	19282.2	0.899136	0.85907	0.0444168	-0.0198892	0.0732973	-0.123663
evm.model.supercontig_3.176	16416453	UNCHANGED	UNCHANGED	UNCHANGED	stomatin-like protein 2, mitochondrial	AT4G27585	6	18.56	14599.3	15662.7	13904	11777.7	15250.3	15993	14396	17113.3	15593.3	16137	15976.7	15691.3	4167.67	4958.33	4338	4143	5638.67	3026.33	14722	14340.3	15700.9	15935	4488	4269.33	0.798105	0.783566	0.796645	-0.0378951	0.0213528	-0.0720619
evm.model.supercontig_3.18	16416457	UNCHANGED	UNCHANGED	UNCHANGED	plastidial pyruvate kinase 2	PKP-BETA1	14	63.66	48941.7	59971.7	34323.3	44745	48743	47596.3	19980	27457	52218	39662.7	41224.3	36102	37496	29082	38087	35776.7	36652.7	39251.7	47745.6	47028.1	33218.3	38996.3	34888.3	37227	0.928607	0.589314	0.491233	-0.0218431	0.231359	0.0936047
evm.model.supercontig_3.21	16416491	UNCHANGED	UNCHANGED	UNCHANGED	hevamine-A-like	CHIA	6	29.45	10345	14208.3	15193.3	10667.3	11611.7	11178	29346.3	30382.7	26720	34348.7	38472.3	26734.3	3898	6261.33	4466	2348	3566	2450	13248.9	11152.3	28816.3	33185.1	4875.11	2788	0.235896	0.292449	0.0619738	-0.248526	0.203649	-0.806205
evm.model.supercontig_3.250	16416536	UNCHANGED	UNCHANGED	UNCHANGED	alpha-L-fucosidase 1-like	FUC1	3	9.82	10730.3	10554.7	12806	10077.7	10044	11389.7	11989.3	13352	16110.7	11563.7	10368.3	13914.7	24530.7	21883.7	19324	22473.7	23481.3	24762.3	11363.7	10503.8	13817.3	11948.9	21912.8	23572.4	0.367877	0.307322	0.369445	-0.11352	-0.209603	0.105329
evm.model.supercontig_3.274	16416562	UNCHANGED	UNCHANGED	UNCHANGED	enolase	LOS2	24	72.89	92624.3	66337.3	68931	98392.3	104004	113272	45285	66987.3	102637	87623	92705.7	69118.3	74211	71079.7	80739	57115	61126.3	67091.3	75964.2	105223	71636.3	83149	75343.2	61777.6	0.0360325	0.561166	0.0288338	0.470058	0.215007	-0.286395
evm.model.supercontig_3.290	16416580	UNCHANGED	UNCHANGED	UNCHANGED	transketolase, chloroplastic	AT2G45290	3	3.81	39861.4	30178.2	26960.4	32475.2	27884.9	32643.8	24126.1	25035.5	25773.3	26368.8	24172.5	25613.4	13271.7	14239.2	15436.1	12546.7	16690.4	13740.2	32333.3	31001.3	24978.3	25384.9	14315.7	14325.7	0.765856	0.638483	0.994526	-0.0606926	0.0232977	0.00101581
evm.model.supercontig_3.340	16416636	UNCHANGED	UNCHANGED	UNCHANGED	annexin D5-like	ANN5	11	61.15	31395.3	39000	55361.3	34567.3	27793	17018.7	61279	50123.7	14608.7	27539.3	28058.7	49603.3	37703.3	41391.3	57530.7	61342.7	61220.7	38335	41918.9	26459.7	42003.8	35067.1	45541.8	53632.8	0.151067	0.684016	0.454402	-0.663806	-0.260401	0.235924
evm.model.supercontig_3.356	16416653	UNCHANGED	UNCHANGED	UNCHANGED	Kunitz trypsin inhibitor 5	#N/A	7	47.27	26700.3	59281.7	54516	44232.3	44691.7	45994.3	44171	60800.7	53541.3	55314	66539.7	49683	39173.3	46565.3	23543.3	42713.3	35516.3	49389.7	46832.7	44972.8	52837.7	57178.9	36427.3	42539.8	0.863833	0.563807	0.481256	-0.0584632	0.113916	0.223791
evm.model.supercontig_3.360	16416658	UNCHANGED	UNCHANGED	UNCHANGED	dihydropyrimidine dehydrogenase (NADP(+)), chloroplastic	PYD1	2	7.93	8881	7594.5	6108.5	7318	7835	8582	11030	12726	12974.5	19003.5	15950.5	15385	10775.5	9763	9214	9913.5	10213.5	9766	7528	7911.67	12243.5	16779.7	9917.5	9964.33	0.685698	0.0238809	0.926343	0.071715	0.454698	0.00679679
evm.model.supercontig_3.364	16416662	UNCHANGED	UNCHANGED	UNCHANGED	glutamine synthetase nodule isozyme	GLN1-1	15	65.73	67813	56191.7	50832.3	49696.7	51067.3	54571	64322.7	69457	82633	51741	51126	50757.3	61233.1	56067.8	58314.2	55495.6	48179.5	60491.6	58279	51778.3	72137.6	51208.1	58538.4	54722.2	0.280793	0.0185729	0.380505	-0.170628	-0.494378	-0.0972555
evm.model.supercontig_3.371	16416670	UNCHANGED	UNCHANGED	UNCHANGED	probable inactive receptor kinase At1g48480	At3g17840	12	25.5	54878	58248.3	56450.3	62177.3	59885.3	61879	67111.7	70807.7	51604.3	74694.7	73605.3	76770	33029.3	46992.3	45303	42586.7	28020	31941	56525.6	61313.9	63174.6	75023.3	41774.9	34182.6	0.0167442	0.117509	0.287154	0.117311	0.247996	-0.289376
evm.model.supercontig_3.401	16416704	UNCHANGED	UNCHANGED	UNCHANGED	tubulin beta-1 chain	TUB6	24	82.31	99837.1	230757	72308.1	115422	109210	111068	213389	123510	149224	68197.9	181339	186018	47443.7	118227	100448	50884.6	47653.9	94801.3	134301	111900	162041	145185	88706.4	64446.6	0.670749	0.737365	0.405876	-0.263257	-0.158466	-0.460934
evm.model.supercontig_3.423	16416728	UNCHANGED	UNCHANGED	UNCHANGED	Translation elongation factor EF1A/initiation factor IF2gamma family protein isoform 4	AT1G18070	3	18.8	6214	9415.33	9628.33	10176.7	10716.7	7436.33	7142.33	8847	11047.5	9122.33	12463.5	16277	18951.3	9336	13238	16846.7	18779.3	19923.3	8419.22	9443.22	9012.28	12620.9	13841.8	18516.4	0.532367	0.200323	0.186186	0.165592	0.485856	0.419778
evm.model.supercontig_3.429	16416734	UNCHANGED	UNCHANGED	UNCHANGED	guanine nucleotide-binding protein subunit beta-like protein	RACK1B_AT	19	90.49	224793	217349	170469	187589	202819	201915	149972	187463	274794	203710	220169	217566	226237	235356	217164	169545	182088	199626	204204	197441	204076	213815	226252	183753	0.72192	0.807059	0.0139873	-0.0485856	0.067255	-0.300164
evm.model.supercontig_3.77	16416863	UNCHANGED	UNCHANGED	UNCHANGED	probable pectinesterase/pectinesterase inhibitor 34	AT3G49220	10	26.7	43414.3	44046.3	43562	41133.3	37339.3	47348.7	50430	56883.7	63820.7	58673	57415.3	52445.3	48488	44516	41303.7	36285.7	43170	45304.7	43674.2	41940.4	57044.8	56177.9	44769.2	41586.8	0.585082	0.850359	0.405242	-0.0584399	-0.0220924	-0.106382
evm.model.supercontig_30.147	16416941	UNCHANGED	UNCHANGED	UNCHANGED	coatomer subunit delta-like	AT5G05010	10	26.04	15800.2	14656.4	12839.9	14842.9	18088.2	17381	10081.2	12221.4	15117.4	16380.8	16404.5	15466.9	14057.8	13036.5	12772.9	20679.3	13372.7	15715	14432.2	16770.7	12473.4	16084.1	13289.1	16589	0.14857	0.0727032	0.206225	0.216655	0.366782	0.319988
evm.model.supercontig_30.148	16416942	UNCHANGED	UNCHANGED	UNCHANGED	coatomer subunit delta-like	AT5G05010	9	25.23	39974.2	37088.9	31588.8	41723.8	48657.5	47378.3	28342.1	33587.3	47000.2	47900.5	49062.2	43866.7	55150.2	48313.5	48288.1	45966.2	29399.8	35661.6	36217.3	45919.8	36309.9	46943.2	50583.9	37009.2	0.040665	0.139356	0.0639041	0.342438	0.370553	-0.450796
evm.model.supercontig_30.43	16416992	UNCHANGED	UNCHANGED	UNCHANGED	serine hydroxymethyltransferase 3, chloroplastic	SHM3	5	26.81	40951.3	29904.7	32293.7	20741.3	27189	36692	19804.3	23342	34178.3	37124.3	34763.3	25274.7	17883	17948.7	25862.7	22510	26168.7	18331.3	34383.2	28207.4	25774.9	32387.4	20564.8	22336.7	0.341062	0.306083	0.637884	-0.285629	0.329468	0.119238
evm.model.supercontig_30.45	16416994	UNCHANGED	UNCHANGED	UNCHANGED	ATP phosphoribosyltransferase 2, chloroplastic-like	ATP-PRT2	10	34.24	31960.3	31790.7	21559	27697.3	29208.3	33121.7	28567.7	33908	35323.7	38658.3	37289.3	35111.3	30264	50838.7	42810.3	31546.7	28966	24969.7	28436.7	30009.1	32599.8	37019.7	41304.3	28494.1	0.700247	0.127239	0.111177	0.0776482	0.18343	-0.535629
evm.model.supercontig_30.49	16416998	UNCHANGED	UNCHANGED	UNCHANGED	elongation factor Tu, chloroplastic	RABE1b	14	47.91	109842	92542.7	78213.3	107410	104538	98131	66014.3	69229	85576.7	92740.3	100503	88646.3	78202	68961.7	82711.7	86893.3	70739.7	75386.3	93532.7	103359	73606.7	93963.2	76625.1	77673.1	0.361469	0.0434637	0.875547	0.144128	0.35226	0.019598
evm.model.supercontig_309.3	16417127	UNCHANGED	UNCHANGED	UNCHANGED	glucose-6-phosphate isomerase 1	PGI1	16	29.43	28984.7	26578.3	24431	33547	34418.7	36953.7	19310.3	22820.7	27814	28576	26609.7	26222.3	41110.7	43510.3	37086.7	37494.7	32666	36487	26664.7	34973.1	23315	27136	40569.2	35549.2	0.00755103	0.211646	0.102801	0.391317	0.21895	-0.190568
evm.model.supercontig_309.6	16417130	UNCHANGED	UNCHANGED	UNCHANGED	14-3-3-like protein B	At5g65430	13	74.21	24472	22705.2	22380.6	25553.2	27409.6	27427.3	24009.9	24622.8	25782.3	25319.7	30187	47132.3	52473	46461	42885.8	39962	54899.7	63637.7	23185.9	26796.7	24805	34213	47273.3	52833.1	0.0159331	0.228963	0.497333	0.208807	0.463914	0.160418
evm.model.supercontig_31.7	16417217	UNCHANGED	UNCHANGED	UNCHANGED	60S acidic ribosomal protein P2A-like	AT2G27710	5	81.58	75173.8	76647.1	89707	78420	57351.3	66201.7	47468.7	61575.7	46303.7	42929.7	48397.7	43448.7	18553.7	10454.3	15481	6877	44789.1	29420.7	80509.3	67324.3	51782.7	44925.3	14829.7	27028.9	0.160201	0.25833	0.339551	-0.258028	-0.20494	0.866019
evm.model.supercontig_312.2	16417269	UNCHANGED	UNCHANGED	UNCHANGED	actin-depolymerizing factor 2	ADF4	4	61.39	18821.7	21311	24062	21998	23320.3	22173.7	15435.3	17473.3	21141.3	21093	21241	20476.3	11104	8668	9704.67	14587	13395	6881.65	21398.2	22497.3	18016.7	20936.8	9825.56	11621.2	0.522247	0.158273	0.511752	0.0722631	0.216707	0.24215
evm.model.supercontig_32.109	16417329	UNCHANGED	UNCHANGED	UNCHANGED	protein SUPPRESSOR OF K(+) TRANSPORT GROWTH DEFECT 1 isoform X1	SKD1	4	14.39	9651.33	10797.3	11196.7	8066.67	10131.3	11359.7	7230	10893.7	7900.33	9155	8528.67	7701.33	5125.33	3966	2948	6237.67	7539	4304.33	10548.4	9852.56	8674.67	8461.67	4013.11	6027	0.549704	0.867997	0.149511	-0.0984604	-0.0358665	0.586719
evm.model.supercontig_32.144	16417368	UNCHANGED	UNCHANGED	UNCHANGED	metacaspase-4-like	MC5	5	39.9	17274	19216.3	27990.7	10313.3	13206	12887	36543.3	33593.7	23078.7	18885.7	24451	20389	14612.3	13229.3	8361.67	10463	35674	26165.3	21493.7	12135.4	31071.9	21241.9	12067.8	24100.8	0.0521605	0.089781	0.188114	-0.824685	-0.548698	0.99792
evm.model.supercontig_32.53	16417433	UNCHANGED	UNCHANGED	UNCHANGED	glyceraldehyde-3-phosphate dehydrogenase GAPCP2, chloroplastic-like	GAPCP-2	18	57.01	57913.7	58121.7	42743.3	62557.3	69915.3	69853.3	33761.3	46092.3	68284	63636	63422	55075	61987	46645.3	50226.3	53506	59663	61674.3	52926.2	67442	49379.2	60711	52952.9	58281.1	0.0619523	0.340667	0.367142	0.349665	0.298054	0.138319
evm.model.supercontig_32.74	16417456	UNCHANGED	UNCHANGED	UNCHANGED	2-dehydro-3-deoxyphosphooctonate aldolase isoform X1	AtkdsA1	9	64.93	95608	131843	91097.3	85914.3	87935.7	83449.7	97110	60791.7	64506.7	73691.7	65747	79423.3	87034.7	93419	97672.7	71478	64218.3	70210.3	106183	85766.6	74136.1	72954	92708.8	68635.6	0.190333	0.927467	0.00323114	-0.308063	-0.0231894	-0.43375
evm.model.supercontig_32.93	16417477	UNCHANGED	UNCHANGED	UNCHANGED	succinate-semialdehyde dehydrogenase, mitochondrial	ALDH5F1	11	43.35	30600	25858.7	20463	28752.3	28071.7	31045.3	16071.3	18494	24921	20509.3	20223	17003.7	33350.7	30425.7	26103.7	21494	24349	26992	25640.6	29289.8	19828.8	19245.3	29960	24278.3	0.29941	0.848812	0.0974318	0.19197	-0.0430871	-0.303368
evm.model.supercontig_33.168	16417617	UNCHANGED	UNCHANGED	UNCHANGED	NADPH-dependent aldo-keto reductase, chloroplastic	ChlAKR	7	22.94	10676.3	9317.33	9675.33	9791	9988.67	9089.67	8133.33	9000.67	9556	9519	10983.7	9411	2886.75	4772.67	4222.14	7173.67	6630.67	4351.33	9889.67	9623.11	8896.67	9971.22	3960.52	6051.89	0.615128	0.176069	0.112172	-0.0394185	0.164505	0.611696
evm.model.supercontig_33.170	16417620	UNCHANGED	UNCHANGED	UNCHANGED	Mitochondrial glycoprotein	AT5G02050	3	27.91	45788	41139.7	48707	40763	47091.7	41999	31013.5	31376	30360	34383	38310.5	30701.5	25977	20151	28193.7	20992.7	30438.5	19083.7	45211.6	43284.6	30916.5	34465	24773.9	23504.9	0.547134	0.184711	0.780203	-0.0628392	0.156755	-0.0758561
evm.model.supercontig_33.46	16417689	UNCHANGED	UNCHANGED	UNCHANGED	probable alpha-galactosidase B	AT3G26380	6	14.98	21651.3	21745.3	23092.7	29426.3	25809.3	26225	17800	19456.7	21501.3	21663.7	23739.7	25735.7	44462.3	37888	31262	38602.7	34922.3	34979.3	22163.1	27153.6	19586	23713	37870.8	36168.1	0.0155472	0.0603167	0.69228	0.292981	0.275855	-0.0663668
evm.model.supercontig_33.7	16417715	UNCHANGED	UNCHANGED	UNCHANGED	glutamate--glyoxylate aminotransferase 2	AOAT2	17	52.71	42820	37019	35689.7	41697.3	40877	41567.3	35329	38651.3	41578.3	39212	41391.3	36945	52836.7	47446.7	53305	37179.3	39808.7	37998.7	38509.6	41380.6	38519.6	39182.8	51196.1	38328.9	0.262611	0.779538	0.00319407	0.103737	0.0246286	-0.417602
evm.model.supercontig_33.88	16417735	UNCHANGED	UNCHANGED	UNCHANGED	T-complex protein 1 subunit epsilon	AT1G24510	18	59.46	103629	85638	44667	38319	50947.7	52020.3	29030.3	42269	53435.7	41577.3	48552.3	35687.3	38991.7	34210.3	38168.3	41540.7	38957	41184.7	77978	47095.7	41578.3	41939	37123.4	40560.8	0.161229	0.96609	0.110604	-0.727473	0.0124605	0.127755
evm.model.supercontig_33.89	16417736	UNCHANGED	UNCHANGED	UNCHANGED	probable pectate lyase 5	AT1G67750	6	19.85	16259.7	13187.3	14496.7	11112.9	11851.3	8427.98	33685	21497.1	15505	10803.2	9912.94	20171.7	14955.7	20773	20537	17877.2	26054.7	29122	14647.9	10464.1	23562.4	13629.3	18755.2	24351.3	0.0378021	0.188598	0.220429	-0.485252	-0.789775	0.376706
evm.model.supercontig_334.5	16417784	UNCHANGED	UNCHANGED	UNCHANGED	26S proteasome regulatory subunit 8 homolog A	RPT6A	12	56.09	8902.33	14305.7	22899.3	12866	9796.89	6813.93	26614.7	23261	9947.25	9256	10964.7	21673.7	34070.7	39203.7	52072.7	77590.7	70649.7	48845	15369.1	9825.6	19941	13964.8	41782.3	65695.1	0.279378	0.403519	0.078633	-0.645415	-0.513943	0.652893
evm.model.supercontig_3368.2	16417809	UNCHANGED	UNCHANGED	UNCHANGED	Lactoylglutathione lyase GLX1	GLX1	17	48.63	142104	180010	132086	162314	144474	132680	133682	99750	140630	130627	109784	141339	165737	155612	185640	140313	148611	157133	151400	146489	124687	127250	168996	148686	0.786386	0.877983	0.113855	-0.0475707	0.0293469	-0.184727
evm.model.supercontig_34.104	16417832	UNCHANGED	UNCHANGED	UNCHANGED	putative G3BP-like protein isoform X1	AT3G25150	4	8.32	19146	17362	23275	24340.5	18797	17956.3	16995	22659.5	20402	24069	23771.7	19720	12821.3	14848.5	23916	14471.5	16835.5	14661	19927.7	20364.6	20018.8	22520.2	17195.3	15322.7	0.877503	0.31185	0.620429	0.0312915	0.169863	-0.166345
evm.model.supercontig_34.153	16417886	UNCHANGED	UNCHANGED	UNCHANGED	thioredoxin 1-like	THM1	2	21.74	61461	48953.5	54240	53937.5	54343.5	58879.5	66737.5	55561.5	57433	55992.5	58148.5	57290.5	15247.5	18974.5	21664	21609	19404	19009.5	54884.8	55720.2	59910.7	57143.8	18628.7	20007.5	0.843085	0.474894	0.533988	0.021792	-0.0682151	0.103016
evm.model.supercontig_34.208	16417947	UNCHANGED	UNCHANGED	UNCHANGED	elongation factor 1-beta 2-like	AT5G12110	13	70.67	267667	247562	258988	233749	246962	244076	256131	275783	263698	262357	291918	279421	179788	142566	176479	190404	237698	222237	258072	241595	265204	277899	166278	216780	0.080201	0.28538	0.0509588	-0.0951816	0.0674552	0.382634
evm.model.supercontig_34.214	16417954	UNCHANGED	UNCHANGED	UNCHANGED	---NA---	#N/A	3	83.33	84424	80588	21197	94611.5	92359	80361	63779	77826.5	88734.5	91766.5	54934	77240.5	102306	84013.5	96552	89950	92763.5	91958	62069.7	89110.5	76780	74647	94290.7	91557.2	0.266129	0.876871	0.643202	0.521707	-0.0406463	-0.0424422
evm.model.supercontig_34.215	16417955	UNCHANGED	UNCHANGED	UNCHANGED	proteasome subunit alpha type-3	PAG1	13	72.45	167632	145463	122672	141419	131668	132499	83080	98384.3	142824	118650	119623	103381	122346	112495	125766	92359.7	118442	106072	145256	135195	108096	113884	120202	105625	0.493003	0.772053	0.162201	-0.103548	0.0752561	-0.186518
evm.model.supercontig_34.78	16418026	UNCHANGED	UNCHANGED	UNCHANGED	diacylglycerol kinase 5	DGK5	2	12.45	5205	5217.5	5081	5004	6404	4612	8804	8360	7498.5	7836	7601.5	10651	10121.5	10823	10713	8771	6952	8358	5167.83	5340	8220.83	8696.17	10552.5	8027	0.768136	0.674815	0.0129975	0.0472802	0.0810949	-0.394652
evm.model.supercontig_3499.1	16418124	UNCHANGED	UNCHANGED	UNCHANGED	pyruvate kinase isozyme A, chloroplastic	PKP-ALPHA	7	44.27	18095.3	21318.7	18154.7	18115	22132.7	18318	12002	14774	21137.3	18509	18014.7	19832.3	24759.7	23671	26766	28919	27154	30365	19189.6	19521.9	15971.1	18785.3	25065.6	28812.7	0.85331	0.365256	0.0446616	0.0247714	0.234142	0.200997
evm.model.supercontig_36.162	16418351	UNCHANGED	UNCHANGED	UNCHANGED	phospho-2-dehydro-3-deoxyheptonate aldolase 1, chloroplastic-like	AT1G22410	3	11.83	14807	10318.5	8344.5	26244	12789.5	22595	9405.5	13302	6961	17076	11723.3	17744	9927	8592	12001.5	10954	19798	18730.7	11156.7	20542.8	9889.5	15514.4	10173.5	16494.2	0.102525	0.101337	0.0994776	0.880729	0.649643	0.697145
evm.model.supercontig_36.169	16418358	UNCHANGED	UNCHANGED	UNCHANGED	14-3-3-like protein	GF14	19	86.54	139682	110622	124260	149242	137670	110602	117509	140331	118433	140097	152384	143088	50406.9	65795.3	74542.5	108642	63619.1	50562.7	124855	132505	125424	145190	63581.6	74274.6	0.618585	0.0764746	0.602779	0.0857934	0.211121	0.22426
evm.model.supercontig_36.205	16418399	UNCHANGED	UNCHANGED	UNCHANGED	GEM-like protein 1	At1g28200	8	58.24	102468	67495	131229	97466.7	98241.7	99625.3	83952.7	92480.3	46652	69595.7	73071.7	78098	105311	114166	78690	105612	87515	117155	100398	98444.6	74361.7	73588.4	99389.1	103427	0.920745	0.959433	0.783038	-0.0283408	-0.0150799	0.0574593
evm.model.supercontig_36.33	16418417	UNCHANGED	UNCHANGED	UNCHANGED	probable N-succinyldiaminopimelate aminotransferase DapC	AT1G77670	8	31.1	29715	32853.3	28431	37226.7	39422.3	35146.7	21182.3	21672	29288.7	28936.3	24487	30252.3	30591	28349	28862.7	28138	27508.3	32221.7	30333.1	37265.2	24047.7	27891.9	29267.6	29289.3	0.0183685	0.289491	0.989953	0.296936	0.213949	0.0010731
evm.model.supercontig_36.68	16418455	UNCHANGED	UNCHANGED	UNCHANGED	glucose-6-phosphate isomerase, cytosolic isoform X1	AT5G42740	13	40.32	25549	26420.3	23677	24941	28097	26537.3	17814	21095.7	32615	23773.7	24672	22401	35646	33070.7	30199	33639	33864.3	34396.7	25215.4	26525.1	23841.6	23615.6	32971.9	33966.7	0.343011	0.962653	0.565272	0.0730511	-0.0137409	0.0428831
evm.model.supercontig_36.69	16418456	UNCHANGED	UNCHANGED	UNCHANGED	glucan endo-1,3-beta-glucosidase 7	AT4G34480	7	33.33	20740.7	18882	17031	20283.3	20986	25195.3	15369.3	19325	21418.7	24712.7	24301.3	23089.7	16830.3	18911	28470	25278.7	25866	21197	18884.6	22154.9	18704.3	24034.6	21403.8	24113.9	0.155322	0.0442105	0.522635	0.230418	0.361738	0.171999
evm.model.supercontig_365.2	16418515	UNCHANGED	UNCHANGED	UNCHANGED	heterogeneous nuclear ribonucleoprotein H2 isoform X1	AT5G66010	2	9.34	5758.5	8054	7305	5795.5	5274	4957.5	7625	8331	4975	6670	7523.5	5814	7748	6789	7882.5	6930	8890.5	7213.5	7039.17	5342.33	6977	6669.17	7473.17	7678	0.0775677	0.799557	0.78495	-0.397935	-0.0651003	0.0390109
evm.model.supercontig_37.134	16418586	UNCHANGED	UNCHANGED	UNCHANGED	WD-40 repeat-containing protein MSI2-like	MSI3	7	28.85	21631.7	15228.3	12671	19092.3	17903.3	18915	12419	17145	24105.7	18725.7	19423	15514	16559	19214.7	18474	16025.3	13614.7	11673	16510.3	18636.9	17889.9	17887.6	18082.6	13771	0.473529	0.999514	0.0441264	0.174792	-0.000188179	-0.392965
evm.model.supercontig_37.159	16418613	UNCHANGED	UNCHANGED	UNCHANGED	26S proteasome non-ATPase regulatory subunit 4 homolog	RPN10	4	12.92	13847.8	10017.9	9145.69	9870.18	12074.1	12791.4	17016.5	18487.2	13587.7	16882.7	19127.9	14456.1	10597.1	9638.79	7798.26	13274.2	13660	11705.6	11003.8	11578.6	16363.8	16822.2	9344.7	12880	0.750972	0.828412	0.0253353	0.0734549	0.0398578	0.462907
evm.model.supercontig_37.170	16418626	UNCHANGED	UNCHANGED	UNCHANGED	glycine-rich protein 2-like	GRP2	5	46.15	151260	200730	214697	124968	150414	133005	322247	280116	314729	235165	260627	280146	252051	240945	193679	238524	269529	295957	188896	136129	305697	258646	228892	268003	0.0630204	0.0626621	0.184319	-0.47262	-0.241126	0.227584
evm.model.supercontig_37.18	16418636	UNCHANGED	UNCHANGED	UNCHANGED	beta-galactosidase 10	BGAL10	7	24.71	59318.3	56401.7	54909.3	53941.7	52948.7	52536.7	34033.7	37196.7	39587.7	35596	43152	36946.7	80517.3	61435	67021	50507.3	50024	55842.7	56876.4	53142.3	36939.3	38564.9	69657.8	52124.7	0.0516262	0.596248	0.0423771	-0.0979697	0.0621301	-0.418318
evm.model.supercontig_37.186	16418643	UNCHANGED	UNCHANGED	UNCHANGED	peptidyl-prolyl cis-trans isomerase	ROC3	13	89.53	895265	792657	834933	856628	854150	858956	753188	745147	812919	734105	831318	765704	821283	702978	691268	592425	681714	679870	840951	856578	770418	777042	738510	651336	0.627795	0.861944	0.162026	0.0265615	0.0123512	-0.181214
evm.model.supercontig_37.77	16418752	UNCHANGED	UNCHANGED	UNCHANGED	flavonol synthase/flavanone 3-hydroxylase	FLS1	2	9.55	25553.5	25701	29668	31787	28180	29208.5	37425	35580.5	28192.5	34899	40849.5	40890	17161.5	23383	20831	24585	24530	10341	26974.2	29725.2	33732.7	38879.5	20458.5	19818.7	0.185478	0.210259	0.905685	0.140107	0.204863	-0.0458405
evm.model.supercontig_37.95	16418772	UNCHANGED	UNCHANGED	UNCHANGED	glucan endo-1,3-beta-glucosidase 11	AT1G32860	6	28.77	74509	56203.7	60574	77178.3	67452.7	68791.3	60205.7	67769.7	43275.3	60361	54809	58351.3	30296.7	35412.3	45049	35901.7	25881	22227.7	63762.2	71140.8	57083.6	57840.4	36919.3	28003.4	0.306723	0.923669	0.208423	0.157975	0.0190034	-0.398772
evm.model.supercontig_38.50	16418887	UNCHANGED	UNCHANGED	UNCHANGED	probable xyloglucan endotransglucosylase/hydrolase protein B	XTH5	11	38.91	26552.3	30396.7	32632.3	26354.7	31940.3	31167.3	23944.7	25682.7	28058.7	29522.3	33870.7	30323	35134.7	34813.7	48965.8	34475.7	42254.9	40781.7	29860.4	29820.8	25895.3	31238.7	39638	39170.7	0.988058	0.040588	0.933219	-0.00191775	0.270641	-0.0171094
evm.model.supercontig_38.67	16418905	UNCHANGED	UNCHANGED	UNCHANGED	transaldolase	TRA2	26	73.3	59404	50548	47978	67486.3	78389.7	70927.3	53817	66475.3	69033.7	74497.3	79133.7	76127.7	73142.3	91039.7	109511	103536	86374	94639.7	52643.3	72267.8	63108.7	76586.2	91231.1	94849.9	0.01423	0.0512353	0.770841	0.457102	0.279247	0.0561202
evm.model.supercontig_38.72	16418911	UNCHANGED	UNCHANGED	UNCHANGED	cytochrome b-c1 complex subunit Rieske-4, mitochondrial-like	AT5G13440	2	9.59	10336.2	10569.5	10794.5	9179.25	10613	9863.76	8003.48	12881.9	11336.3	12074.5	11806.8	14776.7	6549.29	7274	5718.49	4955.68	6568	5547	10566.7	9885.32	10740.6	12886	6513.93	5690.23	0.192005	0.28124	0.274409	-0.0961712	0.262732	-0.195042
evm.model.supercontig_38.8	16418919	UNCHANGED	UNCHANGED	UNCHANGED	NADH dehydrogenase subunit 9	NAD9	2	17.47	3621	6141	7672.5	4550	4343	5000	7164	6408	6834	7305	6896	6451	9053	8647	9782	10023	7243	6021	5811.5	4631	6802	6884	9160.67	7762.33	0.379835	0.815827	0.319005	-0.327587	0.0172881	-0.238962
evm.model.supercontig_380.3	16418940	UNCHANGED	UNCHANGED	UNCHANGED	glycolipid transfer protein 1	GLTP1	3	24.26	15101.3	12859	13039.3	24859	17109	15871.3	12714	15983.5	12329	16578.3	17852.3	15412.7	21451.3	32317	32498.7	19353.5	19910	20846.7	13666.6	19279.8	13675.5	16614.4	28755.7	20036.7	0.125289	0.0961983	0.076797	0.496439	0.280844	-0.5212
evm.model.supercontig_388.5	16418980	UNCHANGED	UNCHANGED	UNCHANGED	vacuolar protein sorting-associated protein 29	MAG1	4	47.89	12955.5	14367.5	14002	11671.5	11526	9356	26429	22337.3	11707.3	15264	13019	26563	22500	28327	14667.7	17662.3	19344	16286	13775	10851.2	20157.9	18282	21831.6	17764.1	0.0272864	0.772619	0.372568	-0.344202	-0.140921	-0.297449
evm.model.supercontig_39.20	16419028	UNCHANGED	UNCHANGED	UNCHANGED	pyridine nucleotide-disulfide oxidoreductase domain-containing protein 2	AT5G49555	2	7.64	10229	10104.5	8785.5	9048.5	9129.5	10043	5213	6130.5	9477	7635	9115.5	6487.5	7475	5715.5	6254.5	7834.5	7608.5	8699.5	9706.33	9407	6940.17	7746	6481.67	8047.5	0.622029	0.620179	0.0642955	-0.0451917	0.158481	0.312176
evm.model.supercontig_39.24	16419032	UNCHANGED	UNCHANGED	UNCHANGED	photosynthetic NDH subunit of lumenal location 5, chloroplastic	Pnsl5	12	78.05	108886	103033	118783	101552	111752	116729	113206	100423	95854.7	98768	101752	97515.7	125881	110652	119246	87767.3	90664	89853.7	110234	110011	103161	99345.1	118593	89428.3	0.973899	0.514523	0.00290235	-0.00292294	-0.0543799	-0.407212
evm.model.supercontig_4.12	16419197	UNCHANGED	UNCHANGED	UNCHANGED	protein-L-isoaspartate O-methyltransferase 1-like isoform X1	PIMT1	4	35.07	25768.7	24654.7	25530.3	31220	22993.3	24415.7	23458.7	25498.3	23025.7	22795.7	24468	19895	22447.7	21169	25417.7	25695	30791.7	29611.3	25317.9	26209.7	23994.2	22386.2	23011.4	28699.3	0.745241	0.354836	0.0459481	0.0499419	-0.100076	0.318666
evm.model.supercontig_4.152	16419233	UNCHANGED	UNCHANGED	UNCHANGED	glutamate-1-semialdehyde 2,1-aminomutase 2, chloroplastic	GSA2	17	80.49	87579	71714.7	69470	66006	75771.3	72786	58365.7	64093	64152	69905	69806.3	63450.7	50693	44966	58876.3	63889	63034	66079.3	76254.6	71521.1	62203.6	67720.7	51511.8	64334.1	0.499944	0.127011	0.0362411	-0.0924544	0.122599	0.320682
evm.model.supercontig_4.173	16419256	UNCHANGED	UNCHANGED	UNCHANGED	subtilisin-like protease SBT1.3	SBT1.3	23	60.1	159408	151556	125651	138304	144857	160406	137266	153326	166895	162050	165501	150368	216533	192858	188034	140636	140324	143048	145538	147856	152496	159307	199141	141336	0.85772	0.521711	0.00283641	0.0227903	0.0630374	-0.494661
evm.model.supercontig_4.222	16419311	UNCHANGED	UNCHANGED	UNCHANGED	sorbitol dehydrogenase	AT5G51970	13	62.71	48918	45383.3	36298.3	36535.3	39629.7	43412.7	27183	34272.3	45114.7	41349.3	38776	29465.7	47292	38735.7	43358.3	53645.7	44444.3	53725.3	43533.2	39859.2	35523.3	36530.3	43128.7	50605.1	0.436315	0.881527	0.131338	-0.127203	0.040328	0.230636
evm.model.supercontig_4.78	16419376	UNCHANGED	UNCHANGED	UNCHANGED	nucleoside diphosphate kinase 2, chloroplastic	NDPK2	2	17.14	24343	24709.5	28110.5	23902.5	25262	24134.5	28989	22864	30863	26089.5	23203	24772	22210.5	26455.5	22655	23478	15715.5	14375	25721	24433	27572	24688.2	23773.7	17856.2	0.368127	0.322199	0.132668	-0.0741157	-0.159384	-0.412942
evm.model.supercontig_4.81	16419380	UNCHANGED	UNCHANGED	UNCHANGED	glyceraldehyde-3-phosphate dehydrogenase 2, cytosolic	GAPC2	18	83.39	172250	212829	183859	169407	186356	138952	145985	167918	207638	158255	154605	173663	178595	155127	158322	215827	213988	241534	189646	164905	173847	162174	164015	223783	0.249559	0.571522	0.00659957	-0.201674	-0.100273	0.448274
evm.model.supercontig_40.25	16419425	UNCHANGED	UNCHANGED	UNCHANGED	probable lactoylglutathione lyase, chloroplastic	AT1G67280	6	17.96	21184.3	20827.7	21636.7	16948.3	21870	19182	22424	27515.7	28406.3	30123	29569.3	27110.3	13838.7	17258.3	17702	16045.3	18227	12675.3	21216.2	19333.4	26115.3	28934.2	16266.3	15649.2	0.261669	0.246974	0.775673	-0.134069	0.14788	-0.0557981
evm.model.supercontig_40.72	16419477	UNCHANGED	UNCHANGED	UNCHANGED	NADP-dependent malic enzyme	NADP-ME3	24	66.44	91070.4	97792.4	84348.4	68348.9	63500.3	71557.2	79099.7	83452	110850	71430.7	58137.3	73249.7	185582	122712	117152	86750.2	83256.9	93664.3	91070.4	67802.1	91133.9	67605.9	141815	87890.5	0.0068227	0.0996515	0.0716641	-0.425652	-0.430839	-0.690234
evm.model.supercontig_403.2	16419512	UNCHANGED	UNCHANGED	UNCHANGED	aspartyl protease AED3-like	AT5G07030	12	41.83	530789	481398	506563	508484	482952	497115	472188	460912	418559	452085	444027	438500	595534	620187	651725	482209	543311	536098	506250	496184	450553	444871	622482	520539	0.564746	0.752129	0.0155774	-0.0289754	-0.0183098	-0.258025
evm.model.supercontig_413.5	16419648	UNCHANGED	UNCHANGED	UNCHANGED	subtilisin-like protease SBT4.3	AT5G59190	13	26.01	61585.8	56338.4	55423.6	57845.5	56511.7	62053.9	46618.2	46596	56776.5	47090.6	49672	41131.3	38554.1	35036.6	32027.9	26288.3	28235.4	26768.8	57782.6	58803.7	49996.9	45964.6	35206.2	27097.5	0.708734	0.394363	0.014777	0.0252713	-0.121314	-0.377668
evm.model.supercontig_413.6	16419649	UNCHANGED	UNCHANGED	UNCHANGED	subtilisin-like protease SBT4.3	AT5G58840	39	72.14	438602	420192	467400	402039	410218	429259	308172	287726	342843	305114	339350	320225	619294	532265	505700	483724	560639	561256	442065	413839	312914	321563	552420	535206	0.151091	0.670836	0.708681	-0.0951896	0.0393369	-0.0456701
evm.model.supercontig_417.1	16419665	UNCHANGED	UNCHANGED	UNCHANGED	oxygen-dependent coproporphyrinogen-iii oxidase, chloroplastic	LIN2	8	32.04	30327.3	33995.3	26346.7	23023.3	28237	22586.3	39471.3	32310.3	35036.3	35867.7	32897.3	36389	37178.3	39986.7	64390.7	46353.3	44929	40796.3	30223.1	24615.6	35606	35051.3	47185.2	44026.2	0.121341	0.825228	0.737761	-0.296082	-0.022651	-0.099972
evm.model.supercontig_42.165	16419751	UNCHANGED	UNCHANGED	UNCHANGED	SAL1 phosphatase-like	SAL1	6	23.85	58180	69803.7	58752.7	65702.7	63197.7	61919.3	21774.3	32207.7	30458.3	34163.3	36707	34413.7	45877.3	50572.7	52414.7	63540.7	43941.3	58199	62245.4	63606.6	28146.8	35094.7	49621.6	55227	0.747307	0.104952	0.414654	0.0312072	0.318282	0.154407
evm.model.supercontig_42.29	16419787	UNCHANGED	UNCHANGED	UNCHANGED	putative nitronate monooxygenase	AT5G64250	2	5.39	11342.5	10559	9687	8979.5	10099	11236.5	6739	8871	13519	9005.5	11326	9047.5	14533.5	13150.5	12383	10241	8595	10669	10529.5	10105	9709.67	9793	13355.7	9835	0.627166	0.97085	0.0168582	-0.0593676	0.0123291	-0.441455
evm.model.supercontig_423.4	16419877	UNCHANGED	UNCHANGED	UNCHANGED	geranylgeranyl diphosphate reductase, chloroplastic	AT1G74470	14	41.59	23590.3	42249.3	47639.7	24093.7	21243.7	8839.33	53862.3	65942.3	14420.7	22202.7	21668.3	38477.7	41639	53212.3	56599.3	34424.7	47278	42201.3	37826.4	18058.9	44741.8	27449.6	50483.6	41301.3	0.0845687	0.353922	0.192934	-1.06669	-0.70484	-0.289625
evm.model.supercontig_423.5	16419878	UNCHANGED	UNCHANGED	UNCHANGED	malate dehydrogenase, chloroplastic	MDH	19	84.67	57439.7	58278	45225	68153.7	72349	73529.7	65257	71094	74914.3	94474.7	87299	89585	83002.7	95466	88273.7	82857.3	72710.3	71237.7	53647.6	71344.1	70421.8	90452.9	88914.1	75601.8	0.0173516	0.00469161	0.06059	0.411282	0.361145	-0.233992
evm.model.supercontig_427.2	16419893	UNCHANGED	UNCHANGED	UNCHANGED	GTP-binding nuclear protein Ran-3	RAN-1	13	85.97	324534	293484	309337	325843	349249	351293	394917	387485	299964	338971	318971	344476	289970	291930	272470	324196	359864	381115	309118	342128	360789	334139	284790	355058	0.0528459	0.444615	0.0166027	0.146379	-0.110705	0.318158
evm.model.supercontig_427.3	16419894	UNCHANGED	UNCHANGED	UNCHANGED	protein DUF642 L-GALACTONO-1,4-LACTONE-RESPONSIVE GENE 2-like	DGR2	11	37.74	87329.7	90573.7	88383	78188.3	71098.3	69253.3	88366.7	86908	80618	74722.3	71516	77292.3	111791	100262	110225	75681.3	90117	88269.7	88762.1	72846.7	85297.6	74510.2	107426	84689.3	0.00527806	0.0206115	0.0172178	-0.285081	-0.195066	-0.343088
evm.model.supercontig_43.10	16419907	UNCHANGED	UNCHANGED	UNCHANGED	fatty acid biosynthesis1	AT1G24360	4	44.68	64493.3	56826	45753.3	52422.3	63172.3	62987	55097	64289.7	64505	68594	81722.3	81938.3	40195.3	50658.7	44015.7	42796.3	46147.3	54307	55690.9	59527.2	61297.2	77418.2	44956.6	47750.2	0.586615	0.0403697	0.575286	0.0961083	0.336851	0.0869759
evm.model.supercontig_43.24	16419980	UNCHANGED	UNCHANGED	UNCHANGED	proteasome subunit beta type-5	AT3G26340	16	80.15	199026	179849	178822	138622	192739	188176	156457	170047	186555	182799	176846	161981	194084	173251	184746	129995	132480	132415	185899	173179	171020	173875	184027	131630	0.530193	0.802394	0.000996557	-0.102257	0.0238892	-0.483426
evm.model.supercontig_43.43	16420001	UNCHANGED	UNCHANGED	UNCHANGED	porphobilinogen deaminase, chloroplastic	HEMC	5	13.42	29463.3	23933	25004.7	32249.3	34830.7	32569	15620.3	18056	27405	30022.3	30566.3	21430.7	13902.7	16786.7	20348.3	17270	27206.3	19385	26133.7	33216.3	20360.4	27339.8	17012.6	21287.1	0.0195857	0.208047	0.295004	0.345983	0.425232	0.32338
evm.model.supercontig_43.58	16420017	UNCHANGED	UNCHANGED	UNCHANGED	Ribosomal protein L22p/L17e family protein isoform 1	AT1G67350	2	30.43	14679	15444	13268.5	12940	9313.5	7070	17901	14050.5	6296.5	7700	10566.5	11134	4480	6331	3858	3426	3070.5	2486.5	14463.8	9774.5	12749.3	9800.17	4889.67	2994.33	0.0620089	0.455663	0.0748133	-0.565355	-0.379544	-0.707501
evm.model.supercontig_43.74	16420035	UNCHANGED	UNCHANGED	UNCHANGED	nuclear transport factor 2B	NTF2A	6	90.24	273352	203494	231411	273926	297259	250805	222847	232208	228679	250769	249222	268658	35833.7	43957.7	62550	65249.7	75758	55506	236086	273997	227911	256216	47447.1	65504.6	0.194195	0.0141725	0.140229	0.214848	0.168889	0.465275
evm.model.supercontig_44.127	16420132	UNCHANGED	UNCHANGED	UNCHANGED	stem-specific protein TSJT1	AT3G22850	6	39.9	64484.3	59802.7	57410.3	64250	68803.7	67206	56743.7	65447.3	74144.3	75774.7	80362.3	70885.3	58483.7	62540.7	79352.7	70235.7	67313	66750.3	60565.8	66753.2	65445.1	75674.1	66792.3	68099.7	0.0663215	0.148249	0.849938	0.140335	0.209514	0.0279652
evm.model.supercontig_44.132	16420138	UNCHANGED	UNCHANGED	UNCHANGED	ATP sulfurylase 1, chloroplastic	APS1	4	22.13	9480	12479.3	16883.3	8883.67	11402.7	9272.33	11029	11837.3	6851	12728	17549	24332.7	19119	17525.7	11525.7	21383.7	23686	6071.67	12947.6	9852.89	9905.78	18203.2	16056.8	17047.1	0.247613	0.0885859	0.876738	-0.394061	0.877852	0.0863449
evm.model.supercontig_44.21	16420158	UNCHANGED	UNCHANGED	UNCHANGED	cyanate hydratase	CYN	3	33.54	11013	14512	15954	15074	14641	10546	10653.3	8669.33	9190	5205	7951	7887.5	10873	6768	8214	5702.5	5232	4579.33	13826.3	13420.3	9504.22	7014.5	8618.33	5171.28	0.853189	0.0829241	0.0504499	-0.0429981	-0.438228	-0.736888
evm.model.supercontig_44.59	16420199	UNCHANGED	UNCHANGED	UNCHANGED	malate dehydrogenase	c-NAD-MDH2	17	64.41	576201	521055	482316	610850	560147	577182	429549	480717	552187	527558	497140	468899	547858	527773	547552	438654	452145	459906	526524	582727	487484	497865	541061	450235	0.14451	0.805155	0.000564786	0.14632	0.0304	-0.265112
evm.model.supercontig_44.9	16420233	UNCHANGED	UNCHANGED	UNCHANGED	60S ribosomal protein L23	emb2171	9	76.43	132479	164297	170851	122541	111225	125768	179203	135418	66967.3	154517	112586	134578	61939	86124	83557.7	53448.7	64337.3	71911	155876	119845	127196	133894	77206.9	63232.3	0.0464124	0.856888	0.20957	-0.379228	0.0740332	-0.288067
evm.model.supercontig_454.2	16420361	UNCHANGED	UNCHANGED	UNCHANGED	Mitochondrial glycoprotein	AT3G55605	6	47.64	67045.3	63297.7	70304	53028.7	56655	57498	61839.3	50031	46837.7	41823	43116	39170	37508.3	39782.3	36807.7	29331.3	34069	31375.3	66882.3	55727.2	52902.7	41369.7	38032.8	31591.9	0.0103173	0.0704689	0.0171275	-0.263243	-0.354767	-0.267689
evm.model.supercontig_46.131	16420413	UNCHANGED	UNCHANGED	UNCHANGED	NADP-dependent glyceraldehyde-3-phosphate dehydrogenase	ALDH11A3	27	81.65	74622.3	70755.7	66733.3	90059.7	87791.3	89807.3	47278.3	68087.7	83878.3	61931	63336.3	67721.7	105121	90630.3	87827	112692	125730	118479	70703.8	89219.4	66414.8	64329.7	94526	118967	0.00149072	0.855538	0.0203012	0.335571	-0.0460201	0.33178
evm.model.supercontig_46.155	16420439	UNCHANGED	UNCHANGED	UNCHANGED	leucine aminopeptidase 1-like	LAP2	24	69.6	115751	96666.3	78678.3	123746	114619	120366	80887.3	94778.7	85276.3	119945	98178.7	105798	122987	126962	126034	95139.7	84181.7	93687.7	97031.9	119577	86980.8	107974	125328	91003	0.110445	0.050373	0.000705158	0.301408	0.311912	-0.461719
evm.model.supercontig_46.172	16420458	UNCHANGED	UNCHANGED	UNCHANGED	shikimate O-hydroxycinnamoyltransferase-like	HCT	3	7.32	76768.7	84030.7	86198.7	95549	81307.7	91961.3	50605.3	47813.7	45422	50331.7	55767	50087.3	40874.3	31810.3	30839	26677.5	67884	72017	82332.7	89606	47947	52062	34507.9	55526.2	0.229972	0.159314	0.229163	0.12213	0.11879	0.686242
evm.model.supercontig_46.176	16420462	UNCHANGED	UNCHANGED	UNCHANGED	Heat shock 70 kDa protein	Hsp70b	25	50.38	69274.3	85767.7	73141	62398.3	75248	67077.7	43742.7	61693.3	54512	77745.3	79710.7	57620.2	61642.7	57072	78899.7	76929.4	84466.1	81319	76061	68241.3	53316	71692.1	65871.4	80904.8	0.2782	0.104398	0.0981245	-0.156511	0.427244	0.296572
evm.model.supercontig_46.184	16420471	UNCHANGED	UNCHANGED	UNCHANGED	polyubiquitin 9	AT5G57860	2	30.39	20352.5	16423.5	18437	17936	17002	20481.5	10308.5	12228	8087	13121.5	13593.5	10650	3248	2206	3460	3567	4257	3525	18404.3	18473.2	10207.8	12455	2971.33	3783	0.966464	0.209659	0.148612	0.0053857	0.287048	0.34842
evm.model.supercontig_46.20	16420484	UNCHANGED	UNCHANGED	UNCHANGED	blue copper protein-like	BCB	2	18.33	106326	83076.5	103363	105948	102180	109688	126752	110674	107794	209220	101644	107070	206606	151816	98335	69926.5	82409.5	74524.5	97588.5	105939	115073	139311	152252	75620.2	0.334739	0.532062	0.0715723	0.118451	0.275761	-1.00962
evm.model.supercontig_46.73	16420542	UNCHANGED	UNCHANGED	UNCHANGED	putative Transmembrane protein	AT2G12400	2	5.72	8137	11280	11147.5	8493	11620	12349.5	12713	15612	12419	9105	13050	12798	19125	16194.5	16401	12312.5	13069	11888	10188.2	10820.8	13581.3	11651	17240.2	12423.2	0.706878	0.302428	0.00870688	0.0869171	-0.221171	-0.472741
evm.model.supercontig_462.2	16420577	UNCHANGED	UNCHANGED	UNCHANGED	40S ribosomal protein S12	AT2G32060	5	45.21	214077	190556	209678	184261	175942	159611	198207	166703	186295	158352	194649	167447	171857	203911	188154	139476	171104	179522	204771	173271	183735	173483	187974	163367	0.0369061	0.511837	0.183157	-0.240975	-0.0828339	-0.202415
evm.model.supercontig_462.3	16420578	UNCHANGED	UNCHANGED	UNCHANGED	40S ribosomal protein S12	AT2G32060	10	82.86	184083	195379	193966	168075	189519	166785	200984	183378	153872	173976	189735	150479	148608	180189	178591	157419	207931	204961	191143	174793	179412	171396	169129	190104	0.116417	0.676833	0.338711	-0.129002	-0.0659356	0.16866
evm.model.supercontig_477.1	16420723	UNCHANGED	UNCHANGED	UNCHANGED	T-complex protein 1 subunit alpha	TCP-1	6	15.57	25164.7	21646.3	17453	22025	24094	22561.7	18388	22622.3	21647.3	28214.3	27986	23696.7	16209.3	19180	23527.3	22388.3	17113	17662	21421.3	22893.6	20885.9	26632.3	19638.9	19054.4	0.559149	0.0420255	0.839535	0.0958933	0.35065	-0.0435858
evm.model.supercontig_48.108	16420738	UNCHANGED	UNCHANGED	UNCHANGED	60S ribosomal protein L18-3	AT5G27850	3	24.6	9104.5	10810.5	15278.3	16462	20394.7	15861	18300.3	14864	21054.5	23439.3	21561	32410.3	24113.7	26442.7	21538.7	44541.7	21482.3	38227.7	11731.1	17572.6	18072.9	25803.6	24031.7	34750.6	0.0659468	0.111413	0.201711	0.582984	0.513738	0.532099
evm.model.supercontig_48.134	16420767	UNCHANGED	UNCHANGED	UNCHANGED	importin subunit alpha-2	IMPA-1	8	26.01	6767.28	6309.67	4971.65	6354.28	6844.16	7398.94	9964.11	13885.1	15486.7	14034	13492.9	11616.9	5968.53	6543.45	7174.18	9122.36	8330.07	8228.54	6016.2	6865.79	13112	13047.9	6562.05	8560.32	0.240862	0.973274	0.0111898	0.190575	-0.00706296	0.383518
evm.model.supercontig_48.14	16420773	UNCHANGED	UNCHANGED	UNCHANGED	branched-chain-amino-acid aminotransferase-like protein 1	AT5G27410	3	10.54	10317	8074.67	10437	10664.7	8895.33	7808	7915.33	6342.67	7299.67	7027.5	8261	6712	12573.7	14686	11210	10118	9936.67	9870.67	9609.56	9122.67	7185.89	7333.5	12823.2	9975.11	0.689465	0.833442	0.0483579	-0.0750141	0.0293353	-0.362354
evm.model.supercontig_48.152	16420787	UNCHANGED	UNCHANGED	UNCHANGED	calreticulin	CRT1a	32	71.4	672510	590247	513470	704672	817986	774025	468735	523809	548106	690667	685744	645557	733930	648901	670144	683012	688432	704158	592076	765561	513550	673989	684325	691867	0.0373493	0.0042929	0.788718	0.370736	0.39222	0.0158133
evm.model.supercontig_48.177	16420814	UNCHANGED	UNCHANGED	UNCHANGED	importin subunit alpha-4	IMPA-4	10	34.14	18832.4	17169	14269.4	18792.8	22085.6	22707.1	15820.5	22295.7	26026.3	24357.1	24364	21930.4	19703.8	26109.5	28234.5	27490.6	21373.7	19083.8	16756.9	21195.2	21380.8	23550.5	24682.6	22649.4	0.0696201	0.52123	0.601165	0.338979	0.139441	-0.124023
evm.model.supercontig_48.180	16420818	UNCHANGED	UNCHANGED	UNCHANGED	T31J12.3 protein	AT1G09310	5	42.07	116028	118004	104138	115853	124163	119150	85256.3	96851	126984	119066	128475	107251	87967.7	98585.3	103568	101268	113871	107631	112723	119722	103030	118264	96706.9	107590	0.230959	0.3337	0.137096	0.0869023	0.19894	0.153853
evm.model.supercontig_48.199	16420838	UNCHANGED	UNCHANGED	UNCHANGED	GDSL esterase/lipase	AT1G56670	11	68.32	107152	94091.3	109850	83135.3	89334.7	89585.3	111063	119379	143768	107216	102468	96801.7	57217.3	50680.7	66113.3	50736	50094.7	36300.3	103698	87351.8	124736	102162	58003.8	45710.3	0.0368562	0.0927385	0.131292	-0.247476	-0.288026	-0.343627
evm.model.supercontig_48.227	16420870	UNCHANGED	UNCHANGED	UNCHANGED	pectin acetylesterase 12	AT3G05910	14	57.14	172679	179105	207598	127330	205292	174012	195065	207292	212455	213468	204763	209995	114654	126952	131235	120750	105388	81556.7	186461	168878	204937	209409	124280	102565	0.521661	0.479709	0.155756	-0.142889	0.0311414	-0.27706
evm.model.supercontig_48.43	16420902	UNCHANGED	UNCHANGED	UNCHANGED	mitochondrial Rho GTPase 1-like	MIRO1	18	43.23	18603	18075.3	19326.7	24047.3	26382.3	20077.3	21812.3	21752	26835.7	27545.3	27361	29129	39135.7	36865.7	36327	42588.7	34306.7	35230.7	18668.3	23502.3	23466.7	28011.8	37442.8	37375.3	0.0615183	0.062653	0.981662	0.332211	0.255421	-0.00260102
evm.model.supercontig_48.57	16420917	UNCHANGED	UNCHANGED	UNCHANGED	mannosylglycoprotein endo-beta-mannosidase	AT1G09010	22	43.02	126509	85885	135713	120591	175040	145107	152420	219045	195719	130109	86080.7	142974	73958.3	144947	122899	178460	51684.3	187599	116036	146913	189061	119721	113935	139248	0.232409	0.0561806	0.630111	0.340393	-0.659178	0.289445
evm.model.supercontig_4800.1	16420968	UNCHANGED	UNCHANGED	UNCHANGED	heterogeneous nuclear ribonucleoprotein 1-like	AT4G14300	3	45.38	88928.5	91657	80350.7	51911	81394	65898	80849.3	70419.3	93018.5	90642	71042.3	174045	99655	86603	169048	76383	83827	81065.5	86978.7	66401	81429.1	111910	118435	80425.2	0.0882465	0.398062	0.212899	-0.389458	0.458721	-0.558381
evm.model.supercontig_481.2	16420970	UNCHANGED	UNCHANGED	UNCHANGED	subtilisin-like protease SBT1.5	AT3G14240	14	32.36	190878	208704	189514	44269.7	196878	185379	169158	177359	199213	163370	193734	193256	186079	180941	176905	182481	183574	180949	196365	142175	181910	183454	181308	182335	0.334721	0.914259	0.728988	-0.465869	0.01219	0.00814453
evm.model.supercontig_4842.1	16420980	UNCHANGED	UNCHANGED	UNCHANGED	annexin-like protein RJ4	ANNAT8	13	77.12	36230	46019	69496.3	29777	32834.7	24195	80369.3	71080.7	38702.3	35694.7	41899.3	61208	80011.3	92806.7	76638.7	94377	89644	78118	50581.8	28935.6	63384.1	46267.3	83152.2	87379.7	0.100842	0.31131	0.573024	-0.805774	-0.454127	0.0715428
evm.model.supercontig_49.163	16421079	UNCHANGED	UNCHANGED	UNCHANGED	vesicle-associated protein 1-3	AT4G00170	2	10.9	18481	13777.5	14527.5	17572	14862	15570	17498	13996.5	11138.5	15012.5	14755	13084	12494	13025	16768	8805.5	5091	11732.5	15595.3	16001.3	14211	14283.8	14095.7	8543	0.819821	0.97179	0.0770502	0.0370777	0.00737513	-0.722437
evm.model.supercontig_49.84	16421157	UNCHANGED	UNCHANGED	UNCHANGED	peroxidase 12	AT1G71695	20	72.78	200831	198823	171531	191864	181742	179099	138045	144227	217963	166334	164510	156968	277214	226906	247963	213426	201555	204942	190395	184235	166745	162604	250694	206641	0.579137	0.880407	0.0425859	-0.0474501	-0.0362798	-0.278803
evm.model.supercontig_49.99	16421173	UNCHANGED	UNCHANGED	UNCHANGED	polypyrimidine tract-binding protein	PTB3	9	39.1	67629	51964.7	59231.7	39911	51810.7	55685.7	66239	74347.3	66369.7	60805.7	64502	58881.7	32253.3	31722.7	42301.7	27538	33577.3	26824.3	59608.4	49135.8	68985.3	61396.4	35425.9	29313.2	0.185524	0.0734881	0.206042	-0.278743	-0.168135	-0.273252
evm.model.supercontig_5.1	16421195	UNCHANGED	UNCHANGED	UNCHANGED	probable small nuclear ribonucleoprotein G	SNRNP-G	5	56.25	79519.3	69465.3	78183.3	64728	77182	70662	62071	60615	61217.7	54413.7	69948.3	57900.7	30896	42216	40309.3	25720.7	29026.7	26373	75722.7	70857.3	61301.2	60754.2	37807.1	27040.1	0.366526	0.913414	0.0417135	-0.095808	-0.0129312	-0.483557
evm.model.supercontig_5.103	16421200	UNCHANGED	UNCHANGED	UNCHANGED	pyruvate kinase 1, cytosolic	AT3G52990	18	65.59	33484.3	39180	31950.7	44001	48530.8	43968.3	25613	28787.9	40937.9	56811.7	37578.3	46831.2	54175.4	65494.1	48580.3	56461.5	53398.6	66273.5	34871.7	45500	31779.6	47073.7	56083.3	58711.2	0.0164069	0.102748	0.698487	0.383813	0.56682	0.0660653
evm.model.supercontig_5.238	16421349	UNCHANGED	UNCHANGED	UNCHANGED	macrophage migration inhibitory factor homolog isoform X1	AT5G01650	4	73.5	78040.3	74931	75918.3	62086	51506.7	53316.3	186961	154267	67407.3	106743	98730.7	124258	14554.3	29716.3	21574.3	25523.3	51019.7	33622.7	76296.6	55636.3	136212	109911	21948.3	36721.9	0.003679	0.510604	0.164883	-0.455591	-0.30952	0.742529
evm.model.supercontig_5.272	16421387	UNCHANGED	UNCHANGED	UNCHANGED	mitochondrial outer membrane protein porin of 36 kDa	VDAC1	14	72.83	456370	447370	484589	464326	547932	500735	526610	483657	604538	496260	515307	463192	697937	622942	585095	510145	482364	588963	462776	504331	538268	491586	635325	527157	0.194241	0.292197	0.0785205	0.124056	-0.130881	-0.26926
evm.model.supercontig_5.273	16421388	UNCHANGED	UNCHANGED	UNCHANGED	hypersensitive-induced response protein 2	AT1G69840	4	16.43	11505.3	9618	9621	7650	8157.33	9496	6126	9220	8051.33	8153.67	7618.33	6739.67	9995	5592.33	5910.5	7758	6918.5	7557	10248.1	8434.44	7799.11	7503.89	7165.94	7411.17	0.0957735	0.780765	0.873039	-0.280993	-0.0556712	0.0485438
evm.model.supercontig_5.285	16421401	UNCHANGED	UNCHANGED	UNCHANGED	Glycine-rich protein	AT1G27090	8	29.11	29553.7	27278.7	30738.3	23435	25689.3	27047	32561	33624.7	29026.3	28811	34056	29408	18317	18026.3	17307.3	13344.7	22996.3	23011	29190.2	25390.4	31737.3	30758.3	17883.6	19784	0.0602083	0.674336	0.588301	-0.2012	-0.0452036	0.145701
evm.model.supercontig_5.322	16421443	UNCHANGED	UNCHANGED	UNCHANGED	pyruvate dehydrogenase E1 component subunit alpha-1, mitochondrial	IAR4	13	50.87	89825.7	95861.7	97934.3	79024	78663.3	68960.3	78258.3	82042	61167.7	82483.3	78704.7	75971.3	93668.7	93402.3	85426.3	71640.7	89426.7	76515.7	94540.6	75549.2	73822.7	79053.1	90832.4	79194.3	0.0097617	0.47818	0.122369	-0.323516	0.0987584	-0.197811
evm.model.supercontig_5.34	16421462	UNCHANGED	UNCHANGED	UNCHANGED	Lysophospholipase BODYGUARD 2 precursor	AT2G36290	4	13.56	4776	6300.67	7396.33	6593	7775.67	6789	12929	11843.7	8589.67	11366	13390.7	16663.3	18526	17014	15401	20088.3	21872	23685	6157.67	7052.56	11120.8	13806.7	16980.3	21881.8	0.348451	0.254448	0.0235167	0.195762	0.312107	0.365865
evm.model.supercontig_5.86	16421539	UNCHANGED	UNCHANGED	UNCHANGED	Enolase	LOS2	29	90.91	327700	307295	280246	356809	366428	364981	242022	274415	347105	305708	327887	295465	314552	361451	306471	283857	300081	350804	305080	362739	287847	309687	327491	311580	0.0148631	0.538531	0.580094	0.249742	0.105504	-0.0718511
evm.model.supercontig_50.111	16421568	UNCHANGED	UNCHANGED	UNCHANGED	4-hydroxyphenylpyruvate dioxygenase	PDS1	19	65.45	148836	143971	121113	126797	141850	139176	144294	180209	210630	151179	165050	160892	213174	179137	141589	142926	137995	142794	137973	135941	178378	159040	177967	141238	0.844655	0.379842	0.151235	-0.0214077	-0.165544	-0.333474
evm.model.supercontig_50.116	16421573	UNCHANGED	UNCHANGED	UNCHANGED	glutathione S-transferase F9-like	GSTF9	11	70.7	106004	105388	147522	80133.3	91052.3	66802	96146.3	91314.3	87717.7	66358.3	74202.3	81313	59414.7	75902.3	124296	103082	116886	54512.3	119638	79329.2	91726.1	73957.9	86537.6	91493.3	0.0611512	0.0231393	0.864017	-0.592749	-0.310628	0.0803403
evm.model.supercontig_50.161	16421623	UNCHANGED	UNCHANGED	UNCHANGED	probable acyl-CoA dehydrogenase IBR3	IBR3	7	12.09	13170.3	18199	25958.3	22781	19531.7	11256	16597	15401.3	3086.67	10642.3	10761.3	18124	27327.3	26965	27917.7	28959.3	20453.7	21686.7	19109.2	17856.2	11695	13175.9	27403.3	23699.9	0.81662	0.780848	0.237445	-0.0978422	0.172008	-0.209471
evm.model.supercontig_50.64	16421687	UNCHANGED	UNCHANGED	UNCHANGED	citrate synthase 2, peroxisomal	CSY2	7	22.35	35749.7	32247.7	31644.3	35244	37260.3	39249.3	23270.7	20446.7	25981.3	28493	25567	22313.3	33239.7	27199	33864	32931	34969.7	40108.3	33213.9	37251.2	23232.9	25457.8	31434.2	36003	0.0793079	0.405576	0.203987	0.165501	0.131938	0.195781
evm.model.supercontig_50.84	16421709	UNCHANGED	UNCHANGED	UNCHANGED	ribose-phosphate pyrophosphokinase 4	AT2G42910	10	51.53	33189	34287.7	26196.3	29936.3	25221.3	27417	28942	29584	32481.7	25384.7	27661.7	16900	38408.3	44316.3	26778	25171.7	20119.7	25218	31224.3	27524.9	30335.9	23315.4	36500.9	23503.1	0.267858	0.111636	0.0746012	-0.181934	-0.37974	-0.63508
evm.model.supercontig_51.110	16421774	UNCHANGED	UNCHANGED	UNCHANGED	T-complex protein 1 subunit theta	AT3G03960	26	74.18	69254.3	69891.7	58126.3	61585	81237	78036.7	50789.7	63577	80162	80658.3	81845	79830	85927	80670.7	86423.3	95958.7	82734.3	87386.7	65757.4	73619.6	64842.9	80777.8	84340.3	88693.2	0.335443	0.134879	0.36746	0.162935	0.31701	0.0726011
evm.model.supercontig_51.134	16421800	UNCHANGED	UNCHANGED	UNCHANGED	superoxide dismutase [Cu-Zn] 2	CSD3	9	95.03	21225.7	20844	18957	22542.7	22888	25772.3	34608	10378.7	19351	16152.7	23220.3	24605.3	17089	18519.3	17029.7	15310	15517.7	14813.3	20342.2	23734.3	21445.9	21326.1	17546	15213.7	0.0522644	0.988088	0.0116782	0.222498	-0.0080802	-0.205774
evm.model.supercontig_51.146	16421813	UNCHANGED	UNCHANGED	UNCHANGED	beta-glucosidase BoGH3B-like isoform X1	AT5G20950	5	14.15	7260.64	8931.16	9866.62	7338.09	9063.74	8264.07	3488.74	3213.37	3256.81	2718.95	2449.06	2451.3	13153.8	8798.55	11434.6	6775.75	12614.5	10628.6	8686.14	8221.97	3319.64	2539.77	11129	10006.3	0.637137	0.00324812	0.626182	-0.0792312	-0.38633	-0.15342
evm.model.supercontig_51.147	16421814	UNCHANGED	UNCHANGED	UNCHANGED	beta-glucosidase BoGH3B-like	AT5G20950	16	50.93	59080.5	56377.3	58512.8	57749.1	47726	52991	49124.6	50663.7	49256.7	54601.6	50427.3	52979.4	85829.7	78045.7	74815	52614	73574.9	67132.9	57990.2	52822	49681.7	52669.4	79563.4	64440.6	0.161048	0.0848729	0.0971123	-0.134669	0.0842525	-0.304136
evm.model.supercontig_51.68	16421886	UNCHANGED	UNCHANGED	UNCHANGED	DNA ligase	AT2G38430	7	25.42	27040.7	26316	25215	20346.7	21766	21282.7	16280	20981.7	19584	14937	14627	10200.5	17240.3	14241.7	17088.3	17378.7	22283.7	25582	26190.6	21131.8	18948.6	13254.8	16190.1	21748.1	0.00169299	0.0513167	0.097058	-0.309633	-0.515569	0.425777
evm.model.supercontig_513.5	16421932	UNCHANGED	UNCHANGED	UNCHANGED	EH domain-containing protein 1-like	EHD1	7	25.83	23151.3	25184.3	26828	24065.3	24797	18369.3	22518.3	25802	17904.3	22087	23247	22879.3	13714	11174.3	19401.7	22815.3	18358.3	14527.3	25054.6	22410.6	22074.9	22737.8	14763.3	18567	0.313108	0.788925	0.327571	-0.160895	0.0426851	0.330722
evm.model.supercontig_514.3	16421937	UNCHANGED	UNCHANGED	UNCHANGED	phosphoglycerate kinase, cytosolic	PGK	18	77.11	378280	333579	295394	395013	393309	384142	235838	287375	404530	356615	381969	296779	362678	337407	337110	330980	333583	376143	335751	390822	309248	345121	345731	346902	0.0850947	0.556214	0.948146	0.219119	0.158339	0.0048768
evm.model.supercontig_519.5	16421950	UNCHANGED	UNCHANGED	UNCHANGED	pto-interacting protein 1	AT3G62220	6	26.16	20192	19160.7	20197.3	16223.7	16821	17277.7	16957.7	18895.3	21368	18773.5	21434.7	15992.8	13751	10394.5	19987	7875.33	8526	9433.33	19850	16774.1	19073.7	18733.7	14710.8	8611.56	0.00260858	0.874757	0.0987842	-0.242903	-0.0259484	-0.772532
evm.model.supercontig_52.151	16422011	UNCHANGED	UNCHANGED	UNCHANGED	3-isopropylmalate dehydrogenase 2, chloroplastic	IMD2	6	30.95	42608	21371.3	17746.3	16821.3	22541.7	35037	13672	18698.7	22100.7	19127.7	19632.7	15303.7	14850.3	29574	35864.7	21463	19294.5	19344	27241.9	24800	18157.1	18021.3	26763	20033.8	0.808586	0.963698	0.343456	-0.135487	-0.0108289	-0.417801
evm.model.supercontig_52.159	16422019	UNCHANGED	UNCHANGED	UNCHANGED	aspartate aminotransferase, mitochondrial	ASP1	14	55.37	47376	40697.7	36995.3	45457	52784.7	60794.3	26582.3	32778	42350	53052.3	53119.3	42511.7	48446.7	39084.3	40069.3	49245	42907.3	32394.3	41689.7	53012	33903.4	49561.1	42533.4	41515.6	0.102691	0.0537098	0.867907	0.346629	0.547777	-0.0349457
evm.model.supercontig_52.64	16422089	UNCHANGED	UNCHANGED	UNCHANGED	dynamin-related protein 1E	DL1E	21	54.72	51620.3	58925.3	53759	56295	49679.3	45186.7	42972	55096.7	15887.3	55289	52345.7	50837.3	56618.3	51870.7	68885	38137.7	58848	47236	54768.2	50387	37985.3	52824	59124.7	48073.9	0.32273	0.272223	0.231938	-0.120287	0.475751	-0.298507
evm.model.supercontig_52.87	16422114	UNCHANGED	UNCHANGED	UNCHANGED	glutathione reductase, chloroplastic	GR	9	24.01	26746	25978	19267.3	28296	24275.7	25162	12116	15321.7	22100.3	18376	17872.7	16585	29155	26005.7	27985	28982.3	25565	22743	23997.1	25911.2	16512.7	17611.2	27715.2	25763.4	0.513076	0.732014	0.389605	0.110716	0.0929219	-0.105353
evm.model.supercontig_53.10	16422159	UNCHANGED	UNCHANGED	UNCHANGED	Fatty acid desaturase (Delta-4 desaturase)	AT3G25545	3	20.3	10445.7	11240.7	9313.33	8508.67	10075	9819.33	12718.7	13068.3	12303.7	11725.3	11437	9699.67	10710.3	12743.3	16628.7	12646.7	11208.5	12244.3	10333.2	9467.67	12696.9	10954	13360.8	12033.2	0.307259	0.0600029	0.499062	-0.126209	-0.213017	-0.150988
evm.model.supercontig_53.166	16422232	UNCHANGED	UNCHANGED	UNCHANGED	protein BTR1 isoform X2	BTR1L	6	33.55	30657.7	28299.3	24080.7	32838.7	36000.7	33110.7	33245.7	39425.3	34663.3	41092.7	43563	45240	29400.3	30838.3	35770.7	33186.7	28179	28717	27679.2	33983.3	35778.1	43298.6	32003.1	30027.6	0.0441031	0.027727	0.47328	0.296024	0.275242	-0.0919251
evm.model.supercontig_53.167	16422233	UNCHANGED	UNCHANGED	UNCHANGED	eukaryotic translation initiation factor 3 subunit H	TIF3H1	2	12.2	8876.5	6881	5055	4196.5	5226	8475	5342	7457	8327.5	8367	9451	7593.5	7859	6837	7179.5	7060.5	7257.5	7802	6937.5	5965.83	7042.17	8470.5	7291.83	7373.33	0.597593	0.240561	0.837872	-0.217692	0.266428	0.0160354
evm.model.supercontig_53.32	16422255	UNCHANGED	UNCHANGED	UNCHANGED	proteasome subunit alpha type-5	PAE2	12	90.3	104906	88670.3	80973.3	95936.7	98567.7	96512.3	88604.3	101936	95161	87576	99960	92444	20621.3	26123.3	31949.7	31083.3	20834.7	15980	91516.4	97005.6	95233.8	93326.7	26231.4	22632.7	0.482531	0.735814	0.550272	0.0840364	-0.029184	-0.212891
evm.model.supercontig_53.82	16422310	UNCHANGED	UNCHANGED	UNCHANGED	probable aquaporin PIP2-5	PIP2;5	3	10.79	34857.7	38847.3	39653.7	35787.7	36566	36091	45082.3	42272.7	38541.7	46721	35439	47611.7	56478.7	29791	26843.3	26244.3	51328.7	52005.3	37786.2	36148.2	41965.6	43257.2	37704.3	43192.8	0.336157	0.781372	0.687366	-0.0639356	0.0437353	0.19606
evm.model.supercontig_54.84	16422440	UNCHANGED	UNCHANGED	UNCHANGED	proteasome subunit beta type-2-A	PBD1	7	63.73	93101.1	100499	74796.1	67389.7	80716.3	82906.6	78322.7	84846.8	43197.1	37078.4	101465	69551.5	29916.7	68457.9	36242.1	53663.2	26858.5	40539.2	89465.6	77004.2	68788.9	69365	44872.3	40353.6	0.240488	0.98092	0.766602	-0.216396	0.0120331	-0.153126
evm.model.supercontig_55.1	16422483	UNCHANGED	UNCHANGED	UNCHANGED	probable mannitol dehydrogenase	ELI3-1	11	59.7	113068	117978	115465	127868	108618	119838	72054.7	91430	89768.7	103914	131264	86851.7	130075	111606	114843	106478	89290.7	90897.3	115503	118775	84417.8	107343	118841	95555.2	0.600385	0.18523	0.0421217	0.0402954	0.346612	-0.314631
evm.model.supercontig_55.115	16422501	UNCHANGED	UNCHANGED	UNCHANGED	polyadenylate-binding protein 4-like	PAB2	23	54.38	138776	122567	141026	111237	111195	111829	94745.3	97135	95535.3	108668	103920	88450	94650	79309.3	92118.7	102849	91849	86042	134123	111420	95805.2	100346	88692.7	93580	0.0175091	0.500903	0.514594	-0.267546	0.0668069	0.0773854
evm.model.supercontig_55.143	16422532	UNCHANGED	UNCHANGED	UNCHANGED	Lipase 3 domain-containing protein	AT5G67050	7	36.09	15866	52455.7	36207	35745.3	22553.7	27440.3	18329.3	26650.3	20147.3	24591.3	24853	23887	21020.7	29686	18840.3	39997.7	28744.3	46074.3	34842.9	28579.8	21709	24443.8	23182.3	38272.1	0.607799	0.342599	0.0675259	-0.28587	0.171174	0.723268
evm.model.supercontig_55.82	16422652	UNCHANGED	UNCHANGED	UNCHANGED	peroxidase 17	AT2G22420	6	36.59	22310.7	20128.7	20408.7	19018	18887.7	17841.3	22978	21827.3	27777	21239	19134	16718.7	22717	18034	18806	17661.7	9427.33	8599.33	20949.3	18582.3	24194.1	19030.6	19852.3	11896.1	0.0386173	0.0826254	0.0697663	-0.172973	-0.346338	-0.738819
evm.model.supercontig_550.1	16422671	UNCHANGED	UNCHANGED	UNCHANGED	MLP-like protein 43	MLP34	10	55.19	223694	266352	249324	258324	226377	239631	188882	202309	238772	187824	172432	153191	75664	76639.3	56552.3	139836	75573.7	109594	246457	241444	209988	171149	69618.6	108335	0.762273	0.0966006	0.120543	-0.0296454	-0.295053	0.637951
evm.model.supercontig_557.2	16422686	UNCHANGED	UNCHANGED	UNCHANGED	inositol-3-phosphate synthase	MIPS2	27	70.78	273530	226398	199011	277896	281347	287310	163943	167346	173490	137268	162112	171462	345454	342596	372413	255937	241879	287011	232980	282184	168260	156947	353488	261609	0.088311	0.34514	0.00495256	0.276432	-0.100411	-0.434247
evm.model.supercontig_56.23	16422729	UNCHANGED	UNCHANGED	UNCHANGED	cell division cycle protein 48 homolog	AtCDC48B	16	76.68	56773	68213.1	60744.8	91090.6	84129.8	59157.9	32286.4	50314.6	27324.1	39572.9	41284.5	46463.1	55967	49376.2	67647.7	65307.6	71126.5	70752.1	61910.3	78126.1	36641.7	42440.2	57663.6	69062.1	0.189088	0.470658	0.114459	0.335626	0.211944	0.260233
evm.model.supercontig_56.24	16422730	UNCHANGED	UNCHANGED	UNCHANGED	cell division cycle protein 48 homolog	AtCDC48B	33	80.63	99227.9	142763	134318	125978	123898	72271.5	94963	127850	47193.2	92784.2	97763.4	127665	106532	121718	117794	119079	118398	119564	125436	107382	90002.1	106071	115348	119014	0.458899	0.567508	0.466873	-0.224196	0.236999	0.0451353
evm.model.supercontig_56.31	16422738	UNCHANGED	UNCHANGED	UNCHANGED	uracil phosphoribosyltransferase	UPP	3	17.86	15910.7	14641.7	13993.5	15662	15984.7	15130.3	12812.5	13991.5	12709	13187	13210	10515	2008.5	1704.5	3173	3009	2094		14848.6	15592.3	13171	12304	2295.33	2551.5	0.293579	0.42827	0.728022	0.0705088	-0.0982375	0.152642
evm.model.supercontig_56.77	16422788	UNCHANGED	UNCHANGED	UNCHANGED	serine/threonine-protein kinase BSK6	BSK6	3	8.96	12558.3	10985.5	8827.33	12084	11567.7	12072.7	10397.3	11446	10383.7	13339	11407.3	11319	7230.67	7754.33	8954.33	8929.67	5504.33	6417.67	10790.4	11908.1	10742.3	12021.8	7979.78	6950.56	0.364996	0.161975	0.419209	0.142198	0.162343	-0.19922
evm.model.supercontig_57.46	16422868	UNCHANGED	UNCHANGED	UNCHANGED	peptidyl-prolyl cis-trans isomerase-like	ROC4	6	50	40915	31618.7	45955.7	35734.3	33057.3	35279.3	30787.3	22767.7	34123.3	20396.3	21579.7	20183.3	43749.3	37967.3	41427.7	36687.7	33140.3	35488	39496.4	34690.3	29226.1	20719.8	41048.1	35105.3	0.324285	0.0665099	0.0396884	-0.187189	-0.496249	-0.225626
evm.model.supercontig_57.55	16422878	UNCHANGED	UNCHANGED	UNCHANGED	cathepsin B-like protease 2	AT1G02305	9	46.75	91382.3	82588.3	84139	85062.7	82224.7	79017.3	79751.7	69500.7	74236.7	80202.3	79146.3	79961	108959	103741	106575	75459.7	84504.3	73111	86036.6	82101.6	74496.3	79769.9	106425	77691.7	0.289289	0.151421	0.00161752	-0.0675402	0.0986748	-0.45401
evm.model.supercontig_57.76	16422901	UNCHANGED	UNCHANGED	UNCHANGED	soluble inorganic pyrophosphatase 1	PPa1	5	39.72	29436.4	27978.1	33312.1	30892.1	31629	31804.8	31940.2	27154.5	22352.3	22616.2	24185.6	24893.4	12408	13174.2	12072.1	12422.9	9556.47	7382.57	30242.2	31442	27149	23898.4	12551.4	9787.33	0.499056	0.317467	0.138281	0.0561286	-0.183986	-0.358866
evm.model.supercontig_572.2	16422925	UNCHANGED	UNCHANGED	UNCHANGED	protein usf	AT2G32520	10	53.9	164951	137049	138675	128435	143596	144907	138553	154847	175350	132659	147219	127278	67449	54152.7	81514.7	62919.7	56358.7	40311.7	146892	138979	156250	135719	67705.4	53196.7	0.492004	0.167642	0.234279	-0.0798845	-0.20324	-0.347936
evm.model.supercontig_58.104	16422946	UNCHANGED	UNCHANGED	UNCHANGED	cysteine synthase isoform X2	OASA2	10	64.5	78702.2	68561.5	60132.4	66773.1	70636.4	76579.7	36569.7	63374.7	66104.5	72815.7	75401.5	65447.7	66694.1	70374.7	79945.5	66233.8	77369.6	78969	69132	71329.7	55349.6	71221.6	72338.1	74190.8	0.735988	0.183567	0.758388	0.0451492	0.363743	0.0364858
evm.model.supercontig_58.105	16422947	UNCHANGED	UNCHANGED	UNCHANGED	multiple organellar RNA editing factor 1, mitochondrial	MORF1	2	5.43	28225	53566	29234	29953	27424.5	26932	22897	15471.5		15977	15597.5	18886	2617	7191		5810	6035		37008.3	28103.2	19184.2	16820.2	4904	5922.5	0.345611	0.498001	0.699966	-0.397117	-0.18973	0.272247
evm.model.supercontig_58.52	16423025	UNCHANGED	UNCHANGED	UNCHANGED	ureidoglycolate hydrolase	UAH	11	35.79	25480.7	22040.3	19356	22602.3	21744.7	23080	12976.3	18858	25197.7	23015.7	23177.3	17289	27130.7	23762.7	26035	21888.7	23223	23924.3	22292.3	22475.7	19010.7	21160.7	25642.8	23012	0.924406	0.621553	0.0854938	0.0118163	0.154576	-0.156166
evm.model.supercontig_58.59	16423032	UNCHANGED	UNCHANGED	UNCHANGED	40S ribosomal protein S3a	AT4G34670	6	34.93	36266	12014.7	9057.67	21256.5	21396.5	13470.7	4553	11529.7	30011	17048.7	6495.33	16047.3	11157	16143	8600.5	21949	20394.3	44399	19112.8	18707.9	15364.6	13197.1	11966.8	28914.1	0.966304	0.807027	0.103511	-0.0308907	-0.219384	1.27273
evm.model.supercontig_58.98	16423075	UNCHANGED	UNCHANGED	UNCHANGED	lactoylglutathione lyase	AT2G32090	2	23.94	29369.5	32817.5	34935	29548.5	35436	37728.5	34782.5	31497.5	30356.5	29753	30554	30387.5	18353	15390	18051	21294.5	21377	20080	32374	34237.7	32212.2	30231.5	17264.7	20917.2	0.558883	0.215943	0.0239202	0.0807488	-0.0915531	0.276865
evm.model.supercontig_586.1	16423092	UNCHANGED	UNCHANGED	UNCHANGED	glyoxylate/hydroxypyruvate reductase A HPR2	AT1G79870	9	41.53	17667	21793.7	17866	18857	18093	18322	14595.3	18599.3	20128.3	20225	22544.7	19224.3	25564.3	29448.7	27676	23095.7	21195	23685.3	19108.9	18424	17774.3	20664.7	27563	22658.7	0.641623	0.20678	0.0221547	-0.0526576	0.217371	-0.28267
evm.model.supercontig_59.122	16423130	UNCHANGED	UNCHANGED	UNCHANGED	glutathione reductase, cytosolic	At3g24170	20	78.14	137317	116767	96357	148334	135604	144727	61378.3	85122	120715	124841	121587	105153	113876	109582	114609	103478	107909	108936	116814	142889	89071.9	117194	112689	106774	0.103641	0.198926	0.0614274	0.290683	0.395854	-0.0777849
evm.model.supercontig_59.130	16423139	UNCHANGED	UNCHANGED	UNCHANGED	26S proteasome non-ATPase regulatory subunit 1 homolog A-like	AT1G04810	2	5.13	7886		10924	9415	11748	8950	8034	9207	9166	6831	8938.5	11794.5	13669	15718.5	14157.5	13863.5	12435	12981.5	9405	10037.7	8802.33	9188	14515	13093.3	0.717463	0.808376	0.129038	0.0939241	0.0618649	-0.148712
evm.model.supercontig_59.67	16423207	UNCHANGED	UNCHANGED	UNCHANGED	chaperonin CPN60-2, mitochondrial	HSP60	27	68.58	197910	164693	131155	177998	187674	182189	116228	143635	158829	145326	150822	108344	106278	115726	114354	110571	108829	105736	164586	182621	139564	134831	112119	108379	0.4068	0.808211	0.316333	0.150008	-0.0497802	-0.0489548
evm.model.supercontig_59.7	16423210	UNCHANGED	UNCHANGED	UNCHANGED	3-isopropylmalate dehydratase large subunit, chloroplastic	IIL1	12	52.16	51250	47959.7	36577.3	47173.7	46539	45533	30825.7	43933	50172	42193.7	44901.7	42570.7	53073.7	47198	53428.7	41996	38995.3	41466.7	45262.3	46415.2	41643.6	43222	51233.4	40819.3	0.809228	0.797745	0.00939833	0.0362871	0.0536726	-0.327833
evm.model.supercontig_59.92	16423235	UNCHANGED	UNCHANGED	UNCHANGED	probable pectate lyase 1	AT3G07010	5	25.6	21747	27014	32803.7	28703	24534.7	18862.7	34502.7	31980.3	10206	29859.3	28702.7	38608.7	45182	37857.7	36675.3	35239.3	36154	30856.3	27188.2	24033.4	25563	32390.2	39905	34083.2	0.502057	0.45811	0.135714	-0.177938	0.341501	-0.227508
evm.model.supercontig_59.94	16423237	UNCHANGED	UNCHANGED	UNCHANGED	probable voltage-gated potassium channel subunit beta	KAB1	3	45.45	68006	52476	39410	47996.7	48855.7	49120.3	30960.7	37804	48248.3	43690	44262.7	32609.7	44157.3	47571.3	45637.3	35493	34433.7	28092	53297.3	48657.6	39004.3	40187.4	45788.7	32672.9	0.604801	0.860107	0.00643382	-0.1314	0.0431104	-0.486897
evm.model.supercontig_59.98	16423241	UNCHANGED	UNCHANGED	UNCHANGED	3-ketoacyl-CoA thiolase 2, peroxisomal	PKT3	20	73.97	121750	115654	103817	94960	97210.4	110882	80011.3	87217.3	97093.7	88136.7	89480.3	78484.3	76737	58367.3	61081.6	67765	85542.3	83642	113740	101018	88107.4	85367.1	65395.3	78983.1	0.15384	0.673684	0.166016	-0.171137	-0.0455836	0.272357
evm.model.supercontig_6.105	16423271	UNCHANGED	UNCHANGED	UNCHANGED	succinate dehydrogenase [ubiquinone] flavoprotein subunit 1, mitochondrial	SDH1-1	21	55	90631.3	115167	115734	88075.7	82865	85080.3	89878.3	97117	86687.7	83722.3	80426	78293.7	85228	70968.7	68791.3	84731.3	119183	127086	107178	85340.3	91227.7	80814	74996	110333	0.060291	0.0397633	0.0649113	-0.328703	-0.174866	0.556985
evm.model.supercontig_6.191	16423366	UNCHANGED	UNCHANGED	UNCHANGED	thioredoxin H-type	TRX1	7	71.43	142747	159324	152069	155157	141341	149403	167557	170889	131242	168617	184953	174426	123175	137181	142718	142886	145863	115742	151380	148634	156563	175999	134358	134830	0.683098	0.225256	0.968424	-0.0264137	0.168824	0.0050605
evm.model.supercontig_6.217	16423395	UNCHANGED	UNCHANGED	UNCHANGED	fructose-bisphosphate aldolase 1, chloroplastic	FBA2	15	51.52	155784	134377	128737	181069	158666	168932	129908	136889	144305	143261	135683	131498	153504	160024	147971	124170	138487	132718	139632	169556	137034	136814	153833	131791	0.0461238	0.969423	0.0153088	0.280126	-0.00231919	-0.223108
evm.model.supercontig_6.218	16423396	UNCHANGED	UNCHANGED	UNCHANGED	prolyl carboxypeptidase like protein	AT4G36195	10	40.23	36200.3	33602	32475.7	38181.3	33193.3	33395.3	27478.7	30776	42904	28700.7	33523.7	30229	55356	49229.7	38146.7	36202	34022.3	34337.7	34092.7	34923.3	33719.6	30817.8	47577.4	34854	0.694671	0.585643	0.0665026	0.0347298	-0.129823	-0.448954
evm.model.supercontig_6.23	16423409	UNCHANGED	UNCHANGED	UNCHANGED	mitochondrial outer membrane protein porin 2-like	VDAC2	10	52.79	149497	143864	144215	140005	155803	160495	145645	156046	163073	178358	170391	159836	194987	177923	179744	171170	146966	147046	145859	152101	154921	169528	184218	155061	0.388653	0.118749	0.0397474	0.0604542	0.129991	-0.24858
evm.model.supercontig_6.278	16423462	UNCHANGED	UNCHANGED	UNCHANGED	proteasome subunit alpha type-7	PAD2	9	85.14	93817.5	86854.4	77476.2	85618.6	76875.8	88211.5	55666.7	51259.9	51747.5	50389.1	49444.7	46917.7	17506	19883.3	24213.7	18187.6	13288	9251.08	86049.4	83568.7	52891.4	48917.2	20534.4	13575.5	0.693135	0.0841187	0.0986038	-0.0422029	-0.112691	-0.597029
evm.model.supercontig_6.312	16423501	UNCHANGED	UNCHANGED	UNCHANGED	putative prolyl 4-hydroxylase 10	AT5G66060	3	21.88	13599	12019.3	14045	13340.3	14906.5	14860.5	11464	12859	8824.33	18464	11326.3	14732	11396.7	11301	12257	10938	8101.33	8700	13221.1	14369.1	11049.1	14840.8	11651.6	9246.44	0.22533	0.185845	0.0583124	0.120127	0.425636	-0.333552
evm.model.supercontig_6.340	16423532	UNCHANGED	UNCHANGED	UNCHANGED	catalase isozyme 2	CAT	31	85.63	361114	515600	730407	586012	448336	267768	755551	761163	288980	431419	403110	655308	771359	774541	809906	770110	742340	711305	535707	434038	601898	496613	785269	741252	0.511527	0.581155	0.104132	-0.303621	-0.277398	-0.0832231
evm.model.supercontig_6.391	16423588	UNCHANGED	UNCHANGED	UNCHANGED	50S ribosomal protein L25 isoform X1	AT5G66860	3	26.18	26152.5	18474.3	31177	20006.5	18259	20878	30119	25798.5	18325.5	20047.5	19844	14017.3	11907.3	14941.5	13420	8243.67	13431	9186	25267.9	19714.5	24747.7	17969.6	13422.9	10286.9	0.215019	0.163099	0.159974	-0.358051	-0.461733	-0.383894
evm.model.supercontig_6.404	16423603	UNCHANGED	UNCHANGED	UNCHANGED	L-ascorbate oxidase homolog	sks17	7	19.41	16447.7	14723.1	16661	17081.4	15587.2	17299.9	9577.67	12343.7	14913	14326	12558.3	12751.3	19976	18481	20428	13950	17295.3	15446.3	15943.9	16656.2	12278.1	13211.9	19628.3	15563.9	0.432065	0.599356	0.0229732	0.0630512	0.105748	-0.334735
evm.model.supercontig_6.420	16423621	UNCHANGED	UNCHANGED	UNCHANGED	pyruvate kinase isozyme G, chloroplastic	PKp3	5	15.6	12527.9	12958.3	9525.25	10856.3	11296.7	11513.7	6602.08	8999.05	12267.6	9768.2	11665	8944.12	9017.63	8811.68	9440.96	12952.7	10636	10682.7	11670.5	11222.2	9289.58	10125.8	9090.09	11423.8	0.703745	0.671247	0.0412904	-0.056504	0.124347	0.329677
evm.model.supercontig_6.53	16423645	UNCHANGED	UNCHANGED	UNCHANGED	subtilisin-like protease SBT1.7	ARA12	34	70.76	192405	407393	187784	253626	398484	427519	130292	143056	386662	372964	174587	360178	373856	197312	188420	139940	209993	206838	262527	359876	220003	302577	253196	185590	0.341333	0.47637	0.354127	0.455034	0.459775	-0.448133
evm.model.supercontig_6.9	16423685	UNCHANGED	UNCHANGED	UNCHANGED	NADH dehydrogenase [ubiquinone] iron-sulfur protein 4, mitochondrial	At5g67590	4	40.76	37989	44883.7	52446.7	32312.3	32017	33482	45799	34390.3	23518.3	34653	40426	33656.3	10572.7	15331.3	13171.3	7020	13296.3	14222	45106.4	32603.8	34569.2	36245.1	13025.1	11512.8	0.0408369	0.816667	0.598428	-0.468294	0.0682983	-0.17806
evm.model.supercontig_60.52	16423743	UNCHANGED	UNCHANGED	UNCHANGED	ATP synthase subunit d, mitochondrial	ATPQ	6	72.94	54528.7	59201.3	85423.3	62691.3	60719.7	50117.7	81383.7	59839.3	29983.7	49062.7	48802.7	63940.3	11610.7	16602	11244.3	18001.7	1753	6536.67	66384.4	57842.9	57068.9	53935.2	13152.3	8763.78	0.456681	0.851716	0.439793	-0.198706	-0.0814767	-0.585694
evm.model.supercontig_61.44	16423861	UNCHANGED	UNCHANGED	UNCHANGED	WD-40 repeat-containing protein MSI4-like	FVE	17	66.4	142783	139000	134797	107646	109200	112529	105625	114480	99506.3	93882.3	92957.3	87549.7	99441.3	94519.3	97298.3	70312	78772.3	73230	138860	109792	106537	91463.1	97086.3	74104.8	0.000433768	0.0342673	0.00130376	-0.338861	-0.220096	-0.389702
evm.model.supercontig_611.1	16423881	UNCHANGED	UNCHANGED	UNCHANGED	methionine aminopeptidase 1A	MAP1A	4	43.75	12481.7	10051	9258.67	9458.67	17453	11807	16900	20401.7	18619.3	18784.3	19711	9450.67	17048.7	13940.3	12399	11739.7	14738.7	15173.7	10597.1	12906.2	18640.3	15982	14462.7	13884	0.418531	0.481472	0.756449	0.284396	-0.22198	-0.0589103
evm.model.supercontig_62.112	16423909	UNCHANGED	UNCHANGED	UNCHANGED	dolichyl-diphosphooligosaccharide--protein glycosyltransferase 48 kDa subunit	DGL1	5	17.2	10660	11215	11345.3	12758.3	14425.3	12874.3	13290	12264.3	12488.3	13681.7	12973.3	14304.3	24772	20616	17633	21174.7	18488.7	22561	11073.4	13352.7	12680.9	13653.1	21007	20741.4	0.0168159	0.120845	0.916896	0.270024	0.106574	-0.0183538
evm.model.supercontig_62.140	16423940	UNCHANGED	UNCHANGED	UNCHANGED	Coatomer subunit gamma	AT4G34450	2	7.89	20069.5	20351	21913	21623	24107	23713	13836	24514	25338.5	20492	24687.5	22515.5	18883.5	18672	27402	21847	19118.5	22929	20777.8	23147.7	21229.5	22565	21652.5	21298.2	0.0691756	0.749103	0.914254	0.155822	0.0880164	-0.0238044
evm.model.supercontig_62.143	16423943	UNCHANGED	UNCHANGED	UNCHANGED	glucan endo-1,3-beta-glucosidase 7	AT4G34480	3	17.07	11428.5	6973	8726	9164.5	9123	10388	7825	10772	10792	11140	12433	10985	14248	11384	12750.7	15811.5	16717	16083	9042.5	9558.5	9796.33	11519.3	12794.2	16203.8	0.723798	0.188228	0.0172267	0.0800625	0.233743	0.340843
evm.model.supercontig_62.22	16423982	UNCHANGED	UNCHANGED	UNCHANGED	prostaglandin reductase-3	At1g49670	2	4.69	18987	12195	7412	12457	11332	13472	6534	7044	18586.5	18223.5	11844	9858	13770	10096	11583	16007	8984	8001	12864.7	12420.3	10721.5	13308.5	11816.3	10997.3	0.902746	0.609472	0.779694	-0.0507102	0.311841	-0.103629
evm.model.supercontig_62.31	16423992	UNCHANGED	UNCHANGED	UNCHANGED	probable carboxylesterase 12	CXE13	9	45.99	38420	29498.7	26391.7	27701.7	27538.7	32200.3	26192.3	33130	42640.3	30963.3	31478.3	27829.7	40030	37982	35382.7	34428	27509.7	27968.7	31436.8	29146.9	33987.6	30090.4	37798.2	29968.8	0.590037	0.471108	0.0398192	-0.109111	-0.175701	-0.334858
evm.model.supercontig_624.1	16424080	UNCHANGED	UNCHANGED	UNCHANGED	40S ribosomal protein S19-3	AT5G61170	9	58.04	25623	43001	54352.7	37227.7	29782.7	15677.2	61136.3	46240.7	9994.67	26314	16649.8	29525.7	14571.3	19368.7	28411	22773	26214	23010.7	40992.2	27562.5	39123.9	24163.2	20783.7	23999.2	0.26908	0.393812	0.4872	-0.572643	-0.695241	0.207537
evm.model.supercontig_63.21	16424109	UNCHANGED	UNCHANGED	UNCHANGED	ribulose-1,5-bisphosphate carboxylase/oxygenase large subunit	RBCL	9	45.85	232340	205285	210875	174380	194469	185444	193792	209259	239292	226662	220755	214556	238460	221177	241609	185446	216286	209243	216167	184764	214114	220658	233749	203658	0.0357607	0.660261	0.0560397	-0.226459	0.0434292	-0.198809
evm.model.supercontig_63.43	16424133	UNCHANGED	UNCHANGED	UNCHANGED	ankyrin repeat domain-containing protein 2B-like	#N/A	5	56.94	63813.7	69461	74015.7	61941.7	62120.7	66354	66891.7	68721	51873.3	68700	65980.7	55908	10901.7	12682	12171	18970.3	14182.3	9690.33	69096.8	63472.1	62495.3	63529.6	11918.2	14281	0.161932	0.883157	0.435769	-0.122496	0.0236795	0.260928
evm.model.supercontig_64.102	16424172	UNCHANGED	UNCHANGED	UNCHANGED	probable L-ascorbate peroxidase 6, chloroplastic/mitochondrial isoform X2	TAPX	7	57.45	38132.3	38382	56652.3	43458.3	56283.7	39376.3	52218.5	44326.3	32776.3	44549	49462.7	56552.3	19026.1	12437.6	13616.7	34310.7	22932	18558.3	44388.9	46372.8	43107	50188	15026.8	25267	0.81572	0.345939	0.115813	0.0630796	0.219419	0.749719
evm.model.supercontig_64.119	16424190	UNCHANGED	UNCHANGED	UNCHANGED	proteasome subunit beta type-3-A	PBC1	7	51.31	159432	168897	145504	125426	143814	154286	149589	172262	146355	172005	160228	150886	78131	119438	162614	92327.7	105470	67142.7	157944	141176	156069	161040	120061	88313.3	0.196479	0.651099	0.302645	-0.161926	0.0452331	-0.443064
evm.model.supercontig_64.135	16424208	UNCHANGED	UNCHANGED	UNCHANGED	WD40-like Beta Propeller	AT1G21680	15	41.43	66978	62662.7	63060	16723.3	60621.7	67726.3	59503	60462.7	55343.7	55964	59653	57880.7	73227	30998	85536	81503		65445	64233.6	48357.1	58436.4	57832.6	63253.7	73474	0.377461	0.766283	0.675823	-0.409599	-0.0149865	0.216085
evm.model.supercontig_64.88	16424325	UNCHANGED	UNCHANGED	UNCHANGED	photosystem II 22 kDa protein, chloroplastic	NPQ4	4	28.68	31257	29231.3	28439	29606.3	31606.7	23793	25595.3	37639.3	36813.7	27447.7	26610.7	28224.7	35888.3	28431.7	28812.7	36490.3	38225.3	43477	29642.4	28335.3	33349.4	27427.7	31044.2	39397.6	0.627252	0.204671	0.0597899	-0.0650622	-0.282031	0.343781
evm.model.supercontig_65.23	16424430	UNCHANGED	UNCHANGED	UNCHANGED	ruBisCO large subunit-binding protein subunit alpha	CPN60A	25	63.08	62852.7	61105	52148.7	67881.7	71537	71627.3	48264	57244.3	56133.7	76627	74668.3	72957	73017	72536.3	71863	82033.3	76109.3	76324.3	58702.1	70348.7	53880.7	74750.8	72472.1	78155.7	0.030149	0.00229699	0.0446851	0.261111	0.472321	0.108925
evm.model.supercontig_65.33	16424441	UNCHANGED	UNCHANGED	UNCHANGED	cell division cycle 48	AtCDC48B	14	63.17	139673	167819	150250	149012	136743	91450.8	78327.6	122064	66288.9	115848	117573	138856	108693	99374.4	132995	132514	141107	135479	152581	125735	88893.5	124092	113688	136367	0.237281	0.129695	0.0932022	-0.279185	0.481261	0.262417
evm.model.supercontig_65.34	16424442	UNCHANGED	UNCHANGED	UNCHANGED	cell division cycle protein 48 homolog	AtCDC48C	20	65.14	34265.4	44094.7	39594.6	36426	36489.8	21984.8	30098.4	39126.1	14179.5	30235.8	31116.3	37592.2	30761.7	35079.3	35213.7	28338.4	32779.8	32656.6	39318.2	31633.5	27801.3	32981.4	33684.9	31258.3	0.241811	0.53558	0.305427	-0.313743	0.246501	-0.107864
evm.model.supercontig_65.38	16424446	UNCHANGED	UNCHANGED	UNCHANGED	lactoylglutathione lyase isoform X1	AT1G08110	3	15.68	29364.3	28091	35841.7	28890	31377.3	32795.3	47166.3	36681	43741	42314.7	41884	31727	33456	37913	28809	27247	17760	23522	31099	31020.9	42529.4	38641.9	33392.7	22843	0.977958	0.44896	0.0504217	-0.00362816	-0.138296	-0.547779
evm.model.supercontig_65.97	16424511	UNCHANGED	UNCHANGED	UNCHANGED	ATP synthase subunit beta, mitochondrial-like	AT5G08680	31	78.75	516563	470305	353753	439211	464045	436042	359989	433559	524723	512522	518141	426319	488699	431443	456652	441305	419262	367491	446873	446433	439423	485661	458931	409353	0.993286	0.456521	0.145112	-0.00142372	0.144337	-0.164933
evm.model.supercontig_66.53	16424618	UNCHANGED	UNCHANGED	UNCHANGED	dihydrolipoyllysine-residue acetyltransferase component 5 of pyruvate dehydrogenase complex, chloroplastic	EMB3003	10	27.22	26204.7	27306	20974.3	32931.3	26781	28385	24528	24320	22592.3	28526.7	26052.3	24764.3	16740.7	21772	27696	19480.3	25405.3	24624.3	24828.3	29365.8	23813.4	26447.8	22069.6	23170	0.166259	0.105325	0.779301	0.242148	0.15137	0.0702005
evm.model.supercontig_66.79	16424646	UNCHANGED	UNCHANGED	UNCHANGED	probable beta-D-xylosidase 7	AT1G78060	20	80.73	159710	133101	137397	140827	136964	142890	145206	141419	148564	121443	119786	122216	173653	167949	135082	117200	133463	121963	143403	140227	145063	121148	158895	124209	0.725446	0.000395689	0.0553487	-0.0323111	-0.259903	-0.355306
evm.model.supercontig_66.81	16424649	UNCHANGED	UNCHANGED	UNCHANGED	probable beta-D-xylosidase 7	AT1G78060	4	32.8	33199.3	33059.3	33362.7	31903	34306.3	34519.3	38748.5	34709.7	37217	31869	28724	29689	49755.7	44018	35360.3	18714.7	30822.7	31215.3	33207.1	33576.2	36891.7	30094	43044.7	26917.6	0.684248	0.0105713	0.051267	0.0159477	-0.293821	-0.677287
evm.model.supercontig_67.49	16424731	UNCHANGED	UNCHANGED	UNCHANGED	pre-mRNA-processing-splicing factor 8A	PRP8A	2	2.11	13098.5	11394	11966.5	11871	11735.5	10700.5	16375	13097	18758	13659	12698	14578.5	10815	11941	11951	12158.5	4672	5503	12153	11435.7	16076.7	13645.2	11569	7444.5	0.313334	0.232241	0.160688	-0.087772	-0.236578	-0.636017
evm.model.supercontig_671.1	16424781	UNCHANGED	UNCHANGED	UNCHANGED	villin-3 isoform X1	VLN2	9	12.4	42293.3	38659.3	33035.7	45798	41298.7	45294	27725	27551.7	36106.3	38290	40212.7	34568.3	34296.7	34511	38331.7	42554.7	20765.7	24534	37996.1	44130.2	30461	37690.3	35713.1	29284.8	0.114292	0.0917739	0.401155	0.215915	0.307231	-0.286303
evm.model.supercontig_68.26	16424823	UNCHANGED	UNCHANGED	UNCHANGED	heat shock 70 kDa protein 15-like	HSP91	52	78.73	197814	225534	172126	215847	222923	234526	128612	130069	187862	186788	163992	228197	144637	146955	156771	161192	161337	188906	198491	224432	148847	192992	149454	170478	0.187884	0.178524	0.101811	0.177205	0.374708	0.189887
evm.model.supercontig_684.2	16424867	UNCHANGED	UNCHANGED	UNCHANGED	Aspartic proteinase A1	APA1	3	8.37	6153.45	4516.85	5750.68	6608.95	6427.33	7557.54	8093.5	7713.22	8568.28	6604.98	6854.41	7273.02	17246.2	16103.6	15660.1	17766.9	15360.3	13602.8	5473.66	6864.61	8125	6910.8	16336.6	15576.7	0.0827793	0.0182113	0.589153	0.326671	-0.233514	-0.0687213
evm.model.supercontig_69.44	16424914	UNCHANGED	UNCHANGED	UNCHANGED	2-methylene-furan-3-one reductase	AOR	8	40.62	23444.7	23321.7	18090.3	20776.7	20458.3	20553.3	16206.7	23917	23275.3	20495.3	21926	16889	16758.7	13977.3	16887.3	13734.7	14622.3	15270	21618.9	20596.1	21133	19770.1	15874.4	14542.3	0.59377	0.661704	0.272744	-0.0699204	-0.0961766	-0.126447
evm.model.supercontig_69.55	16424926	UNCHANGED	UNCHANGED	UNCHANGED	probable nucleoredoxin 1	AT1G60420	8	20.93	8998.21	10907.2	15888.7	12295.7	9426.23	7211.99	18588.7	14492.7	8289.09	10564.1	7303.97	8854.19	27481	23522.1	22810.7	20291.4	15512.4	20346	11931.4	9644.65	13790.2	8907.42	24604.6	18716.6	0.416645	0.194744	0.0528533	-0.306959	-0.63056	-0.39461
evm.model.supercontig_7.195	16425103	UNCHANGED	UNCHANGED	UNCHANGED	PITH domain-containing protein 1	AT2G25950	2	13.79	9775.5	7972	8592	9151.5	9249.5	9205	5414	8665	12130	10013	9725	9873	19598	14817	16973	15846	9530.5	9216	8779.83	9202	8736.33	9870.33	17129.3	11530.8	0.470153	0.590398	0.0943788	0.0677539	0.176071	-0.570972
evm.model.supercontig_7.207	16425117	UNCHANGED	UNCHANGED	UNCHANGED	NADP-dependent malic enzyme	NADP-ME3	18	46.18	27772.3	30998.2	23960.4	29210.5	28749.4	28901.1	16837.3	20904.3	28598.1	24411.5	22763.4	23791.5	40343.4	31864.8	38017.4	26835.1	24796.5	30602.4	27577	28953.7	22113.2	23655.5	36741.9	27411.3	0.536494	0.680702	0.0376081	0.0702804	0.0972642	-0.422654
evm.model.supercontig_7.252	16425167	UNCHANGED	UNCHANGED	UNCHANGED	putative esterase YitV	AT5G25770	2	11.08	29239.5	11556	22325.5	24449	22865	26969	10088	12293	14815	13236.5	14319.5	10012	7190	5716	6903	21429	12347.5	6673	21040.3	24761	12398.7	12522.7	6603	13483.2	0.520031	0.950605	0.186541	0.234912	0.0143568	1.02997
evm.model.supercontig_7.264	16425180	UNCHANGED	UNCHANGED	UNCHANGED	probable aldo-keto reductase 2	ATB2	16	58.77	136814	158662	127505	114595	111174	116142	179209	155257	142430	179191	159608	160776	99917.7	114625	89007.7	80419.7	93669.3	75391	140994	113970	158965	166525	101184	83160	0.0445538	0.57813	0.121954	-0.306972	0.0670237	-0.283013
evm.model.supercontig_7.28	16425187	UNCHANGED	UNCHANGED	UNCHANGED	apoptosis inhibitor 5-like protein API5	AT2G34040	8	21.02	20887	21882	20489.7	19948.3	17853.7	14868.7	21843.7	25403.7	16120.3	15651.3	17575	18992	18835	24343	28390.3	22268	23703.3	20706	21086.2	17556.9	21122.6	17406.1	23856.1	22225.8	0.0824521	0.265325	0.604148	-0.264263	-0.27919	-0.102125
evm.model.supercontig_7.90	16425256	UNCHANGED	UNCHANGED	UNCHANGED	10 kDa chaperonin, mitochondrial-like	CPN10	7	82.47	34865.1	31372.6	46042.9	45358.3	54617.5	59308.8	31959.5	39517.9	57214.3	53436.5	65420.8	37815.7	19988.4	10232.9	12966.6	25174.5	11100.4	14096.3	37426.9	53094.9	42897.2	52224.3	14396	16790.4	0.0601808	0.442278	0.667532	0.504498	0.283837	0.221973
evm.model.supercontig_7.95	16425261	UNCHANGED	UNCHANGED	UNCHANGED	10 kDa chaperonin, mitochondrial-like	CPN10	7	79.59	149149	127967	136060	182990	157906	173617	21743.1	27623.7	37864.4	38395.1	49610.4	28503.7	8615.27	3437.06	6210.93	9546.79	7372.13	11249.7	137725	171504	29077.1	38836.4	6087.76	9389.53	0.0242558	0.273997	0.152232	0.316452	0.417526	0.625143
evm.model.supercontig_70.14	16425296	UNCHANGED	UNCHANGED	UNCHANGED	6-phosphogluconate dehydrogenase, decarboxylating 2	AT3G02360	18	68.18	57956.7	34136	45004	51824.3	56102.7	59700	38108	49465.7	70799.3	41339.7	41830.7	57464.3	37266.3	42741.7	36457.3	47322.3	38853	34065.7	45698.9	55875.7	52791	46878.2	38821.8	40080.3	0.233174	0.617811	0.786683	0.290061	-0.171374	0.0460283
evm.model.supercontig_70.30	16425314	UNCHANGED	UNCHANGED	UNCHANGED	acetyl-coenzyme A synthetase, chloroplastic/glyoxysomal	ACS	8	19.12	19750.7	19023.3	19150	21160.7	23095.3	22657	15716.3	16414.7	29300	24042	23402	22402	29713.3	29741	30459	21369.3	23812.7	27347.3	19308	22304.3	20477	23282	29971.1	24176.4	0.00879085	0.562004	0.0297429	0.208125	0.185211	-0.30997
evm.model.supercontig_70.49	16425334	UNCHANGED	UNCHANGED	UNCHANGED	40S ribosomal protein S27-2	RS27A	5	47.67	190840	226710	128992	236371	228713	114252	222067	119063	181483	222483	229335	212138	183365	163344	188371	180361	210298	226631	182181	193112	174204	221319	178360	205763	0.833486	0.195772	0.15295	0.0840649	0.345345	0.20619
evm.model.supercontig_70.61	16425348	UNCHANGED	UNCHANGED	UNCHANGED	cytochrome b-c1 complex subunit Rieske-4, mitochondrial	AT5G13430	4	34.07	20435.9	17212	19534.7	21489.5	20622.4	19819.2	20579.8	21025.7	19061.1	18790	19834.5	21238.2	10424.5	6501.5	9511	9306.21	13513.5	11210	19060.8	20643.7	20222.2	19954.2	8812.33	11343.2	0.214768	0.786548	0.210397	0.115088	-0.0192472	0.364238
evm.model.supercontig_70.70	16425358	UNCHANGED	UNCHANGED	UNCHANGED	probable alpha-mannosidase At5g13980	AT5G13980	13	45.59	67164.3	58770.6	54374.1	54040.9	48570.9	56985.9	39311.1	44473.1	58278.5	35490.1	38558.1	34397.2	70284.5	57177.3	60778.6	49211.7	44581.3	39546.7	60103	53199.2	47354.3	36148.5	62746.8	44446.6	0.198915	0.125382	0.0189444	-0.176032	-0.389559	-0.497469
evm.model.supercontig_70.71	16425359	UNCHANGED	UNCHANGED	UNCHANGED	probable alpha-mannosidase At5g13980	AT5G13980	10	28.37	57603	74423	72482	60826.3	50382	50144.3	31366	37651.7	46539	34412.3	45886.3	39408.7	45556	50697.3	47193.3	45546	45162.7	47112.7	68169.3	53784.2	38518.9	39902.4	47815.6	45940.4	0.0869851	0.814243	0.31396	-0.34194	0.050911	-0.0577152
evm.model.supercontig_70.87	16425376	UNCHANGED	UNCHANGED	UNCHANGED	40S ribosomal protein S27-2	RS27A	3	45.35	45860.9	57221.2	21955	41275.6	39757.9	15950.5	48155.7	20245.3	40875.8	49084.5	50505.5	49888.9	43603	39366	50428.1	46170.8	51859.8	55879.6	41679	32328	36425.6	49826.3	44465.7	51303.4	0.518944	0.184571	0.185351	-0.366538	0.451955	0.206362
evm.model.supercontig_70.91	16425381	UNCHANGED	UNCHANGED	UNCHANGED	translocon-associated protein subunit beta	AT5G14030	5	51.3	131701	123485	109977	144725	124252	131279	84785.7	94079.3	90262	99486.3	101732	90885.7	117347	89881	47094.3	80182.7	95574.3	89157.7	121721	133418	89709	97368	84774.1	88304.9	0.251242	0.147037	0.874176	0.13238	0.118195	0.0588696
evm.model.supercontig_71.35	16425443	UNCHANGED	UNCHANGED	UNCHANGED	2-isopropylmalate synthase 2, chloroplastic-like	IMS1	3	10.52	11900.7	11460.3	9646	11833.5	10978.3	10284.7	9442	10030.3	11789	12628.7	11886	9519	7066.67	5974	6906	9044.33	8429.67	8457.67	11002.3	11032.2	10420.4	11344.6	6648.89	8643.89	0.972808	0.474906	0.00724013	0.00390664	0.122583	0.378567
evm.model.supercontig_71.59	16425469	UNCHANGED	UNCHANGED	UNCHANGED	mitochondrial carnitine/acylcarnitine carrier-like protein	BOU	8	39.06	36152.3	29980.7	26783.3	38349.3	37218	42889.3	26585	31576.3	34468	37634	38689.3	36126.3	38793.7	33904.7	34204.3	35627.7	37881	33451	30972.1	39485.6	30876.4	37483.2	35634.2	35653.2	0.0588379	0.0524092	0.992995	0.350355	0.279738	0.000769033
evm.model.supercontig_72.48	16425549	UNCHANGED	UNCHANGED	UNCHANGED	26S proteasome non-ATPase regulatory subunit 12 homolog A	RPN5B	2	6.76	3887	4464.5	6771	5141	5244	3976	12757.5	8521	4653.5	4968.5	7926	8889.5	11862	11601	12441	19132	14163.5	13529.5	5040.83	4787	8644	7261.33	11968	15608.3	0.806545	0.625697	0.111541	-0.0745404	-0.251465	0.383134
evm.model.supercontig_73.10	16425586	UNCHANGED	UNCHANGED	UNCHANGED	NADH--cytochrome b5 reductase 1	CBR	2	23.11	9735	22085.5	17055	23849	24668	21829	19423.5	20531	13544.5	15523	18707	23790	23634	23288.5	24113.5	23490	26800.5	27368	16291.8	23448.7	17833	19340	23678.7	25886.2	0.123962	0.666005	0.147806	0.525357	0.117038	0.128593
evm.model.supercontig_74.4	16425730	UNCHANGED	UNCHANGED	UNCHANGED	short-chain dehydrogenase TIC 32, chloroplastic-like	AT4G11410	2	7.94	17452.5	14561.5	11449.5	19545	19004.5	20799	8167.5	10144	13129	13459.5	13164.5	10832	10831.5	9594	10377	9945.5	12910	12589.5	14487.8	19782.8	10480.2	12485.3	10267.5	11815	0.0432164	0.29471	0.198968	0.449407	0.252573	0.202535
evm.model.supercontig_74.5	16425741	UNCHANGED	UNCHANGED	UNCHANGED	aquaporin PIP1-3	PIP1C	7	17.83	103759	109267	91336.7	101598	96685.3	98363	65976	93797	86764	95759.7	90217	81305.3	158324	98759.3	100656	109706	125666	183949	101454	98882.1	82179	89094	119246	139773	0.664087	0.500749	0.529489	-0.0370506	0.116559	0.229143
evm.model.supercontig_74.69	16425762	UNCHANGED	UNCHANGED	UNCHANGED	bifunctional UDP-glucose 4-epimerase and UDP-xylose 4-epimerase 1	UGE1	2	9.71	19741.5	23419.5	16670.5	30571	22105.5	23464	19746	23035.5	22751.5	30625	45001	24384.5	5602.5	5599.5	9178	10599.5	10216.5	9139	19943.8	25380.2	21844.3	33336.8	6793.33	9985	0.171798	0.137126	0.0658328	0.347759	0.609858	0.555643
evm.model.supercontig_746.3	16425809	UNCHANGED	UNCHANGED	UNCHANGED	ras GTPase-activating protein-binding protein 1 isoform X1	AT5G60980	3	15.67	29219.7	26661.3	23153.7	25120	22716	26175.3	36452	34319.7	27018.7	36174.7	35118	31790.3	15848.3	14259	14670.7	17160	17535.7	13890.7	26344.9	24670.4	32596.8	34361	14926	16195.4	0.456729	0.604968	0.367831	-0.0947394	0.0760427	0.11776
evm.model.supercontig_75.14	16425850	UNCHANGED	UNCHANGED	UNCHANGED	EG45-like domain containing protein	PNP-A	3	35.46	51525.3	47356	51195	42029.3	49893	54767.3	52085	51214.3	52021.3	41903	50311.7	48392.3	73143.7	45286.3	68292	36295.3	41475.7	44853	50025.4	48896.6	51773.6	46869	62240.7	40874.7	0.788948	0.127822	0.0752873	-0.0329292	-0.143581	-0.606651
evm.model.supercontig_75.26	16425863	UNCHANGED	UNCHANGED	UNCHANGED	embryo-specific protein ATS3A	AT2G41475	4	22.81	20526.3	20615.7	24075.7	18673	19114.7	16651.7	29722.7	28082.7	24189.7	26764.7	23758.7	29472.3	37751.7	36557.7	30988.7	31534.3	32757	28552.7	21739.2	18146.4	27331.7	26665.2	35099.3	30948	0.0613731	0.7888	0.162677	-0.260613	-0.0356141	-0.181597
evm.model.supercontig_75.3	16425867	UNCHANGED	UNCHANGED	UNCHANGED	ADP-ribosylation factor 1	ARF3	5	50.58	16468.3	14163.7	11176.5	12712.3	15721	15422.3	9139	11398.5	11948.3	12153	14524	11346.7	9469.5	8351	9197.67	10970	11364.3	12451	13936.2	14618.6	10828.6	12674.6	9006.06	11595.1	0.724772	0.223853	0.00963526	0.068967	0.227087	0.364549
evm.model.supercontig_755.2	16425960	UNCHANGED	UNCHANGED	UNCHANGED	heat shock 70 kDa protein, mitochondrial	mtHsc70-1	31	66.67	52501.6	40218.3	35361	53552.8	58257.8	61513.1	29641.5	33893.6	49378.4	49485.4	49056.2	49356.4	62043.1	55533.7	51864.7	50511	49146.6	49670.5	42693.6	57774.6	37637.8	49299.3	56480.5	49776.1	0.0544724	0.123801	0.0893213	0.436414	0.389386	-0.182301
evm.model.supercontig_76.64	16426035	UNCHANGED	UNCHANGED	UNCHANGED	1-deoxy-D-xylulose 5-phosphate reductoisomerase, chloroplastic	DXR	9	45.83	10537.7	9392.67	8181.33	12800.3	12352.7	11690	11042	14346.7	17749	14353	17906	14189.3	19944.7	21478.7	19476.3	16886.3	16263	14757.3	9370.56	12281	14379.2	15482.8	20299.9	15968.9	0.018059	0.654307	0.00775166	0.390222	0.106679	-0.346208
evm.model.supercontig_77.106	16426061	UNCHANGED	UNCHANGED	UNCHANGED	ribokinase	AT1G17160	3	11.61	8865.67	7180	7389.33	8648	9572	9846	9734.33	12698.3	13260.3	14404.3	12757	12539	11463	12126	10156.7	10990	7261	7669.33	7811.67	9355.33	11897.7	13233.4	11248.6	8640.11	0.0741266	0.34276	0.118301	0.260159	0.15351	-0.380618
evm.model.supercontig_77.25	16426080	UNCHANGED	UNCHANGED	UNCHANGED	ras-related protein RABA1b	RABA1b	10	58.06	40703.3	34266.8	26391.8	31242.4	33698.8	32176.2	18974.7	26244.9	41836.4	31118	37252.8	25628.6	14613.2	15180.5	19618.8	22908.3	19128.3	20523.6	33787.3	32372.4	29018.7	31333.1	16470.8	20853.4	0.753132	0.773999	0.0855779	-0.0617158	0.110707	0.340368
evm.model.supercontig_77.85	16426146	UNCHANGED	UNCHANGED	UNCHANGED	heme-binding protein 2	HBP1	5	52.44	72484.7	68262.7	62610.7	80490	73972.7	77721.3	61716.3	58177.3	57248.7	64877	55449.7	63561.3	30468	38364.7	33852.7	24144.3	32897.3	24937	67786	77394.7	59047.4	61296	34228.4	27326.2	0.0486426	0.526702	0.128577	0.191247	0.0539183	-0.32491
evm.model.supercontig_78.12	16426186	UNCHANGED	UNCHANGED	UNCHANGED	CXXC motif containing zinc binding protein	AT4G32930	5	95.92	37067	32525.3	32108.7	33069.7	35564.7	36888	23892.7	24834.3	27094.7	25305.7	25851.7	26060.3	34060.3	29318.7	28619.7	24776.3	23841.7	26579.3	33900.3	35174.1	25273.9	25739.2	30666.2	25065.8	0.547853	0.658522	0.0413227	0.0532145	0.0263208	-0.290931
evm.model.supercontig_78.23	16426198	UNCHANGED	UNCHANGED	UNCHANGED	hexokinase-1	HXK1	3	9.04	12535	10349.5	8977.5	10018.5	8358	11589	7453	9281.67	2417	8775	11438.5	7944	13964.3	11160.7	7165.5	9345	5139	9214.67	10620.7	9988.5	6383.89	9385.83	10763.5	7899.56	0.673706	0.263121	0.300062	-0.0885344	0.556049	-0.446304
evm.model.supercontig_78.33	16426209	UNCHANGED	UNCHANGED	UNCHANGED	profilin	PRF1	4	45.8	119418	121587	140200	146060	135282	135851	131675	139599	134172	135990	158474	148153	187356	172149	169242	168889	189319	185911	127068	139064	135149	147539	176249	181373	0.183458	0.147247	0.577151	0.130147	0.126547	0.0413464
evm.model.supercontig_78.41	16426218	UNCHANGED	UNCHANGED	UNCHANGED	mitochondrial-processing peptidase subunit alpha-like	AT1G51980	14	57.44	24528.7	23102.7	15819	29052.7	23402.7	24673	15422	17954.7	21302.7	20508	18179.7	18086.3	24152	19869.7	23341.3	23385	20070	22461.7	21150.1	25709.4	18226.4	18924.7	22454.3	21972.2	0.226653	0.728939	0.783828	0.281633	0.0542347	-0.0313131
evm.model.supercontig_78.58	16426236	UNCHANGED	UNCHANGED	UNCHANGED	asparagine--tRNA ligase, cytoplasmic 1	SYNC1	7	13.81	14519.3	19167.3	18929.3	18549.3	18355.7	15180.7	14927	16458.3	9652.33	16106	13820.7	19107.7	20215.7	19903	22126.7	22006	20916.7	22176	17538.7	17361.9	13679.2	16344.8	20748.4	21699.6	0.929024	0.357846	0.299799	-0.0146152	0.256844	0.0646623
evm.model.supercontig_79.22	16426305	UNCHANGED	UNCHANGED	UNCHANGED	dynamin-related protein 5A	DL1	14	40	18088.7	31719.7	34645.3	28495.3	25329.3	10988	30837.7	34649	4146.33	22718.7	23411	35522	23466	25458	32114.3	35701	34226.3	31033.7	28151.2	21604.2	23211	27217.2	27012.8	33653.7	0.427356	0.721136	0.0879343	-0.381884	0.229711	0.317122
evm.model.supercontig_79.5	16426335	UNCHANGED	UNCHANGED	UNCHANGED	26S proteasome non-ATPase regulatory subunit 8 homolog A	RPN12a	13	64.53	27533.7	22567	21212	25612.7	26994	26493.7	22557.7	28153.7	22839	23000.7	27834.7	23325	13911	16919.7	17508	28341.3	19435.7	20809.3	23770.9	26366.8	24516.8	24720.1	16112.9	22862.1	0.256695	0.936483	0.0865002	0.149525	0.0119158	0.504743
evm.model.supercontig_8.10	16426375	UNCHANGED	UNCHANGED	UNCHANGED	glyoxylate/succinic semialdehyde reductase 1	GLYR1	23	98.62	218456	230021	182975	200322	215059	207573	168691	172094	194454	205783	199369	188253	222737	189462	203839	145169	153663	158524	210484	207651	178413	197802	205346	152452	0.857325	0.11263	0.0070404	-0.0195497	0.148836	-0.429701
evm.model.supercontig_8.106	16426382	UNCHANGED	UNCHANGED	UNCHANGED	40S ribosomal protein S8	AT5G59240	3	18.83	12117.6	15546.3	18714.8	20018.3	29167.6	21953.3	25700.1	24626.2	25895.9	32354	29940.4	45078.2	34553.3	48420.8	47381.1	61371.3	25727.7	43389.2	15459.6	23713	25407.4	35790.8	43451.7	43496.1	0.0706924	0.0922892	0.997036	0.617182	0.494342	0.00147081
evm.model.supercontig_8.108	16426384	UNCHANGED	UNCHANGED	UNCHANGED	putative peptidylprolyl isomerase	FKBP15-2	5	73.68	109286	118455	137706	133317	121487	144396	118843	108424	88636.3	121990	102251	96243	46301.7	33159.3	58589	46773	99406.7	89914.7	121816	133067	105301	106828	46016.7	78698.1	0.351217	0.903211	0.13995	0.127449	0.0207646	0.774173
evm.model.supercontig_8.154	16426435	UNCHANGED	UNCHANGED	UNCHANGED	cytochrome b5	CB5-B	6	60.29	40779	38123	42248.7	36759.7	43862.3	43017.7	44759	43312	32070.3	42352.7	52451.7	45560.3	24114.3	34787.7	38387.7	25742.7	26325.3	21056	40383.6	41213.2	40047.1	46788.2	32429.9	24374.7	0.760741	0.248538	0.154727	0.0293393	0.224447	-0.411942
evm.model.supercontig_8.158	16426439	UNCHANGED	UNCHANGED	UNCHANGED	phosphoribosylformylglycinamidine cyclo-ligase, chloroplastic/mitochondrial	PUR5	5	23.21	15782	15250	11516.7	17027.7	17359.7	17011.7	8586	12095.7	17692.3	15223.3	16556	13722.7	15011.7	11861.7	14349	10473.7	12568.3	12745.3	14182.9	17133	12791.3	15167.3	13740.8	11929.1	0.0936293	0.440155	0.207092	0.272626	0.245801	-0.203977
evm.model.supercontig_8.171	16426454	UNCHANGED	UNCHANGED	UNCHANGED	putative vesicle-associated membrane protein 726	VAMP725	2	15.07	39493.5	37357	33260.5	50754	36434	38462.5	40127	35668	33579	37818	33707	36292	29876.5	27557	27522	23501.5	23308	24210	36703.7	41883.5	36458	35939	28318.5	23673.2	0.344192	0.830618	0.00491359	0.190458	-0.0206852	-0.258492
evm.model.supercontig_8.174	16426457	UNCHANGED	UNCHANGED	UNCHANGED	protein FAM98A isoform X1	AT3G07030	2	22.48	26638.5	45173	61445	14647	31030	25248	36266	33389	22191.5	26951	22737.5	22078.5	27651	22236	25446	26360	41135	40831	44418.8	23641.7	30615.5	23922.3	25111	36108.7	0.135613	0.215766	0.0983121	-0.90984	-0.355904	0.524026
evm.model.supercontig_8.178	16426461	UNCHANGED	UNCHANGED	UNCHANGED	3-ketoacyl-CoA thiolase 2, peroxisomal	KAT5	9	42.21	24969.4	26195	23124.3	26652.6	24511.5	26116.6	12228.7	17630	16818.1	16678.8	18814.7	15477	27083.2	20499.3	23170.4	20021.1	26237.1	24718.7	24762.9	25760.2	15558.9	16990.2	23584.3	23659	0.415886	0.502487	0.979062	0.0569665	0.126958	0.00456179
evm.model.supercontig_8.201	16426488	UNCHANGED	UNCHANGED	UNCHANGED	chaperonin CPN60-2, mitochondrial	HSP60	30	60.28	50334.1	40699.7	33963.9	43044.3	43068.7	50165	35370.8	46063.2	50362.4	43535.7	42901.8	34450.7	46185.4	47586.7	44996.6	36429.7	38855.2	35842.8	41665.9	45426	43932.1	40296.1	46256.2	37042.6	0.517839	0.532791	0.00148755	0.124652	-0.124636	-0.320464
evm.model.supercontig_8.213	16426501	UNCHANGED	UNCHANGED	UNCHANGED	photosystem I reaction center subunit IV A, chloroplastic	PSAE-2	5	73.43	74598	62812.3	59951.3	54997.3	47853	51837.3	79153.7	60609	55586	52664.7	47847.7	42374.7	19516	27202	27773.3	12174.3	19454.7	18829.7	65787.2	51562.6	65116.2	47629	24830.4	16819.6	0.0449249	0.0872747	0.0862546	-0.351484	-0.451177	-0.561971
evm.model.supercontig_8.261	16426554	UNCHANGED	UNCHANGED	UNCHANGED	proteasome subunit alpha type-4	PAC1	17	93.2	163078	152837	130434	168167	150880	155841	101404	142265	132405	140759	149474	121005	121155	99368	144477	85072.3	99522	80897	148783	158296	125358	137079	121666	88497.1	0.432955	0.475893	0.0796527	0.0894172	0.128958	-0.459229
evm.model.supercontig_8.291	16426587	UNCHANGED	UNCHANGED	UNCHANGED	gamma aminobutyrate transaminase 3, chloroplastic	POP2	23	74.7	197997	215397	162791	209468	187377	184163	186165	155159	185518	205399	169007	167789	134851	120409	125393	124325	116141	130380	192062	193669	175614	180732	126884	123615	0.930832	0.76548	0.609755	0.0120234	0.0414406	-0.0376589
evm.model.supercontig_8.303	16426601	UNCHANGED	UNCHANGED	UNCHANGED	DEAD-box ATP-dependent RNA helicase 53, mitochondrial-like isoform X1	PMH2	2	6.01	10763.5	11213.5	8205	8283	8514.5	7997	8976.5	11765	10342	11313	11524	10512.5	6700	5251	7174	6465	8612	7240.5	10060.7	8264.83	10361.2	11116.5	6375	7439.17	0.131323	0.430343	0.280515	-0.283668	0.101516	0.222716
evm.model.supercontig_8.317	16426616	UNCHANGED	UNCHANGED	UNCHANGED	kunitz trypsin inhibitor 2	AT1G73325	14	60.91	425862	554972	520729	600957	533034	420810	121133	172871	120206	159371	194335	219549	259477	295199	379326	409911	300535	288300	500521	518267	138070	191085	311334	332915	0.798936	0.0978327	0.702114	0.0502649	0.468816	0.0966902
evm.model.supercontig_8.57	16426651	UNCHANGED	UNCHANGED	UNCHANGED	succinate dehydrogenase subunit 5, mitochondrial	SDH5	13	36.06	99749.7	92343.3	96840.3	93965	90342.3	95588	52339	45459.3	54822.7	53818.7	49022.3	44240	36158.3	21275	40401	43245.7	49960.3	43974	96311.1	93298.4	50873.7	49027	32611.4	45726.7	0.31977	0.663343	0.100969	-0.0458492	-0.0533426	0.487657
evm.model.supercontig_80.38	16426761	UNCHANGED	UNCHANGED	UNCHANGED	stem-specific protein TSJT1-like	AT4G27450	5	37.8	25793.7	29215.3	26089	17608.7	23473.3	18046.7	21887	26697.7	29582.7	20419.7	24083.3	22045.3	23304.7	16853.7	11731	17398.7	16531.3	16559	27032.7	19709.6	26055.8	22182.8	17296.4	16829.7	0.0283565	0.19371	0.896239	-0.455809	-0.232163	-0.0394689
evm.model.supercontig_80.53	16426778	UNCHANGED	UNCHANGED	UNCHANGED	3-deoxy-manno-octulosonate cytidylyltransferase, mitochondrial	CKS	4	44.2	17156.3	13342	15214.7	12816	12227	13311	13659	14159	14969	12041	11708	11279.5	11378.7	11223	10791	11879.5	9289.67	7676.33	15237.7	12784.7	14262.3	11676.2	11130.9	9615.17	0.0987987	0.00421241	0.287593	-0.253227	-0.288643	-0.211185
evm.model.supercontig_800.3	16426831	UNCHANGED	UNCHANGED	UNCHANGED	glycylpeptide N-tetradecanoyltransferase 1	NMT1	13	63.23	50679.7	45805.3	40269	35380.3	39221.7	38164	35259.3	40955.7	49220.7	41346.7	41886.3	34006.7	26122.3	28499	31724.7	24654.7	20171.7	14654.7	45584.7	37588.7	41811.9	39079.9	28782	19827	0.0678709	0.598495	0.0540825	-0.278251	-0.0974869	-0.5377
evm.model.supercontig_81.10	16426853	UNCHANGED	UNCHANGED	UNCHANGED	thioredoxin-like protein CXXS1	CXXS1	3	40.8	66486	60109	71098.7	48991	47404	53739	71831	63854	56134	51702	46775	41989	11548.7	13062	11393.7	13626	15173.3	11136.3	65897.9	50044.7	63939.7	46822	12001.4	13311.9	0.012932	0.0325199	0.367393	-0.397016	-0.449525	0.149507
evm.model.supercontig_81.103	16426857	UNCHANGED	UNCHANGED	UNCHANGED	protein TOC75-3, chloroplastic	TOC75-III	6	13.68	15597	15272.7	11295	12879.7	13893.3	10761.7	12082	12427.3	16915.3	14988.3	16002.3	17121.7	17643	20205	20334.3	17218.3	17648.7	14022	14054.9	12511.6	13808.2	16037.4	19394.1	16296.3	0.405807	0.253839	0.0980152	-0.167811	0.215917	-0.251071
evm.model.supercontig_81.128	16426884	UNCHANGED	UNCHANGED	UNCHANGED	oxysterol-binding protein-related protein 3C	ORP3C	9	29.49	15013	16817.3	16968.7	22713.7	19698.3	20605	17870	17734	18713.7	21561	19591	25024.7	28617.3	24869	28772	28661.7	14836.3	27657.7	16266.3	21005.7	18105.9	22058.9	27419.4	23718.6	0.012252	0.0709083	0.468863	0.368889	0.284901	-0.209183
evm.model.supercontig_81.59	16426975	UNCHANGED	UNCHANGED	UNCHANGED	ras-related protein Rab11C	RABA2D	7	50	30425	24683.2	10867.9	28170.9	28945.2	27352.6	30375.7	29735	28541.7	32481.3	30317	25235.7	14115.3	16249.7	13609.3	14339.3	15041.3	16691	21992	28156.3	29550.8	29344.7	14658.1	15357.2	0.349399	0.930293	0.54842	0.356474	-0.0100978	0.0672181
evm.model.supercontig_82.63	16427101	UNCHANGED	UNCHANGED	UNCHANGED	eukaryotic translation initiation factor 3 subunit K	EIF3K	5	23.63	25698	22657.3	21402.3	21489.3	23609.3	23536	16561	19118.3	25557.7	20058.3	21555.3	14023	3081	7544	10743.3	12449	13878	5375	23252.6	22878.2	20412.3	18545.6	7122.78	10567.3	0.809308	0.624944	0.37358	-0.0234143	-0.138368	0.569099
evm.model.supercontig_82.65	16427103	UNCHANGED	UNCHANGED	UNCHANGED	sucrose synthase Sus1	SUS4	42	69.69	212535	228323	205392	233084	225556	201504	206513	209451	175744	249681	257851	283098	311716	348159	319736	370797	294115	372628	215417	220048	197236	263543	326537	345846	0.712138	0.0108425	0.530228	0.0306877	0.418116	0.0828847
evm.model.supercontig_82.76	16427115	UNCHANGED	UNCHANGED	UNCHANGED	peroxiredoxin Q, chloroplastic	PRXQ	5	32.23	13702	22690	37634	14799	13500.7	10364	20929.7	11788.7	5451	7268.33	8230	10385.3	7635	14594	7134	4856	5808.67	8892	24675.3	12887.9	12723.1	8627.89	9787.67	6518.89	0.172333	0.422354	0.292372	-0.937054	-0.560372	-0.586339
evm.model.supercontig_83.14	16427150	UNCHANGED	UNCHANGED	UNCHANGED	Natterin-3 like	#N/A	6	25.64	55524.6	147777	43800	123486	127966	45606.4	40510	49562	64791	42383	39298	46522	107795	89439.6	94300.7	60952	84676	73060.5	82367.2	99019.5	51621	42734.3	97178.6	72896.2	0.714408	0.295314	0.0505274	0.265642	-0.272562	-0.414795
evm.model.supercontig_83.19	16427155	UNCHANGED	UNCHANGED	UNCHANGED	uncharacterized protein LOC110811944	#N/A	3	20.81	30423.9	54982.8	34778	42216.5	55564.8	24025.7	25192.6	59484	55194	41479	39994	57754	86494	83894.9	87549.9	58436	71701	87011	40061.5	40602.3	46623.5	46409	85979.6	72382.7	0.96583	0.986806	0.177836	0.0193453	-0.00665414	-0.24835
evm.model.supercontig_83.20	16427157	UNCHANGED	UNCHANGED	UNCHANGED	Methionine--tRNA ligase	AT4G13780	6	12.86	14741	19753.3	15709.7	18966.3	21719.3	18131	13935.7	14085.3	11216.7	16725.3	16906.3	16521.7	13052.3	11554.7	11726.7	15387	15598.7	18536.7	16734.7	19605.6	13079.2	16717.8	12111.2	16507.4	0.201303	0.0179106	0.0172325	0.228423	0.354106	0.446772
evm.model.supercontig_83.27	16427164	UNCHANGED	UNCHANGED	UNCHANGED	beta-galactosidase 9	BGAL9	4	17.11	8505	11377.7	11247.7	11346.5	8907.5	9638.33	6830.67	6452	8765.33	6204	5929	5996.33	12308.7	20404.7	8485	6955	6019.67	5932.33	10376.8	9964.11	7349.33	6043.11	13732.8	6302.33	0.74481	0.14433	0.103009	-0.0585455	-0.282322	-1.12367
evm.model.supercontig_83.44	16427183	UNCHANGED	UNCHANGED	UNCHANGED	protein ECERIFERUM 26-like	AT4G13840	2	9.79	17615.5	16761	12646.5	31467	26964	17753.5	16709.5	19824	28036	26274	23652.5	22104	13436	18593.5	20893.5	15062.5	14832.5	16653.5	15674.3	25394.8	21523.2	24010.2	17641	15516.2	0.0875031	0.526665	0.40374	0.696131	0.157755	-0.18516
evm.model.supercontig_83.46	16427185	UNCHANGED	UNCHANGED	UNCHANGED	dihydroorotase, mitochondrial isoform X2	PYR4	2	9.76	8765.5	8334	6309	7324.5	7353.5	8019	10690	8473.5	6752	9071	6524.5	7712.5	4404.5	8139.5	6941.5	3931	4346	4920	7802.83	7565.67	8638.5	7769.33	6495.17	4399	0.779099	0.556579	0.139221	-0.0445309	-0.15299	-0.562191
evm.model.supercontig_83.83	16427226	UNCHANGED	UNCHANGED	UNCHANGED	S-alkyl-thiohydroximate lyase SUR1	SUR1	16	49.29	94069.7	188383	146249	94468.3	94628.7	91898.7	120620	88652.3	97952	86396.7	93080	91459.3	93774.3	114385	104892	182204	58914.7	103136	142900	93665.2	102408	90312	104350	114752	0.145553	0.280611	0.790092	-0.609425	-0.181342	0.13708
evm.model.supercontig_83.90	16427234	UNCHANGED	UNCHANGED	UNCHANGED	26S proteasome non-ATPase regulatory subunit 11 homolog	ATS9	6	17.77	21892	24369.3	20421.3	14345.7	24217.3	23778.3	14109.7	19635	19005.3	21170.7	22323.3	19235	21691.3	24154.7	25806.3	35859	27785.7	26341.7	22227.6	20780.4	17583.3	20909.7	23884.1	29995.4	0.693937	0.16576	0.128202	-0.0971228	0.249961	0.328692
evm.model.supercontig_84.40	16427322	UNCHANGED	UNCHANGED	UNCHANGED	cinnamoyl-CoA reductase 1-like	AT1G51410	2	23.94	15517	13865	13360	11851	19405	19521	8653	12603	15671	18761		15415	13566.5	18209	11280	18359	13438.5	15912	14247.3	16925.7	12309	17088	14351.8	15903.2	0.364419	0.198353	0.56621	0.248521	0.47327	0.148079
evm.model.supercontig_84.66	16427350	UNCHANGED	UNCHANGED	UNCHANGED	polyadenylate-binding protein RBP47B'	AT5G19350	5	20.37	19770.3	17083.7	18192.7	18246.7	17353	18601	19653	18448.7	18704	20410.7	18867.3	17170	15241	11273	14045.7	13741	11115.7	11261.7	18348.9	18066.9	18935.2	18816	13519.9	12039.4	0.760339	0.911289	0.365419	-0.0223446	-0.00911239	-0.167314
evm.model.supercontig_84.84	16427370	UNCHANGED	UNCHANGED	UNCHANGED	proline-tRNA ligase (DUF1680)	AT5G12950	20	43.06	57701	52909.3	48385	64584	77429.3	74368.7	40285.7	51825.3	63424.3	70475.3	71750.3	71013.3	74527.7	68999	89080.7	81643	82515.3	75145.7	52998.4	72127.3	51845.1	71079.7	77535.8	79768	0.015397	0.0452304	0.745759	0.444596	0.455229	0.0409479
evm.model.supercontig_84.87	16427373	UNCHANGED	UNCHANGED	UNCHANGED	leucine-rich repeat receptor-like protein	AT3G20820	20	81.02	417396	374854	414061	380784	379714	430422	465633	498433	550916	467747	459407	445112	395835	366504	464240	364427	461445	328649	402104	396974	504994	457422	408860	384840	0.823902	0.137834	0.650407	-0.0185242	-0.14274	-0.0873457
evm.model.supercontig_85.31	16427465	UNCHANGED	UNCHANGED	UNCHANGED	serine/threonine-protein phosphatase PP2A-2 catalytic subunit	PP2A-4	11	60.67	34468.7	33126.7	28501.9	38262.8	35530.2	38537.4	29132.7	36471	40462.8	36330.2	37640	34780.5	18611	19682.6	22171.6	27580.9	26360	22181.3	32032.4	37443.5	35355.5	36250.2	20155.1	25374.1	0.0573271	0.806502	0.055078	0.225182	0.0360547	0.332212
evm.model.supercontig_85.32	16427466	UNCHANGED	UNCHANGED	UNCHANGED	DEAD-box ATP-dependent RNA helicase 37-like	AT3G58570	17	38.13	12697.1	12104.6	11803.4	7534.37	10809.1	10699.2	16901.8	16977.5	17313	12516.6	14935.9	12643.9	9387.19	9000.54	13556.2	12487.6	13999.6	15168	12201.7	9680.87	17064.1	13365.5	10648	13885.1	0.0847335	0.00969447	0.121612	-0.333871	-0.352451	0.382955
evm.model.supercontig_85.60	16427497	UNCHANGED	UNCHANGED	UNCHANGED	activator of 90 kDa heat shock protein ATPase homolog 1	AT3G12050	6	30.51	42110	26464.7	24785	25601.3	47073.7	46135.7	38445	27650.3	25074	42551	35988.7	26696	13852	16422.7	13526	34073	16187.7	18234.7	31119.9	39603.6	30389.8	35078.6	14600.2	22831.8	0.395293	0.488878	0.223885	0.347793	0.207003	0.645053
evm.model.supercontig_85.91	16427531	UNCHANGED	UNCHANGED	UNCHANGED	TBCC domain-containing protein 1-like	AT3G57890	9	30.93	28033.7	24036	20877.7	22714	23470.7	24381.7	16543.3	20905.3	21718.7	23605	22624.3	21331	16302	15490	15245.3	11975.7	19498	22201	24315.8	23522.1	19722.4	22520.1	15679.1	17891.6	0.727842	0.182451	0.511729	-0.0478752	0.191376	0.190435
evm.model.supercontig_86.73	16427629	UNCHANGED	UNCHANGED	UNCHANGED	mannan endo-1,4-beta-mannosidase 6-like	MAN6	4	13.41	14050.7	39633	16511.3	12256.7	11939	13786.3	8517	9250	16286.5	11790.7	10192.3	10508	23616.5	17677.7	17260.3	12023.7	19337.5	17212.5	23398.3	12660.7	11351.2	10830.3	19518.2	16191.2	0.258966	0.846622	0.328009	-0.886052	-0.0677629	-0.269606
evm.model.supercontig_87.102	16427660	UNCHANGED	UNCHANGED	UNCHANGED	aspartic proteinase A1-like	APA1	21	47.66	70838.3	72887.3	64652	75087	89692	94685	101054	113383	106209	125056	122166	122075	177369	155672	155870	123738	113720	111580	69459.2	86488	106882	123099	162970	116346	0.0558514	0.01192	0.00455076	0.316334	0.2038	-0.486191
evm.model.supercontig_87.39	16427706	UNCHANGED	UNCHANGED	UNCHANGED	NADH dehydrogenase [ubiquinone] 1 alpha subcomplex subunit 9, mitochondrial	AT2G20360	17	48.37	67906.7	68363	52246.7	60114	57818.7	58966	43408.3	48860.7	48392.7	49852.3	49485.7	40875.3	41524	38853.7	38202.3	36392.3	35258.3	31324	62838.8	58966.2	46887.2	46737.8	39526.7	34324.9	0.508406	0.967171	0.0475992	-0.0917664	-0.00460567	-0.203571
evm.model.supercontig_87.56	16427725	UNCHANGED	UNCHANGED	UNCHANGED	alcohol dehydrogenase class-3	HOT5	15	72.3	101311	92972.3	75382.7	100439	103821	116236	83623	102400	122943	110475	107931	107903	80108.7	87718.7	70461	95957.3	96705	84530.7	89888.6	106832	102989	108770	79429.4	92397.7	0.133697	0.638378	0.111078	0.249139	0.0787892	0.218183
evm.model.supercontig_87.76	16427747	UNCHANGED	UNCHANGED	UNCHANGED	aconitate hydratase, cytoplasmic	ACO3	45	67.57	214436	192736	184406	220961	244210	208403	115605	139764	166631	174957	187109	166321	172000	165631	168705	281272	178215	221281	197193	224525	140667	176129	168779	226922	0.11851	0.0898936	0.124088	0.187267	0.324353	0.427068
evm.model.supercontig_875.2	16427781	UNCHANGED	UNCHANGED	UNCHANGED	xanthoxin dehydrogenase-like	ABA2	3	16.9	27323	17098.7	22903	19925.7	23680.5	20289.7	19449	19092	21866	21751.5	19959.5	18353.5	13776.5	12620	15175	18614.5	14913.5	14530	22441.6	21298.6	20135.7	20021.5	13857.2	16019.3	0.738454	0.934858	0.222197	-0.0754133	-0.00820317	0.209182
evm.model.supercontig_887.2	16427877	UNCHANGED	UNCHANGED	UNCHANGED	pyruvate kinase, cytosolic isozyme	AT5G08570	20	75.88	201881	207520	177751	225944	215824	210673	135328	160441	148248	180429	180536	180307	147529	148526	147105	118095	134654	122259	195717	217480	148006	180424	147720	125003	0.0991389	0.0110649	0.010403	0.152113	0.285741	-0.240906
evm.model.supercontig_89.71	16427949	UNCHANGED	UNCHANGED	UNCHANGED	peroxisomal acyl-coenzyme A oxidase 1	ACX1	17	45.03	24504.7	24260.7	26699	27269.3	28370.7	27007	24191	36384	51768.3	35322	40815.7	40323	56676.3	53118.3	44537	57491.3	51139.3	55285.3	25154.8	27549	37447.8	38820.2	51443.9	54638.7	0.0530669	0.874736	0.474905	0.131168	0.0519283	0.0869226
evm.model.supercontig_892.2	16427959	UNCHANGED	UNCHANGED	UNCHANGED	serine--glyoxylate aminotransferase	AGT	2	6.23	11237	12835.5	11884	16527.5	15469	16355.5	5224	8558.5	9492.5	9296.5	11458	8957.5	19156.5	19140.5	19231.5	18721	17929.5	17789.5	11985.5	16117.3	7758.33	9904	19176.2	18146.7	0.00190216	0.229343	0.0241532	0.427323	0.352265	-0.0796098
evm.model.supercontig_9.120	16428003	UNCHANGED	UNCHANGED	UNCHANGED	elongation factor Tu, mitochondrial	AT4G02930	19	65.17	245364	278444	318354	256224	310959	320676	225814	224916	249024	208791	270464	270234	181066	233974	176072	162213	171458	166814	280721	295953	233251	249830	197037	166828	0.62851	0.492749	0.181806	0.0762311	0.0990595	-0.240104
evm.model.supercontig_9.169	16428056	UNCHANGED	UNCHANGED	UNCHANGED	2,3-bisphosphoglycerate-independent phosphoglycerate mutase	iPGAM2	31	81.16	121971	116288	104749	152314	140532	148576	119171	127672	123380	136867	142934	137886	129316	133986	128595	109843	117886	111267	114336	147141	123408	139229	130632	112999	0.00592865	0.00687509	0.00418168	0.363919	0.174027	-0.209205
evm.model.supercontig_9.196	16428086	UNCHANGED	UNCHANGED	UNCHANGED	Nucleolar 12	AT1G01170	2	34.18	76982	68760	74346.5	65177.5	63558.5	64338.5	13884	50924.5	10270	38627	55793	33595	1430	3585	4098	3680	1210	4823.5	73362.8	64358.2	25026.2	42671.7	3037.67	3237.83	0.0218154	0.294119	0.888774	-0.188926	0.769841	0.0920652
evm.model.supercontig_9.201	16428093	UNCHANGED	UNCHANGED	UNCHANGED	glutathione S-transferase	GSTF8	13	65.89	182830	146694	171300	120137	141032	130442	196160	166212	169921	135751	139828	117411	8929	9629	6748.67	6159	4567		166941	130537	177431	130997	8435.56	5363	0.0410261	0.016452	0.0937709	-0.354883	-0.437725	-0.653443
evm.model.supercontig_9.223	16428117	UNCHANGED	UNCHANGED	UNCHANGED	HSP20-like chaperones superfamily protein isoform 1	AT4G02450	3	28.17	103395	103419	118071	91869.3	95510	88037.7	132018	103196	72458	82981	80104.7	86895.3	82377.7	99341.7	91979.3	61427.7	119937	102566	108295	91805.7	102557	83327	91232.9	94643.3	0.036714	0.328839	0.859183	-0.23831	-0.299575	0.0529469
evm.model.supercontig_9.232	16428127	UNCHANGED	UNCHANGED	UNCHANGED	methionine aminopeptidase 2B	MAP2B	7	25.17	11641.3	15478	17248.3	12799.5	9923.67	9977	18965	16130.7	16131	14054	10918.7	15817.5	14360.3	15134.7	12953.7	17186	41468	38827	14789.2	10900.1	17075.6	13596.7	14149.6	32493.7	0.11116	0.112559	0.0762586	-0.440211	-0.328674	1.1994
evm.model.supercontig_9.233	16428128	UNCHANGED	UNCHANGED	UNCHANGED	methylenetetrahydrofolate reductase 2-like	MTHFR1	32	83.33	111486	108725	96019.7	119082	124826	118457	79177.7	82803.7	131629	111562	109453	116752	109116	114974	104558	102413	96913.7	97827	105410	120788	97870	112589	109550	99051.1	0.0410978	0.43668	0.0386713	0.196466	0.202126	-0.14534
evm.model.supercontig_9.238	16428133	UNCHANGED	UNCHANGED	UNCHANGED	guanosine nucleotide diphosphate dissociation inhibitor 2	GDI1	19	62.61	80120.7	65805.9	58214.6	78947.8	73883.6	73276.6	43498.1	54135	71162.9	67297.4	65084.5	65925.2	70396.7	63326.8	69835.4	58510.4	52366.9	61088	68047.1	75369.3	56265.3	66102.4	67853	57321.8	0.333885	0.290475	0.0376335	0.147445	0.232455	-0.243329
evm.model.supercontig_9.242	16428138	UNCHANGED	UNCHANGED	UNCHANGED	desiccation-related protein At2g46140	AT2G44060	13	55.81	148258	159109	157955	127625	132180	126812	164173	163320	147828	127730	127942	137205	195850	183688	165535	141465	192522	178618	155107	128872	158440	130959	181691	170868	0.0023656	0.0111633	0.571898	-0.267325	-0.274824	-0.0886037
evm.model.supercontig_9.262	16428160	UNCHANGED	UNCHANGED	UNCHANGED	UDP-glucuronic acid decarboxylase 2	AUD1	7	17.97	83837.6	108211	93808.3	92074.1	85224.7	90367.9	64600.8	53203.7	56711	68359.7	77855.9	63813.4	78717.1	59030.7	75504.7	67934.3	57406	75290	95285.5	89222.2	58171.8	70009.6	71084.2	66876.8	0.456781	0.0907589	0.627049	-0.0948539	0.267233	-0.0880227
evm.model.supercontig_9.271	16428170	UNCHANGED	UNCHANGED	UNCHANGED	T-complex protein 1 subunit gamma	AT5G26360	10	53.51	48041.3	43946	43066	48786.7	47269	46847.3	54202.7	61613	54474	61811	62634	60943.7	46090	43835.3	48253.3	53371.7	48714.7	51628.7	45017.8	47634.3	56763.2	61796.2	46059.6	51238.3	0.186307	0.111736	0.0498573	0.081507	0.122562	0.153723
evm.model.supercontig_9.297	16428198	UNCHANGED	UNCHANGED	UNCHANGED	Carbohydrate kinase PfkB	AT3G59480	15	89.86	236529	227096	188412	221279	226561	235315	162268	201157	232236	225220	243559	199074	210903	235237	262834	182935	194417	194058	217346	227718	198554	222618	236325	190470	0.534477	0.372853	0.0413652	0.0672577	0.165039	-0.311207
evm.model.supercontig_9.338	16428244	UNCHANGED	UNCHANGED	UNCHANGED	DNA-directed RNA polymerases II, IV and V subunit 8B-like	NRPB8B	2	28.06	30862	25112	27462	23502.5	23200.5	24326.5	17145	16474	15215	15685	14779.5	13463.5	7084	8435	7781	3200	7565.5	5294	27812	23676.5	16278	14642.7	7766.67	5353.17	0.0720709	0.129302	0.141382	-0.232252	-0.152745	-0.536903
evm.model.supercontig_9.380	16428291	UNCHANGED	UNCHANGED	UNCHANGED	cysteine synthase, chloroplastic/chromoplastic	OASB	13	60.31	60005	51239	44576.3	61055.7	68527	67504	35241	50729.7	52020	62663.7	66852	60527.7	56810.3	56823.7	68862	66199	70732	68845.7	51940.1	65695.6	45996.9	63347.8	60832	68592.2	0.0525636	0.0382886	0.140111	0.338947	0.461758	0.173215
evm.model.supercontig_9.4	16428304	UNCHANGED	UNCHANGED	UNCHANGED	serine carboxypeptidase-like 33	scpl33	13	43.54	78209.7	74968	80965	75286	57956.7	65745.3	77096	73973.3	81453.7	63009.7	64912.7	61535	93172.7	94233.3	63406.7	58656.3	77260	76894.7	78047.6	66329.3	77507.7	63152.4	83604.2	70937	0.0916232	0.00380443	0.344344	-0.234706	-0.2955	-0.237037
evm.model.supercontig_9.67	16428334	UNCHANGED	UNCHANGED	UNCHANGED	universal stress protein PHOS32	AT3G17020	9	61.96	407293	358466	375005	356540	359781	363625	402293	368770	377301	359626	368380	340005	78229.7	86590.3	105119	81937	67531.7	43929.7	380255	359982	382788	356004	89979.7	64466.1	0.234162	0.110325	0.134601	-0.0790412	-0.104653	-0.481058
evm.model.supercontig_92.116	16428574	UNCHANGED	UNCHANGED	UNCHANGED	adenosine kinase 2	ADK2	17	79.47	264455	226187	195798	292880	280086	284598	165708	186960	230862	252605	246414	220611	235487	225015	235213	222201	191725	226731	228814	285855	194510	239876	231905	213552	0.0477331	0.10294	0.186331	0.321108	0.302448	-0.118946
evm.model.supercontig_92.119	16428577	UNCHANGED	UNCHANGED	UNCHANGED	isocitrate dehydrogenase [NAD] catalytic subunit 5, mitochondrial	IDH-V	11	37.91	102111	90158.3	88641.3	82215.3	78894.3	86320.3	80824.3	79696.3	95608.3	80364	82045.3	65544.7	37048.7	45032	50567	55783.3	68158.7	47914.3	93637	82476.7	85376.3	75984.7	44215.9	57285.4	0.0794273	0.269467	0.138591	-0.183093	-0.168128	0.373604
evm.model.supercontig_92.14	16428581	UNCHANGED	UNCHANGED	UNCHANGED	adenylosuccinate synthetase 2, chloroplastic	ADSS	6	35.38	62736.3	58060.7	51212.7	55796.3	49769.7	56320.3	38878	40490	61370	49395.3	48287.3	37644.3	50474.3	41367.2	62620	30909.3	35581.3	39364.7	57336.6	53962.1	46912.7	45109	51487.2	35285.1	0.441249	0.835788	0.0707499	-0.0875084	-0.0565622	-0.545154
evm.model.supercontig_92.94	16428669	UNCHANGED	UNCHANGED	UNCHANGED	aquaporin TIP1-1	GAMMA-TIP	2	15.12	44179	72628	61665	40471	58159	39292	29671	36342.5	23414	27847	64423	45521	62784	59398	32475	64403	173160	169760	59490.7	45974	29809.2	45930.3	51552.3	135774	0.259224	0.223477	0.0849309	-0.371845	0.623691	1.3971
evm.model.supercontig_932.3	16428734	UNCHANGED	UNCHANGED	UNCHANGED	ADP-ribosylation factor	ARFA1E	11	66.3	250537	270784	228014	241631	282818	290082	156800	190384	232992	230351	268769	214498	154960	145897	155788	187936	211384	212604	249778	271510	193392	237873	152215	203975	0.327487	0.178654	0.00388756	0.120357	0.29866	0.422279
evm.model.supercontig_94.20	16428756	UNCHANGED	UNCHANGED	UNCHANGED	UDP-glucose 6-dehydrogenase 1	UGD3	13	50.1	67000	81028.1	50856.7	56827.9	49857.9	55638.6	107528	95534.1	86120	129435	125696	112941	59973.3	55399.3	63044	54956.3	57510.3	47174	66294.9	54108.1	96394.1	122691	59472.2	53213.6	0.246221	0.0297926	0.17672	-0.293053	0.348009	-0.160422
evm.model.supercontig_94.58	16428797	UNCHANGED	UNCHANGED	UNCHANGED	glycine-rich RNA-binding protein 2, mitochondrial	GR-RBP3	5	27.63	176798	137929	178559	88224	194263	117990	150730	166897	149344	186197	186587	166681	150360	102896	129217	136619	167515	159448	164429	133492	155657	179822	127491	154527	0.417444	0.0492302	0.177787	-0.300706	0.208196	0.277465
evm.model.supercontig_942.3	16428828	UNCHANGED	UNCHANGED	UNCHANGED	sulfite reductase [ferredoxin], chloroplastic	SIR	10	41.21	36296.3	52061.3	46055.3	32898.3	43733	30364	35260.7	40118	18216.7	42809.3	38852.7	43761.3	64644	54860.7	58631	56609.7	53992.3	53523.7	44804.3	35665.1	31198.4	41807.8	59378.6	54708.6	0.211888	0.194178	0.195286	-0.329125	0.422297	-0.118176
evm.model.supercontig_95.15	16428853	UNCHANGED	UNCHANGED	UNCHANGED	subtilisin-like protease SBT2.5	SLP3	13	26.36	47668	43012.3	35957.3	54936	43443.7	48911.7	24601.3	29896.7	31345	33935.7	33445.3	28953.3	42367.3	35735.3	40298.7	25763	30711.7	34324.7	42212.6	49097.1	28614.3	32111.4	39467.1	30266.4	0.221164	0.248465	0.0436757	0.217966	0.16635	-0.382932
evm.model.supercontig_95.32	16428872	UNCHANGED	UNCHANGED	UNCHANGED	60S acidic ribosomal protein P3-2	AT4G25890	4	36.67	146959	168055	174540	134832	125892	138422	143074	145290	132982	124546	132591	134511	156653	144061	146615	99575.7	204916	183626	163184	133048	140449	130549	149110	162706	0.0298255	0.111567	0.696194	-0.294553	-0.10545	0.125893
evm.model.supercontig_95.36	16428876	UNCHANGED	UNCHANGED	UNCHANGED	villin-4-like	VLN4	6	9.8	10499.3	15251	13609	10960.7	12719.7	13016	11634	11258.7	12416.3	11999.3	11513	12722.7	15825.7	17583	17625.3	15026.7	10902	13892	13119.8	12232.1	11769.7	12078.3	17011.3	13273.6	0.593812	0.562686	0.0520647	-0.10107	0.0373479	-0.357941
evm.model.supercontig_95.40	16428881	UNCHANGED	UNCHANGED	UNCHANGED	lysine--tRNA ligase	ATKRS-1	10	29.14	34866.3	26425.7	30286.3	33344.7	29383.7	30422	28287.3	33752	27617.3	36237.3	29379.7	33616	34362	38180.7	36697.3	35644.7	36530	38996	30526.1	31050.1	29885.6	33077.7	36413.3	37056.9	0.85623	0.315898	0.689398	0.0245546	0.146409	0.025275
evm.model.supercontig_96.26	16428965	UNCHANGED	UNCHANGED	UNCHANGED	ASPARTYL PROTEASE FAMILY PROTEIN 2-LIKE	AT1G01300	21	58.81	401763	356896	345903	372833	362853	390127	295464	328914	347209	360685	348295	322277	397617	348306	368970	253613	319483	304340	368187	375271	323862	343752	371631	292479	0.726169	0.352228	0.0320275	0.0274932	0.0859884	-0.345538
evm.model.supercontig_97.104	16429038	UNCHANGED	UNCHANGED	UNCHANGED	phosphoenolpyruvate carboxylase	PPC3	8	20.67	2950.96	4068.93	5011.91	3558.92	3463.3	2108.09	3643.21	4891.03	1187.4	3382.49	3995.44	5184.36	5796.53	6764.6	6819.68	4615.98	6518.91	7330.23	4010.6	3043.44	3240.54	4187.43	6460.27	6155.04	0.270934	0.477525	0.743489	-0.398117	0.369829	-0.0698268
evm.model.supercontig_97.13	16429046	UNCHANGED	UNCHANGED	UNCHANGED	polyadenylate-binding protein RBP45C-like	ATRBP45C	10	42.44	67915.6	60723.8	50016.5	58357.5	60119	58196	41908.1	50482.1	51877.7	55326.9	60227.6	43975.5	28018.7	23959.3	25914.2	31813.3	37427.5	34369.7	59552	58890.8	48089.3	53176.7	25964.1	34536.8	0.905623	0.425094	0.0128229	-0.0161058	0.145078	0.411619
evm.model.supercontig_97.56	16429093	UNCHANGED	UNCHANGED	UNCHANGED	thiamine thiazole synthase, chloroplastic	THI1	20	80.9	396070	272896	262481	489392	426527	403335	354298	334419	298781	404772	403220	349239	329182	354685	419040	433706	415424	447893	310482	439751	329166	385744	367636	432341	0.061021	0.0815478	0.0844849	0.502178	0.228827	0.233892
evm.model.supercontig_97.86	16429126	UNCHANGED	UNCHANGED	UNCHANGED	histone H2A.6	RAT5	3	33.82	159934	168045	195698	128084	132474	124002	175200	184110	122129	121892	128106	132280	56657.4	44641.6	53026.1	65825.5	71156.9	75916	174559	128186	160480	127426	51441.7	70966.1	0.0139387	0.166674	0.0132094	-0.445469	-0.332735	0.464193
evm.model.supercontig_987.5	16429246	UNCHANGED	UNCHANGED	UNCHANGED	photosystem II CP43 chlorophyll apoprotein	PSBC	7	33.75	25810.7	20694	27757	24420.7	22474	17721	22203	25166.3	34081	21339.3	25898.7	23924.7	38223.7	15476.3	21125.3	34040	38708	63202.7	24753.9	21538.6	27150.1	23720.9	24941.8	45316.9	0.32935	0.418503	0.146742	-0.200734	-0.1948	0.861485
evm.model.supercontig_99.65	16429310	UNCHANGED	UNCHANGED	UNCHANGED	pyruvate dehydrogenase E1 component subunit beta-1, mitochondrial	MAB1	4	62.22	77315.5	73077	65450	48927	52183.7	53465.3	49921	42635.7	57014.5	68036	47633.3	40867.3	61124.3	44474.3	52875.3	55190	41410.3	44927.7	71947.5	51525.3	49857.1	52178.9	52824.7	47176	0.00539026	0.812398	0.423269	-0.481663	0.0656685	-0.163159
evm.model.supercontig_998.4	16429332	UNCHANGED	UNCHANGED	UNCHANGED	heat shock protein 90-5, chloroplastic	CR88	23	49.62	31242.7	37407.7	30050.7	40380.3	47816.3	28937.3	20201.9	28806.7	40763.7	35750.2	44029.3	45174.7	38482.7	44959.3	48688.7	64499.3	60151.3	58103	32900.3	39044.7	29924.1	41651.4	44043.6	60917.9	0.359756	0.153078	0.00875572	0.247023	0.477059	0.467935
evm.model.supercontig_999.3	16429335	UNCHANGED	UNCHANGED	UNCHANGED	T-complex protein 1 subunit delta	AT3G18190	20	53.75	59699.7	68701	39697	50643	52692	54821.3	33014.7	45724.7	73225.7	57221	56444	46659.7	45901.7	45058.7	49377	62301	52054	57080.3	56032.6	52718.8	50655	53441.6	46779.1	57145.1	0.721308	0.832465	0.0329202	-0.0879484	0.0772573	0.288766
evm.TU.contig_24415.6	16429356	UNCHANGED	UNCHANGED	UNCHANGED	26S proteasome non-ATPase regulatory subunit 14 homolog	AT5G23540	10	36.22	67545	69356.3	56862.3	55393.7	68607.3	58841	49426.3	63418	59485.7	65974.7	73396	64004	70133	66139.7	77055.3	78199.7	75276	58913.7	64587.9	60947.3	57443.3	67791.6	71109.3	70796.4	0.547984	0.109947	0.965483	-0.0837006	0.238966	-0.00636202
evm.TU.contig_26338.1	16429426	UNCHANGED	UNCHANGED	UNCHANGED	26S proteasome non-ATPase regulatory subunit 2 homolog A	RPN1A	15	32.48	18045	19729.3	19530	22961	23012	21885.3	14500.7	16640	17494.7	20301.7	22110.7	25970.7	29968	33527.3	32989	42036.7	23035.3	29523.7	19101.4	22619.4	16211.8	22794.3	32161.4	31531.9	0.00552078	0.025463	0.917161	0.243882	0.491633	-0.0285206
evm.TU.contig_27841.1	16429527	UNCHANGED	UNCHANGED	UNCHANGED	mexicain-like cystein protease	XCP2	21	80.06	1.2044e+06	1.31145e+06	997579	1.17599e+06	1.25383e+06	926794	1.04409e+06	933672	1.01437e+06	1.12094e+06	1.10555e+06	1.03241e+06	1.38565e+06	1.25772e+06	1.3895e+06	915595	955498	1.08582e+06	1.17114e+06	1.11887e+06	997376	1.0863e+06	1.34429e+06	985636	0.718257	0.106446	0.00593836	-0.0658725	0.123212	-0.447715
evm.TU.contig_29397.1	16429701	UNCHANGED	UNCHANGED	UNCHANGED	ADP-ribosylation factor 1-like 2	ARFB1B	4	29.83	7548.33	6877.05	6017.19	6681.29	7987.67	7487.67	5787.5	5012.16	6140.67	6947	7278.33	5621	4070.82	3366.9	3843.57	5119.33	4017.68	3960.36	6814.19	7385.54	5646.78	6615.44	3760.43	4365.79	0.383381	0.185289	0.232314	0.116161	0.228411	0.215345
evm.TU.contig_30593.1	16429847	UNCHANGED	UNCHANGED	UNCHANGED	L-ascorbate peroxidase 2, cytosolic	APX2	18	71.2	652125	689482	717887	717127	706078	652965	676990	698292	629318	614436	614023	601327	627985	653712	672579	566645	533401	519887	686498	692056	668200	609929	651425	539978	0.849543	0.049	0.0041971	0.0116342	-0.131639	-0.2707
evm.TU.contig_30861.1	16429897	UNCHANGED	UNCHANGED	UNCHANGED	enoyl-[acyl-carrier-protein] reductase [NADH], chloroplastic	MOD1	12	75.63	130961	118727	92081.3	134793	133170	138051	72983.7	111214	113056	118109	120984	101384	145929	124657	153984	114428	110765	116260	113923	135338	99084.4	113492	141523	113818	0.137773	0.37426	0.0357155	0.248508	0.195864	-0.314317
evm.TU.contig_31439.1	16429981	UNCHANGED	UNCHANGED	UNCHANGED	flowering locus K homology domain isoform X1	FLK	16	45.61	251862	226818	215225	209083	204937	215445	240692	242495	212992	205084	196862	198851	135362	141681	100441	130190	119935	121477	231302	209822	232060	200266	125828	123867	0.128456	0.0321826	0.889241	-0.140611	-0.212581	-0.022656
evm.TU.contig_31444.1	16429982	UNCHANGED	UNCHANGED	UNCHANGED	nuclear pore complex protein NUP50A	AT3G15970	8	22.65	26074	34786	32314.3	24827	21915.7	22868.7	44468.3	35349	36317	41671	40799.3	41085	27097.7	23842	17590.3	26362	25612	27358.7	31058.1	23203.8	38711.4	41185.1	22843.3	26444.2	0.0451553	0.442216	0.272898	-0.42061	0.0893627	0.211179
evm.TU.contig_31528.1	16429999	UNCHANGED	UNCHANGED	UNCHANGED	probable acetyltransferase NATA1-like	AT2G39020	4	21.89	12965.3	13480.7	15679.3	10056.3	11298.7	11564	13137	16664	17153.3	14156.7	13361.7	12426.7	10037.3	9867.67	13572.3	14940.7	17730.3	14422.3	14041.8	10973	15651.4	13315	11159.1	15697.8	0.0322906	0.161011	0.0458011	-0.355768	-0.233243	0.492338
evm.TU.contig_31827.1	16430034	UNCHANGED	UNCHANGED	UNCHANGED	aspartyl protease AED3	AT1G09750	15	54.82	765956	782069	714963	815707	817173	786426	613881	586251	644308	742490	755585	667310	858351	806373	855765	778720	918623	992876	754329	806435	614813	721795	840163	896740	0.082139	0.029343	0.433326	0.0963645	0.231441	0.0940201
evm.TU.contig_32791.1	16430158	UNCHANGED	UNCHANGED	UNCHANGED	probable glutathione peroxidase 4	GPX4	2	37.74	7600.5	7235.5	8537	5109.5	6980	7447	12988	11017.5	7117	8598.5	7776.5	7571.5	4087	5281.5	3654	3956	4631	2532.5	7791	6512.17	10374.2	7982.17	4340.83	3706.5	0.190644	0.244212	0.465425	-0.258671	-0.378143	-0.227915
evm.TU.contig_32999.1	16430188	UNCHANGED	UNCHANGED	UNCHANGED	mitochondrial outer membrane protein porin 2	VDAC2	2	13.14	20609.5	22898	15536.5	21276	17819	21081	22775	22436	39456	23707	19370	20569.5	38086.5	23872	44345	35942	22208	12656	19681.3	20058.7	28222.3	21215.5	35434.5	23602	0.884925	0.291007	0.262264	0.0273977	-0.411719	-0.586246
evm.TU.contig_33489.1	16430283	UNCHANGED	UNCHANGED	UNCHANGED	trifunctional UDP-glucose 4,6-dehydratase/UDP-4-keto-6-deoxy-D-glucose 3,5-epimerase/UDP-4-keto-L-rhamnose-reductase RHM1	RHM1	26	69.92	75332.1	73480	63068.5	72591	91572.4	99622.2	58131.6	61252.6	69662.2	81743.3	83034.5	79650.3	31610	33039	31863.7	94086.8	57508.3	48794	70626.9	87928.5	63015.5	81476.1	32170.9	66796.4	0.123051	0.00672532	0.0671784	0.316114	0.370669	1.05401
evm.TU.contig_35333.1	16430631	UNCHANGED	UNCHANGED	UNCHANGED	elongation factor 1-gamma	AT1G09640	5	36.71	15418.7	19514.1	21325.3	18669.8	24078.2	19013.9	32073	34161.8	29036.5	31527.4	32981.4	42380.7	36722	55954.3	42125.1	49319.3	42631.2	43378.5	18752.7	20587.3	31757.1	35629.8	44933.8	45109.7	0.499127	0.355787	0.978398	0.134661	0.166006	0.00563568
evm.TU.contig_36552.1	16430865	UNCHANGED	UNCHANGED	UNCHANGED	probable voltage-gated potassium channel subunit beta	KAB1	2	26.09	21444.5	21491.5	14328.5	19768	19960	19862	13449.5	19522.5	22352.5	20255	22908	16661	14952.5	17185.5	16826	13679	12883	11202	19088.2	19863.3	18441.5	19941.3	16321.3	12588	0.761027	0.662694	0.0206418	0.0574292	0.112806	-0.37471
evm.TU.contig_38010.1	16431114	UNCHANGED	UNCHANGED	UNCHANGED	Serpin-ZX	SERPIN1	6	32.09	16353.7	17482.8	16947.1	16769.5	17432.4	18597.4	11755.7	13288.2	13278.1	15427.7	16678.7	13505.8	16266	14243.3	11374.1	14617.6	14287.6	16525.5	16927.9	17599.8	12774	15204.1	13961.1	15143.5	0.343507	0.0824096	0.496177	0.0561558	0.251248	0.11729
evm.TU.contig_39171.2	16431295	UNCHANGED	UNCHANGED	UNCHANGED	PTI1-like tyrosine-protein kinase 3 isoform X2	AT3G59350	4	55.32	14820	14384.3	14494	15869.5	16914.3	18123.7	15341.9	17498.3	18582.7	20819.7	17302.4	18537.1	13042.9	14486.9	15774	7854.88	12516.7	11238.3	14566.1	16969.2	17141	18886.4	14434.6	10536.6	0.0224083	0.281413	0.0713659	0.220301	0.139898	-0.454119
evm.TU.contig_39921.1	16431407	UNCHANGED	UNCHANGED	UNCHANGED	Alkyl hydroperoxide reductase/peroxiredoxin	TPX1	3	83.54	244272	320458	210613	193962	195050	222369	265563	312784	216711	343985	338778	282862	222473	238995	236146	178906	251376	209067	258448	203794	265019	321875	232538	213116	0.181136	0.169223	0.419946	-0.342763	0.280402	-0.125828
evm.TU.contig_40297.1	16431460	UNCHANGED	UNCHANGED	UNCHANGED	photosystem II protein D1	PSBA	3	12.73	26630.7	22260	22965	30771.5	29642	21206.7	27902.3	35319	39421.3	26165.7	23851.7	34472.5	41189	37932.3	60489	28016.5	25041.7	40009.7	23951.9	27206.7	34214.2	28163.3	46536.8	31022.6	0.380837	0.264337	0.138312	0.183824	-0.280781	-0.585051
evm.TU.contig_40434.1	16431481	UNCHANGED	UNCHANGED	UNCHANGED	phosphomannomutase	PMM	2	25.64	16683	17267	14933	15687.5	14520	15915.5	12540	15502.5	18113	21051	20054.5	15055	25241.5	17367.5	21176	12446	16825.5	19222	16294.3	15374.3	15385.2	18720.2	21261.7	16164.5	0.326607	0.246071	0.166423	-0.0838465	0.283053	-0.395426
evm.TU.contig_40789.1	16431534	UNCHANGED	UNCHANGED	UNCHANGED	nucleosome assembly protein 1;3-like isoform X3	NAP1;2	9	55.13	176037	183692	173448	178269	186586	194643	182813	214919	191412	209947	200314	192603	111066	111779	125025	105261	84825	65486	177726	186500	196381	200955	115957	85190.6	0.194747	0.694444	0.067369	0.0695174	0.0332155	-0.444819
evm.TU.contig_44679.1	16432060	UNCHANGED	UNCHANGED	UNCHANGED	betaine aldehyde dehydrogenase	ALDH10A8	6	88.37	84572	85062.7	73437.3	85214.3	90228.7	89278	65651.3	77376	91983.7	92966	88813.7	94169	105541	97802.3	108445	81551.7	85320	82913.7	81024	88240.3	78337	91982.9	103929	83261.8	0.152864	0.154604	0.00355045	0.123089	0.231672	-0.319877
evm.TU.contig_45133.1	16432139	UNCHANGED	UNCHANGED	UNCHANGED	gamma carbonic anhydrase 1, mitochondrial-like	GAMMACA1	4	77.17	16126.2	19793.5	18584.9	14092.8	16127.3	14634	12404.5	26953.1	29991.2	22151.9	23927.1	22553.6	22367.3	14902.4	16926.6	19513.4	22899.1	22365.6	18168.2	14951.4	23116.3	22877.6	18065.4	21592.7	0.0602341	0.967189	0.225579	-0.281139	-0.0149738	0.257313
evm.TU.contig_46512.1	16432306	UNCHANGED	UNCHANGED	UNCHANGED	protein argonaute 1	37104	3	28.31	4726.33	9434	15853.5	6917.5	4506	4036	14167	15918	1647	4771.5	4733.5	11105.5	10978.3	13421	13950	10076.5	15168.5	15157.5	10004.6	5153.17	10577.3	6870.17	12783.1	13467.5	0.220685	0.496983	0.740375	-0.957134	-0.622559	0.0752431
evm.TU.contig_47637.1	16432439	UNCHANGED	UNCHANGED	UNCHANGED	ATP-dependent Clp protease proteolytic subunit 5, chloroplastic	CLPP5	2	42.47	19933.5	18962	20115	26278	19146.5	17770	23167	30420	30281	24396	28640	18620	6216.5	2478	7241	18833	11916	8695.5	19670.2	21064.8	27956	23885.3	5311.83	13148.2	0.627885	0.340322	0.0777823	0.0988273	-0.227033	1.30758
evm.model.supercontig_104.105	16405005	UNCHANGED	UNCHANGED	UNIQUE_XX	ubiquitin-60S ribosomal protein L40	UBQ1	7	66.41	136763	137072	130370	136126	132518	137823	151569	142510	132388	150734	154247	143036	31061.9	33831.8	30888.4				134735	135489	142156	149339	31927.4	0	0.79289	0.328093	-	0.00805068	0.071116	-
evm.model.supercontig_158.15	16409878	UNCHANGED	UNCHANGED	UNIQUE_XX	NEDD8-conjugating enzyme Ubc12-like	RCE1	2	12.57	18741.9	26981.7	24773.9	23172.8	25456.8	16593.3	17371.5	23634.2	11059.3	14920	14265.2	17480.8	5732.39	5295.29	4758.56				23499.2	21741	17355	15555.3	5262.08	0	0.65282	0.657213	-	-0.112193	-0.157942	-
evm.model.supercontig_90.61	16428427	UNCHANGED	UNCHANGED	UNIQUE_XX	ras-related protein RABA5c-like	RABA5d	2	11.11	2804.64	2665.64	1875.2	1900.09	1821.54	2063.23	2352.72	2149.43	3675.3	1260.1	1373.36	1621.13	1163.91	1269.11	1803.72				2448.49	1928.28	2725.82	1418.2	1412.24	0	0.155874	0.0559143	-	-0.344575	-0.942635	-
evm.model.supercontig_27.70	16415693	UNCHANGED	UNCHANGED	UNIQUE_XYh	clathrin light chain 1-like	AT2G20760	4	24.09	1421	7100.33	14988.7	1731	1836.5		4792	11609	2928		1731	3848.5				1279	112550	86118.7	7836.67	1783.75	6443	2789.75	0	66649.3	0.319027	0.372871	-	-2.13533	-1.2076	-
evm.model.supercontig_46.30	16420495	UNCHANGED	UNCHANGED	UNIQUE_XYh	60S ribosomal protein L30	AT1G36240	5	59.82	22021.1	26629	35535.3	20752	24225.8	17550.4	36178.9	32579.4	14309.1	22607.7	20958.3	26014.5				42362.6	51474.8	56982.9	28061.8	20842.7	27689.1	23193.5	0	50273.5	0.176977	0.551988	-	-0.429065	-0.2556	-
evm.model.supercontig_0.14	16403847	UNCHANGED	UNCHANGED	UP	beta-xylosidase/alpha-L-arabinofuranosidase 2	XYL4	26	53.86	104169	109637	115649	108087	73865	85721.3	102536	98235.7	106403	107871	125695	119664	96480.7	83424.7	80219.7	116707	134249	125471	109818	89224.3	102392	117743	86708.3	125476	0.123102	0.0555775	0.00546224	-0.29961	0.201547	0.533168
evm.model.supercontig_1.187	16404107	UNCHANGED	UNCHANGED	UP	eukaryotic translation initiation factor 2 subunit alpha homolog	AT2G40290	6	31.87	38650	57831	65109	42843.3	50851.3	27763.3	51773	47507.3	27183	38072.7	43157.7	66146.3	39362.3	40296.7	47687.7	67047.3	66603.7	63860	53863.3	40486	42154.4	49125.6	42448.9	65837	0.267609	0.57695	0.00114711	-0.41188	0.220789	0.633172
evm.model.supercontig_1.26	16404188	UNCHANGED	UNCHANGED	UP	ABC transporter F family member 1	ABCF1	4	10.71	16660.3	15966.3	14801	12952.3	17264.3	18490.3	15024.7	13931	13158.7	20851.7	16344.7	17307.3	6158	5848.33	5489.67	16077.7	16116.3	16555.3	15809.2	16235.7	14038.1	18167.9	5832	16249.8	0.820944	0.0486686	1.87324e-06	0.0384002	0.372042	1.47836
evm.model.supercontig_1.357	16404296	UNCHANGED	UNCHANGED	UP	40S ribosomal protein S2-2-like	AT3G57490	13	57.25	35606.5	33338.5	34796	36386.7	40289.7	36754	48139.3	39727.5	46409	39548.5	43795.2	52672.8	39549.5	54387.7	48726.7	125205	130139	180626	34580.3	37810.1	44758.6	45338.8	47554.6	145323	0.0838248	0.906513	0.00583305	0.12882	0.018582	1.61161
evm.model.supercontig_1.37	16404310	UNCHANGED	UNCHANGED	UP	ribulose bisphosphate carboxylase small chain, chloroplastic-like	RBCS1A	15	90.11	46837.4	23167.1	32116.9	47625.5	43833.5	43508.3	21415.9	19824.4	13056.1	21569.3	23549.4	37687.1	37686.8	29884	46789.9	75900.4	61215.2	75888.4	34040.4	44989.1	18098.8	27601.9	38120.2	71001.4	0.194151	0.169935	0.00893424	0.402326	0.608876	0.897289
evm.model.supercontig_1.78	16404424	UNCHANGED	UNCHANGED	UP	eukaryotic translation initiation factor 5A-2	ELF5A-1	14	91.82	76894.9	68121.5	87465.4	110762	90175	101914	79047.5	77818.7	48307	69197.9	78401.3	63844.8	30033	34109	31398.7	42313.3	72442.2	71240.5	77494	100950	68391.1	70481.3	31846.9	61998.7	0.0454935	0.857402	0.0384369	0.38149	0.0434328	0.961085
evm.model.supercontig_10.217	16404579	UNCHANGED	UNCHANGED	UP	uncharacterized protein LOC110821188	DGR2	3	14.17	7628	11776.5	9119	13185	12305	12360.5	3865.33	5400.33	7232.67	8727.33	8594.67	7451	8907.33	7271.67	10388.3	12607	17747.3	14313.3	9507.83	12616.8	5499.44	8257.67	8855.78	14889.2	0.067135	0.0590338	0.0265465	0.408161	0.586448	0.749577
evm.model.supercontig_10.223	16404586	UNCHANGED	UNCHANGED	UP	monothiol glutaredoxin-S15, mitochondrial	GRX4	3	35.29	12164.5	17397	19808	12403	14857.5	15627.5	17219.5	17231.5	15902	23984	30183	13540.5	6034	5132	5966	12692	12055	10051	16456.5	14296	16784.3	22569.2	5710.67	11599.3	0.428814	0.301126	0.00224796	-0.203046	0.427238	1.02231
evm.model.supercontig_103.25	16404908	UNCHANGED	UNCHANGED	UP	dnaJ protein homolog	J2	5	23.02	8552	10855	13058.4	9761	13036.5	8236.5	15431.3	16009.8	6611.53	10606.5	11687	9684.08	3235.31	5451.04	3921.58	13256.1	18683.5	19893.2	10821.8	10344.7	12684.2	10659.2	4202.64	17277.6	0.816252	0.548701	0.00365336	-0.0650544	-0.250936	2.03953
evm.model.supercontig_103.73	16404961	UNCHANGED	UNCHANGED	UP	non-specific lipid transfer protein GPI-anchored 2-like	LTPG2	3	44.19	71268	98797	93721.5	109426	118930	121945	68154	74410.5	83234	92318	58802.3	79430	17025	8954	11011	30743	51559	28793	87928.8	116767	75266.2	76850.1	12330	37031.7	0.035741	0.88944	0.0323576	0.409222	0.0300458	1.58659
evm.model.supercontig_106.1	16405150	UNCHANGED	UNCHANGED	UP	26S proteasome regulatory subunit 10B homolog A	AT1G45000	12	59.9	9183.75	15011.4	23213.9	8879	8745.19	7578.37	26426	25740	7964.01	10280.3	10349.8	14915.3	7643.64	8207.53	10979.4	24348.6	29479.9	13617.9	15803	8400.85	20043.4	11848.5	8943.53	22482.2	0.144605	0.258998	0.0473873	-0.911591	-0.758425	1.32986
evm.model.supercontig_106.11	16405162	UNCHANGED	UNCHANGED	UP	diaminopimelate decarboxylase 1, chloroplastic-like	AT5G11880	3	13.45	30767	27915.3	25138.3	30350.3	31511	30497	20378.7	24682.7	29245.3	29916.7	34036.3	31398	14347.7	9328	13062.3	34768	36635.7	32932.3	27940.2	30786.1	24768.9	31783.7	12246	34778.7	0.162658	0.0682587	0.000258838	0.139936	0.359756	1.50589
evm.model.supercontig_106.27	16405190	UNCHANGED	UNCHANGED	UP	pyruvate kinase isozyme A, chloroplastic-like	PKP-ALPHA	3	8.47	17429.4	16599.3	13242.5	13033.3	14803.4	14440.7	7352.7	8441.96	9511.34	10128.1	10130.6	7914.28	6949.92	5984.75	7670.45	10941.9	8859.08	9968.39	15757.1	14092.4	8435.33	9391	6868.37	9923.14	0.296923	0.378594	0.0169306	-0.161078	0.154835	0.530828
evm.model.supercontig_106.91	16405261	UNCHANGED	UNCHANGED	UP	probable cinnamyl alcohol dehydrogenase 1	CAD5	15	63.06	38832	33516	32556.3	64852.7	41229.3	45328	26259.3	31720.7	40230.7	36062	38227	33244	32145	27171	26027.3	49397	45898.7	45501	34968.1	50470	32736.9	35844.3	28447.8	46932.2	0.109114	0.511125	0.00119467	0.529386	0.130828	0.722263
evm.model.supercontig_107.84	16405392	UNCHANGED	UNCHANGED	UP	BAHD acyltransferase DCR	PEL3	15	52.13	108121	87727.7	82819.7	83003	98065	107573	89985	86198	84048	110926	99112	86011.3	39930.7	28285.3	32759.3	82053	81284	88962.3	92889.4	96213.7	86743.7	98683.1	33658.4	84099.8	0.768314	0.182029	0.000270184	0.0507272	0.186045	1.32113
evm.model.supercontig_108.33	16405448	UNCHANGED	UNCHANGED	UP	glutaredoxin	GRXC2	7	83.18	278423	254626	286903	227785	272851	285795	324920	278868	274354	263267	275554	264597	24758	25957	21130.7	135379	112707	105393	273318	262144	292714	267806	23948.6	117826	0.607216	0.208284	0.000507216	-0.0602204	-0.128303	2.29865
evm.model.supercontig_109.23	16405537	UNCHANGED	UNCHANGED	UP	protein transport protein SEC13 homolog B	AT2G30050	5	36.54	19419	17824.3	16109.9	21134	21458.6	19977.4	14614.3	18667.9	20472.4	20844.2	17875.7	18067.7	13600.4	10691.7	13428	19688.5	17496.9	17750.5	17784.4	20856.7	17918.2	18929.2	12573.4	18311.9	0.0436942	0.636497	0.0079944	0.2299	0.0791898	0.542412
evm.model.supercontig_112.40	16405941	UNCHANGED	UNCHANGED	UP	anthranilate synthase alpha subunit 2, chloroplastic-like	ASA2	5	18.32	14450.3	15676.7	15026	18717.3	21269.3	19768.7	12134.7	14379.3	11703	18911.7	17936.3	16841.7	12294	10102	13083.3	20571.7	23024.3	19847.3	15051	19918.4	12739	17896.6	11826.4	21147.8	0.00405382	0.00726334	0.0020691	0.404246	0.49043	0.83849
evm.model.supercontig_118.2	16406476	UNCHANGED	UNCHANGED	UP	isocitrate dehydrogenase [NADP]-like	cICDH	7	39.82	1727.37	2331.95	2879	1569.52	2163.28	2081.16	5297.73	8531.43	7932.21	8490.12	8388.95	11175.1	13564.1	8177.72	11575.7	15738.4	15801.8	16745	2312.77	1937.99	7253.79	9351.39	11105.9	16095.1	0.380897	0.194839	0.0359827	-0.255063	0.366445	0.535299
evm.model.supercontig_119.52	16406570	UNCHANGED	UNCHANGED	UP	tubulin alpha-3 chain	TUA5	22	61.47	244431	247973	210562	226575	272246	275517	121933	166390	195367	185193	184610	168549	151407	129941	153938	293894	285171	304784	234322	258113	161230	179451	145095	294617	0.295647	0.454859	9.4959e-05	0.139508	0.154471	1.02184
evm.model.supercontig_12.13	16406670	UNCHANGED	UNCHANGED	UP	universal stress protein PHOS34	PHOS34	8	43.21	141483	143020	185538	113061	130863	134566	154534	172755	145099	136094	145469	145931	46856	36116	37632.3	87683.3	138809	117857	156680	126163	157463	142498	40201.4	114783	0.127171	0.161523	0.00803001	-0.31253	-0.144067	1.51359
evm.model.supercontig_12.20	16406748	UNCHANGED	UNCHANGED	UP	ubiquitin carboxyl-terminal hydrolase 14	UBP14	12	30.14	56584.3	46947.7	40624.7	49414.7	61038.7	61690	48053.7	54463.7	61311.7	66286.7	62444.3	63391.3	33036.7	26695.7	31430	64680.7	49958.3	54285	48052.2	57381.1	54609.7	64040.8	30387.4	56308	0.202	0.0777823	0.00554497	0.255973	0.229834	0.889865
evm.model.supercontig_12.232	16406784	UNCHANGED	UNCHANGED	UP	cell division protein FtsZ homolog 1, chloroplastic	FTSZ1-1	3	11.06	9543	8943	7961.67	10309	9417.33	10829.3	5181	7937.5	8697.67	9039.33	8361	8230.5	3027	1379	2284	8525.33	9938.5	7315	8815.89	10185.2	7272.06	8543.61	2230	8592.94	0.0911813	0.311016	0.00207177	0.2083	0.232483	1.94611
evm.model.supercontig_12.277	16406833	UNCHANGED	UNCHANGED	UP	imidazole glycerol phosphate synthase hisHF, chloroplastic	AT-HF	6	37.28	27819.3	27631.7	23955.7	20636.3	26270.7	23332	13887.7	17819.7	21412.7	16019	17319.3	15356	11321	7760.67	10364	18952	23027.3	22938.3	26468.9	23413	17706.7	16231.4	9815.22	21639.2	0.211475	0.547541	0.00231504	-0.176988	-0.125501	1.14056
evm.model.supercontig_120.59	16406998	UNCHANGED	UNCHANGED	UP	ran-binding protein 1 homolog a-like	AT2G30060	8	50	31568.5	45241.8	71805.4	17204.6	21714.9	18139.8	56903.3	56757.5	31561.6	21849.3	30113.6	30860.9	13187.7	11151.6	8961.39	68767.2	85785	66192.1	49538.6	19019.8	48407.5	27607.9	11100.2	73581.5	0.0622208	0.0797328	0.000568559	-1.38105	-0.810147	2.72875
evm.model.supercontig_120.60	16407000	UNCHANGED	UNCHANGED	UP	ERBB-3 BINDING PROTEIN 1	EBP1	5	40.91	16462	24284	25471.3	15684	14677.7	10941.7	23391	28245	20255	19613.7	21044.3	23370.7	21974	35835.3	27415	47984.7	80508.7	63222	22072.4	13767.8	23963.7	21342.9	28408.1	63905.1	0.0589662	0.36536	0.0255369	-0.680951	-0.167093	1.16963
evm.model.supercontig_127.19	16407380	UNCHANGED	UNCHANGED	UP	stromal cell-derived factor 2-like protein	SDF2	2	15.92	5118	7314	9395	7451	8301	5126	9440	10478	4552	7165	8240	11382	5600	7441	9700	15379	19573	21245	7275.67	6959.33	8156.67	8929	7580.33	18732.3	0.848951	0.745708	0.00614246	-0.0641303	0.130519	1.3052
evm.model.supercontig_128.62	16407489	UNCHANGED	UNCHANGED	UP	Aspartate/glutamate/uridylate kinase family protein	AT3G52230	2	19.86	11361.5	13028	12748.5	11140.5	10585	8944.5	7724	11713.5	6053	9846.5	9711.5	8729.5	4298	3780	4636	7357	5302	6607	12379.3	10223.3	8496.83	9429.17	4238	6422	0.0615366	0.615695	0.0282982	-0.276068	0.150205	0.599639
evm.model.supercontig_129.49	16407552	UNCHANGED	UNCHANGED	UP	cysteine desulfurase, mitochondrial	NFS1	2	6.37	11233.5	14580	16082		14860	12155	5106		5522	4238	6150	5926	8387.5	2055	2569	12650.5	11554.5	11187	13965.2	13507.5	5314	5438	4337.17	11797.3	0.841965	0.885866	0.0229473	-0.0480721	0.0332779	1.44364
evm.model.supercontig_13.109	16407613	UNCHANGED	UNCHANGED	UP	acetolactate synthase 3, chloroplastic	CSR1	3	5.12	10849	8689	6401	6563.5	11444.5	15534	6639.5	8243.5	8926.5	14044	8181.5	9625	7802	7281	6433	18235	17296	15038.7	8646.33	11180.7	7936.5	10616.8	7172	16856.6	0.430549	0.228983	0.000710343	0.370846	0.419779	1.23286
evm.model.supercontig_13.192	16407705	UNCHANGED	UNCHANGED	UP	calnexin homolog	CNX1	11	35.61	19505	62058.3	77387.3	42658.7	41229.7	24340.7	80624.3	80779.7	13725	44165.7	46570	81038.3	35006	53740.7	45316	125777	101345	135467	52983.6	36076.3	58376.3	57258	44687.6	120863	0.40751	0.966867	0.0027001	-0.554492	-0.0279063	1.43543
evm.model.supercontig_13.277	16407799	UNCHANGED	UNCHANGED	UP	8-amino-7-oxononanoate synthase	BIOF	13	42.77	23958.3	24237.7	20314	24536.3	21569.3	21615.3	12694.3	21582.7	29212.7	19323.7	20517	17253	9412.33	8036	11098.7	20364.7	21551.7	20700	22836.7	22573.7	21163.2	19031.2	9515.67	20872.1	0.877423	0.683987	0.000284651	-0.0167113	-0.153191	1.1332
evm.model.supercontig_131.36	16408030	UNCHANGED	UNCHANGED	UP	ubiquitin carboxyl-terminal hydrolase 6-like	UBP7	8	45.68	33248	31684.7	38364.3	26228.3	30423.3	29708.7	32758.3	32728.7	23784	27108.3	29283	30209.7	7143.33	8453.67	9125	19281	17817.3	20208.7	34432.3	28786.8	29757	28867	8240.67	19102.3	0.0781039	0.789918	0.000278964	-0.258358	-0.0438079	1.21292
evm.model.supercontig_131.82	16408081	UNCHANGED	UNCHANGED	UP	ras-related protein RABA1f	RABA1f	9	55.3	11110.8	11059.3	9173.64	9747.33	10789.6	10325.8	8455.99	9362.76	8642.91	10907	11365.9	10338.8	6749.5	6488.14	7559.84	26569.7	16882.1	21442.4	10447.9	10287.6	8820.55	10870.5	6932.49	21631.4	0.831253	0.00722096	0.00643433	-0.0223112	0.301484	1.64168
evm.model.supercontig_1348.1	16408244	UNCHANGED	UNCHANGED	UP	eukaryotic translation initiation factor 5A-2	ELF5A-1	14	85.63	82445.7	78878	82459.7	76324.9	68740	77007	50453.6	58255.8	40634.3	50449.9	56581.3	44611.3	43428.3	35741	33392	62260	66822.3	67024	81261.1	74024	49781.3	50547.5	37520.4	65368.8	0.0673898	0.906988	0.00121934	-0.134572	0.0220375	0.800925
evm.model.supercontig_136.24	16408313	UNCHANGED	UNCHANGED	UP	heat shock protein 90-6, mitochondrial	Hsp89.1	23	49.81	25751.3	25321.7	20287.8	29378.7	37139.7	27949.3	13480.7	18776	27015	24405	30714	25488.3	23286	25755	21664	43729.3	42175.3	38525	23786.9	31489.2	19757.2	26869.1	23568.3	41476.6	0.083069	0.180784	0.000777301	0.404688	0.443568	0.815446
evm.model.supercontig_139.74	16408576	UNCHANGED	UNCHANGED	UP	60S ribosomal protein L10a	AT1G08360	2	12.04	11134	22527.5	38334.5	9360	6649.5	3487	23880.5	27370.5	1442	4171	4492	7381	1216	1456	1396	17994	15755	10262	23998.7	6498.83	17564.3	5348	1356	14670.3	0.0958844	0.209969	0.00441237	-1.8847	-1.71558	3.43547
evm.model.supercontig_14.109	16408602	UNCHANGED	UNCHANGED	UP	pectinesterase 31	PME31	11	53.63	30550	33643	43019.7	38183.3	40383	43149.3	25053.3	25479.3	23408.3	32104.7	21011	42000	14776	10388	14629.3	54102.7	63641	76090.3	35737.6	40571.9	24647	31705.2	13264.4	64611.3	0.294918	0.31129	0.0014106	0.18304	0.363308	2.28422
evm.model.supercontig_14.164	16408663	UNCHANGED	UNCHANGED	UP	40S ribosomal protein S19-3	AT5G61170	8	60.14	129240	205924	228346	148253	120687	92609.8	257771	226172	33928.8	131468	117218	184143	92643.9	114864	143634	153142	168320	183606	187836	120516	172624	144276	117048	168356	0.119069	0.716999	0.0404862	-0.640247	-0.258797	0.524421
evm.model.supercontig_14.25	16408758	UNCHANGED	UNCHANGED	UP	aldose 1-epimerase-like	AT5G15140	10	43.72	25027	40740	60023.3	29364.7	25159	12607	81216.7	66835.7	13015	24042	23229	38641.7	29257.7	39469.3	36127	65917.7	69304.7	76347	41930.1	22376.9	53689.1	28637.6	34951.3	70523.1	0.158692	0.305784	0.00116299	-0.905977	-0.906721	1.01275
evm.model.supercontig_14.78	16408828	UNCHANGED	UNCHANGED	UP	protein transport protein SEC13 homolog B	AT2G30050	5	58.58	24412.4	26231.4	19454.8	22452	25780.1	24623.2	10396.4	16148.5	22330.6	20190.8	20995	17969.3	13887.6	13780	12580.3	21263.8	18142.8	21530.2	23366.2	24285.1	16291.8	19718.4	13415.9	20312.3	0.703613	0.390623	0.00408404	0.0556484	0.275391	0.598403
evm.model.supercontig_146.31	16409120	UNCHANGED	UNCHANGED	UP	pto-interacting protein 1	AT3G17410	3	9.52	12996.9	11792.3	11583.2	10541	10857.8	10784.4	8783.4	9713.31	8329.43	9268.15	8170.13	8184.75	2620.72	1750.46	2346.39	3439.55	4047.69	3595.95	12124.2	10727.7	8942.05	8541.01	2239.19	3694.4	0.0363092	0.50336	0.00988386	-0.17654	-0.0661984	0.722361
evm.model.supercontig_15.10	16409311	UNCHANGED	UNCHANGED	UP	luminal-binding protein 5	BIP2	38	67.82	170396	223272	220085	223087	268068	152671	166495	209220	156134	169614	185068	248336	119600	127124	180195	383739	402796	422782	204585	214609	177283	201006	142306	403106	0.803425	0.459977	0.000297778	0.0690118	0.181185	1.50216
evm.model.supercontig_157.47	16409835	UNCHANGED	UNCHANGED	UP	serine hydroxymethyltransferase 4	SHM4	23	80.89	211739	192012	172234	217582	237945	242187	160532	187295	194593	233900	234336	222671	144672	138085	147044	231617	212496	210261	191995	232571	180807	230302	143267	218125	0.0414924	0.0109466	0.000506559	0.276603	0.349077	0.606446
evm.model.supercontig_160.8	16410170	UNCHANGED	UNCHANGED	UP	Tubulin alpha chain	TUA2	27	84.7	315475	302085	259911	270937	303291	308348	204637	248148	288801	282567	279898	247128	193759	170529	198631	305594	300104	308430	292490	294192	247195	269864	187640	304709	0.937631	0.445887	0.00020225	0.00837004	0.126581	0.699469
evm.model.supercontig_161.12	16410180	UNCHANGED	UNCHANGED	UP	chaperonin 60 subunit beta 2, chloroplastic	Cpn60beta2	35	70.03	100250	101080	91413	103309	128508	123725	74923.7	105316	123475	133414	139795	129632	94989.7	95078.3	114025	156100	196613	177106	97581.1	118514	101238	134280	101364	176606	0.0656991	0.0844628	0.00481226	0.280384	0.407497	0.800989
evm.model.supercontig_163.2	16410300	UNCHANGED	UNCHANGED	UP	BAHD acyltransferase DCR	AT5G01210	3	19.67	14587	10110	11609.7	10049	9751.67	12054	9540.33	11403	13199.7	12255	11259.7	9667.67	4229.5	3107.5	3350.5	4768.67	6906	6084.5	12102.2	10618.2	11381	11060.8	3562.5	5919.72	0.378856	0.817226	0.0293337	-0.18873	-0.0411745	0.732639
evm.model.supercontig_163.30	16410312	UNCHANGED	UNCHANGED	UP	ras-related protein RABE1c-like	RAB8	4	35.19	4642.88	7477.64	7176.56	8411.59	9232.17	8658.49	9850.98	11213	6404.53	9388.13	13458.2	16827.4	6673.4	5917.36	5675.75	18036.5	12102.1	12138.9	6432.36	8767.42	9156.16	13224.6	6088.84	14092.5	0.0662344	0.19039	0.0159666	0.446804	0.530405	1.21069
evm.model.supercontig_166.28	16410431	UNCHANGED	UNCHANGED	UP	3-oxoacyl-[acyl-carrier-protein] synthase I, chloroplastic	KASI	13	66.1	65096.3	69754.7	62865	42798.3	59249.7	58526.3	57908.7	77722.3	77094.3	71876.7	70500	60386	48126.3	32243.7	38820	77787.7	90125	95608.3	65905.3	53524.8	70908.4	67587.6	39730	87840.3	0.0971538	0.678576	0.0023476	-0.300188	-0.0691998	1.14465
evm.model.supercontig_166.46	16410451	UNCHANGED	UNCHANGED	UP	putative germin-like protein 2-1	TUB5	13	60.43	132147	126070	133303	115384	143965	148715	114520	128742	117729	130550	139877	128431	92512.9	91491.6	87079.9	146539	148694	150995	130507	136021	120330	132953	90361.4	148743	0.631891	0.0856929	1.00689e-05	0.0597042	0.143911	0.719042
evm.model.supercontig_1666.1	16410467	UNCHANGED	UNCHANGED	UP	RNA-BINDING (RRM/RBD/RNP MOTIFS) FAMILY PROTEIN	AT5G40490	11	33.51	37095	35520.9	36786	34937.3	28230.3	33564	29484	28091	19689.3	24364.3	21790.7	20241	13699.3	12799	16033.3	17006	24512.3	21994	36467.3	32243.9	25754.8	22132	14177.2	21170.8	0.114835	0.332264	0.0438755	-0.177577	-0.218706	0.578499
[truncated: 269 more rows]
