# Supplementary material for: Comparative proteomic analysis of papaya bud flowers reveals metabolic signatures and pathways driving hermaphrodite development
Source: Sci Rep. 2024 Apr 17;14:8867. doi: 10.1038/s41598-024-59306-x (PMC11024100; doi:10.1038/s41598-024-59306-x)
Supplement: Supplementary file 2 — Supplementary Table S2. [file 41598_2024_59306_MOESM2_ESM.xlsx]

## Sheet: Planilha1
Supplementary Table S2. Complete list of identified proteins in hermaphrodite and female flower buds of three papaya genotypes (UC01, JS12 E 7212) at late developmental stage. All proteins identified and quantified with their regulation and functional annotation obtained using OmicsBox software are shown in the table.
Protein accession	PACID	Regulation XYh/XX			BLAST Top Hit	Arabidopsis ortholog	Reported peptides	Sequence coverage	Normalized total ion count																		Average						t-test XYh/XX			Log2 Fold Change XYh/XX
		UC01	JS12	7212					UC01_XX 1	UC01_XX 2	UC01_XX 3	UC01_XYh 1	UC01_XYh 2	UC01_XYh 3	JS12_XX 1	JS12_XX 2	JS12_XX 3	JS12_XYh 1	JS12_XYh 2	JS12_XYh 3	7212_XX 1	7212_XX 2	7212_XX 3	7212_XYh 1	7212_XYh 2	7212_XYh 3	UC01_XX	UC01_XYh	JS12_XX	JS12_XYh	JS12_XYh	JS12_XYh	UC1	JS12	7212	UC1	JS12	7212
evm.model.supercontig_46.75	16420544	UP	-	UNIQUE_XYh	uncharacterized methyltransferase At2g41040, chloroplastic isoform X1	AT2G41040	12	62.35	1545	4493	3244	55891	44340.3	112385		1416		33902.7	17205.7	25952.3				116116	143693	175710	3094	70872.1	1416	25686.9	0	145173	0.0322374	-	-	4.51767	4.18114	-
evm.model.supercontig_1007.2	16404754	UP	-	UP	germin-like protein subfamily 3 member 2	AT3G10080	3	18.6	1204	1377		20218.3	22198.7	30158.3			1834	9180.5	9135.5	9067.5	1566	1989	1912	53418.7	52319.7	61092.7	1290.5	24191.8	1834	9127.83	1822.33	55610.3	0.0100083	-	4.1024e-05	4.22851	2.31528	4.93149
evm.model.supercontig_51.135	16421801	UP	DOWN	DOWN	component alpha-Tubulin of alpha-beta-Tubulin heterodimer	TUA5	22	56.25	16646.6	14012.7	15893.1	22016.6	24012.6	27113.5	17576.4	18152.3	18187.2	13469.8	11434.4	12845.5	19551.3	24009.9	22098.8	12733	11681.6	10536.8	15517.5	24380.9	17972	12583.3	21886.7	11650.5	0.00614745	0.0010492	0.00206256	0.651858	-0.514245	-0.909665
evm.model.supercontig_81.59	16426975	UP	DOWN	UNCHANGED	A-class RAB GTPase	RABA2D	5	46.76	832.362	1231.71	765.955	2819.63	3189.92	2153.13	4361.98	3469.97	3774.16	1406.08	1524.39	1587.4	1952.58	2136.05	2069.1	2098.65	2261.55	1917.9	943.341	2720.89	3868.7	1505.95	2052.58	2092.7	0.00615391	0.000902259	0.74002	1.52823	-1.36117	0.02793
evm.model.supercontig_37.200	16418660	UP	UNCHANGED	-	hydroxyalkyl alpha-pyrone synthase	LAP5	5	22.9	4234	2461	4517	10801.7	10615.7	6298.67	4634	2359	3702	5819.67	9566.33	2977.5		2262		35834.3	25436	24942.3	3737.33	9238.67	3565	6121.17	2262	28737.6	0.0266209	0.274211	-	1.30568	0.779905	3.66727
evm.model.supercontig_12.301	16406861	UP	UNCHANGED	DOWN	aconitase	ACO3	13	25.06	9951.57	8438.71	8080.96	23190.4	26574.1	37286.2	8096.41	8755.67	9052	5767.87	5917.07	6805.83	10234.2	11903.1	10103.9	4958.73	5156.77	5238.66	8823.75	29016.9	8634.69	6163.59	10747.1	5118.05	0.0092374	0.00453709	0.00065301	1.71743	-0.486374	-1.07028
evm.model.supercontig_5.47	16421496	UP	UNCHANGED	UNCHANGED	GDSL esterase/lipase At5g03610-like	AT5G03610	2	8.02	9762	10020	11712	26984	20888	33939.5	8228.5	8905.5	9164	8308	15667.5	25795	10931.5	13457	24621	8121	11221.5	12026.5	10498	27270.5	8766	16590.2	16336.5	10456.3	0.0117723	0.198128	0.249759	1.37723	0.920338	-0.643722
evm.model.supercontig_12.208	16406757	UP	UNCHANGED	UNCHANGED	thaumatin-like protein	OSM34	4	26.99	1652	2726.33	1696	4807.33	3179	5345.67	3965.33	3861	5185.67	3729	2678	4772.67	7114.67	14289	27088	7916	22580.7	9206	2024.78	4444	4337.33	3726.56	16163.9	13234.2	0.0307956	0.455104	0.715634	1.1341	-0.218966	-0.288501
evm.model.supercontig_151.21	16409538	UP	UNCHANGED	UNCHANGED	sucrose synthase	SUS3	9	36.22	18620.7	16303	18524.7	23765.7	28455.7	27963.8	9986.33	9506.86	11215.9	10139	12999	16825.4	12886	10649.7	14314	6965	11100	16597.2	17816.1	26728.4	10236.4	13321.1	12616.6	11554.1	0.0059342	0.19832	0.74	0.585188	0.380015	-0.126918
evm.model.supercontig_271.5	16415743	UP	UNCHANGED	UNCHANGED	subunit beta of phenylalanine-tRNA ligase complex	AT1G72550	14	44.98	28880.3	44361	29031.3	51263.3	51760	47511.7	26782.7	29844.3	33376	27353	26588	26622.7	30602.3	34362.7	25442.3	26087.7	24171.7	41372	34090.9	50178.3	30001	26854.6	30135.8	30543.8	0.0387385	0.176816	0.949262	0.557678	-0.159844	0.0194012
evm.model.supercontig_62.152	16423953	UP	UNCHANGED	UNCHANGED	subunit alpha of phenylalanine-tRNA ligase complex	AT4G39280	2	10.04	5419	9543	12811	22431.5	22452.5	23773.5	5403	6302.5	11731	2916	14772.5	12921.5	20082.5	11132	5112	11539	5124	14706.5	9257.67	22885.8	7812.17	10203.3	12108.8	10456.5	0.00336243	0.597864	0.765817	1.30573	0.385246	-0.21166
evm.model.supercontig_62.31	16423992	UP	UNCHANGED	UNCHANGED	probable carboxylesterase 12	CXE13	11	57.41	37042.7	34940.3	35234.7	68673.3	61294.7	70780.7	73305.7	77557.7	77512	80231	85264.3	104393	28979.7	41289	34990.7	40924	58574.3	46955	35739.2	66916.2	76125.1	89962.8	35086.4	48817.8	0.000453539	0.138541	0.094113	0.904848	0.240956	0.476493
evm.model.supercontig_16.196	16410047	UP	UNCHANGED	UNCHANGED	multifunctional enzyme	MFP2	30	62.05	44971.3	47127.3	46387	63536	56312	76307	39229.3	38390.3	29171	42289	59546.7	67398.3	38597	21574.7	37480.7	18812	31702	71299.3	46161.9	65385	35596.9	56411.3	32550.8	40604.4	0.0308072	0.0617031	0.655232	0.502257	0.664234	0.318946
evm.model.supercontig_56.102	16422697	UP	UNCHANGED	UNCHANGED	mitochondrial uncoupling protein	PUMP1	3	16.07	6632.5	8005	7469.5	9735.5	10323	12631.5	8996	6593	9408	6124.5	8222.5	15329	6016	10857	7183.33	11871.5	11430.5	8726	7369	10896.7	8332.33	9892	8018.78	10676	0.0220192	0.621576	0.205412	0.564346	0.247542	0.412917
evm.model.supercontig_20.137	16412934	UP	UNCHANGED	UNCHANGED	L-ascorbate oxidase homolog OS=Brassica napus	sks5	6	20.68	1945.4	3035.01	1212.58	9623.33	8847.75	19152.3	2671.7	2711.3	3263.51	5980.89	6920.34	17771.7	1574.05	1589.1	2048.43	2280.86	3743.54	1934.13	2064.33	12541.1	2882.17	10224.3	1737.2	2652.84	0.0354391	0.124644	0.187053	2.60292	1.82678	0.610778
evm.model.supercontig_29.131	16416157	UP	UNCHANGED	UNCHANGED	ketoacyl-ACP synthase III	T3P18.20	4	18.7	10133.5	10243	3086	15218	16570	17006.7	14246	15142.5	14399	15481	19816.5	12461.7		2699	7028.5	27701.3	16697.3	11636	7820.83	16264.9	14595.8	15919.7	4863.75	18678.2	0.0254056	0.571763	0.117135	1.05637	0.125259	1.94122
evm.model.supercontig_39.80	16419094	UP	UNCHANGED	UNCHANGED	GDSL esterase/lipase At3g27950	AT3G27950	10	53.4	24353.3	27966.3	22815	56518	57074.3	80670.3	20549	43719.7	18476	57157.3	50663.7	44886	67293.3	80043.3	70028	102262	98901.3	90831	25044.9	64754.2	27581.6	50902.3	72454.9	97331.6	0.00804689	0.0575782	0.00846009	1.37046	0.884028	0.425825
evm.model.supercontig_120.1	16406944	UP	UNCHANGED	UNCHANGED	Enzyme classification.EC_3 hydrolases.EC_3.2 glycosylase	BG1	8	39	12775.2	15272.8	15667	43902.7	33421	23750.3	4437.5	16029	35573	20812	18303	35046	25980.6	32736.6	66164.3	19191.7	37634.7	21949.1	14571.7	33691.3	18679.8	24720.3	41627.2	26258.5	0.0314757	0.59506	0.324304	1.20921	0.404217	-0.664742
evm.model.supercontig_160.8	16410170	UP	UNCHANGED	UNCHANGED	component alpha-Tubulin of alpha-beta-Tubulin heterodimer	TUA2	27	97.56	16127.9	12516.6	13986.7	26103.9	28031.6	25844.8	29128.9	28946.8	30735	26757.5	24589.8	26625.8	24024.8	35265.3	33472.6	29291.3	24136.3	21261.1	14210.4	26660.1	29603.6	25991	30920.9	24896.2	0.000579789	0.0161122	0.225136	0.907736	-0.187759	-0.312654
evm.model.supercontig_50.111	16421568	UP	UNCHANGED	UNCHANGED	4-hydroxyphenylpyruvate dioxygenase	PDS1	17	66.59	146288	159441	137049	216450	225753	250835	149772	167955	204623	216733	174167	252487	145831	206061	203884	228396	236062	251389	147593	231013	174117	214462	185259	238616	0.00235781	0.220285	0.0626983	0.64635	0.30067	0.365149
evm.model.supercontig_103.72	16404960	UP	UNCHANGED	UP	Protein STRICTOSIDINE SYNTHASE-LIKE 3 OS=Arabidopsis thaliana	SSL3	13	45.78	30580.3	22500.3	25523.7	49111	43074	49860	42526.3	40236.3	39693	49092.3	46921.7	48067	28066.3	31537	27465.3	53530.7	66016.7	61601	26201.4	47348.3	40818.6	48027	29022.9	60382.8	0.00268313	0.00253747	0.00126016	0.853667	0.234621	1.05695
evm.model.supercontig_25.134	16414728	UP	UNCHANGED	UP	piperideine-6-carboxylate dehydrogenase	ALDH7B4	8	25.52	7963	10846.7	8180	17437.7	16232.3	25918	9370.67	9537.67	11541.7	14906	17961.7	28229.7	11052.7	12246.3	10466.3	15677.3	16425.3	19329	8996.56	19862.7	10150	20365.8	11255.1	17143.9	0.027	0.06691	0.0087437	1.14261	1.00467	0.607114
evm.model.supercontig_152.35	16409619	UP	UNCHANGED	UP	Pepsin-type protease	AT1G62290	25	71.82	142318	221821	188362	282915	255498	305196	243571	202447	200860	244752	263207	330584	206866	228548	198029	350544	374545	328836	184167	281203	215626	279514	211148	351309	0.0233191	0.0970236	0.000939274	0.610597	0.374391	0.734485
evm.model.supercontig_252.17	16414938	UP	UNCHANGED	UP	globulin seed storage protein	AT1G07750	17	65.73	89300	68555.7	70299.3	121642	127839	162057	42902	46415.7	53301.7	61164.3	53069	55691.7	108405	135559	115965	275345	255265	278010	76051.7	137180	47539.8	56641.7	119976	269540	0.0126423	0.078611	0.000158579	0.851015	0.252729	1.16775
evm.model.supercontig_6.142	16423312	UP	UNCHANGED	UP	cytosolic pyrophosphatase	PPa1	7	52.8	46273.2	42121.2	39721.2	70732.3	65976.6	74884.4	63487.9	55522.7	47731.1	65960.9	74029.2	72745.6	50907.3	31081.4	28355.5	86185	69018.4	100377	42705.2	70531.1	55580.6	70911.9	36781.4	85193.6	0.000971093	0.0418482	0.0136668	0.723848	0.351447	1.21177
evm.model.supercontig_53.71	16422298	UP	UNCHANGED	UP	chorismate synthase	EMB1144	5	24.67	21059	23700.3	25959.7	34869.7	31516.3	46542.7	34681.7	25251.3	23985.7	28732	31808.3	23487	19406	23060	21802.7	49956.7	38487.3	52050.3	23573	37642.9	27972.9	28009.1	21422.9	46831.4	0.0419594	0.993466	0.00428208	0.675242	0.00186694	1.12832
evm.model.supercontig_200.28	16413150	UP	UNCHANGED	UP	caffeoyl-CoA 3-O-methyltransferase	CCoAOMT1	6	68.88	14117.3	13563	14561	19390.7	20352.7	29437.7	12748.7	12345.3	12159.3	19220.7	19188.7	10761.7	26004	26230.3	35684.3	45117	40656	40269.3	14080.4	23060.3	12417.8	16390.3	29306.2	42014.1	0.0490998	0.231665	0.0231485	0.71172	0.400438	0.519667
evm.model.supercontig_33.46	16417689	UP	UNCHANGED	UP	beta-L-arabinopyranosidase	AT3G26380	13	35.17	29809	33567.7	33569	51305.7	51168	54907	59825	63148.3	62041.7	73616	62819.7	61035.7	25688.7	21741.3	25528.3	46576.7	46838.3	52020.3	32315.2	52460.2	61671.7	65823.8	24319.4	48478.4	0.000326412	0.363173	0.000385379	0.69901	0.094001	0.995233
evm.model.supercontig_216.21	16413773	UP	UNCHANGED	UP	beta-galactosidase	BGAL8	10	25.21	23229.3	29321.3	21586	39324	45192.7	43351.3	33034	32996	34707	35666.3	47656	56000.7	20092.7	22618	18114.3	47426	41656	46378	24712.2	42622.7	33579	46441	20275	45153.3	0.00359034	0.0958525	0.00034965	0.786396	0.46784	1.15513
evm.model.supercontig_3.23	16416513	UP	UNCHANGED	UP	acidic chitinase	CHIA	8	41.16	5860	3408	3488	22246.7	25707	30791.7	4689	3562	2578.5	12672.3	24779.3	6317		3470	3598	118726	100727	101283	4252	26248.4	3609.83	14589.6	3534	106912	0.00108327	0.114164	0.000869121	2.62602	2.01493	4.91898
evm.model.supercontig_6.286	16423471	UP	UNCHANGED	UP	3-dehydroquinate synthase	AT5G66120	4	15.11	10718	7582.5	9098	16015	12448	17944.5	13920	14577	13837	21904.5	21435.5	16199.5	9245	13752	9704.5	19924	21483	18528	9132.83	15469.2	14111.3	19846.5	10900.5	19978.3	0.0265243	0.0358329	0.00552205	0.760261	0.49203	0.874042
evm.model.supercontig_183.11	16411592	UP	UNCHANGED	UP	no hits &	AT1G74300	2	6.34	5687	3940	7869	10945.5	12195.5	14545.5	3964	5644	4202	6212	11101	14327	4603	5482		15052.5	12456	9425	5832	12562.2	4603.33	10546.7	5042.5	12311.2	0.0122575	0.0697396	0.041813	1.10702	1.19604	1.28776
evm.model.supercontig_95.75	16428919	UP	UP	UNCHANGED	Xylose isomerase OS=Arabidopsis thaliana	AT5G57655	22	63.47	55509.1	44274.2	43709.9	77244.6	71807.2	68139.9	64549.6	93309.9	91957.1	125791	129934	145706	65304.6	52667.1	38038.2	94902.9	49986.1	65195.6	47831.1	72397.2	83272.2	133810	52003.3	70028.2	0.0062275	0.0105962	0.305792	0.597985	0.684284	0.429332
evm.model.supercontig_892.2	16427959	UP	UP	UNCHANGED	serine-glyoxylate transaminase	AGT	5	18.2	21770.7	15787	18476.3	26823.7	31161	23147.7	12965	14674.7	19730.3	22266.3	26968	28979.7	8225.67	10429.7	11030.7	12858.3	18997.3	14479	18678	27044.1	15790	26071.3	9895.33	15444.9	0.0443853	0.0224259	0.0518824	0.533974	0.723453	0.642309
evm.model.supercontig_129.27	16407528	UP	UP	UNCHANGED	phosphoenolpyruvate carboxykinase	PCK1	13	30.41	13273.9	10852.8	11785.3	44234	31091.1	42195.4	14267.3	15253.4	14488.1	35860.2	40428.4	57015	16205.1	16702.4	15937.9	17256.1	21661.2	20975.1	11970.7	39173.5	14669.6	44434.5	16281.8	19964.1	0.00278672	0.00983477	0.0566509	1.71037	1.59885	0.294149
evm.model.supercontig_3.65	16416850	UP	UP	UNCHANGED	Glutamate synthase [NADH], amyloplastic OS=Medicago sativa	GLT1	9	7.36	6304.67	9697.33	10330.3	27153	17312.7	20570.7	7209	7024.33	6948.33	14573	13517	22482	6379.67	7438.33	6673.67	7260.33	7417.67	10311.7	8777.44	21678.8	7060.56	16857.3	6830.56	8329.89	0.0149458	0.0257725	0.223177	1.30441	1.25552	0.286294
evm.model.supercontig_50.64	16421687	UP	UP	UNCHANGED	citrate synthase	CSY2	7	24.56	29137.3	23962.7	26801.7	42946	37659.7	44326.7	36666	37472.7	35659.7	50037.7	49676	58303	28557.3	31563.3	31487.7	37020	42430.7	38482.3	26633.9	41644.1	36599.4	52672.2	30536.1	39311	0.00400582	0.00496435	0.0098014	0.644849	0.525221	0.364417
evm.model.supercontig_3.161	16416437	UP	UP	UNCHANGED	caffeic acid O-methyltransferase	OMT1	7	32.05	7146.33	6360	6344.67	23502	15794	25725.3	7496.33	10197.3	11803	23601.7	31312	38124	4073	9314.33	22068.7	22975.7	26365.7	25040	6617	21673.8	9832.22	31012.6	11818.7	24793.8	0.00757342	0.00842006	0.0753486	1.7117	1.65726	1.06891
evm.model.supercontig_309.6	16417130	UP	UP	UNCHANGED	14-3-3 phosphoprotein-binding protein	At5g65430	11	69.44	23722.7	23981.5	26160.1	33715.5	44538.6	50475.6	18541.2	21895.6	18406.3	28201	36467.5	47113.8	32980.4	22719	31329.3	21897.4	25714.5	26590	24621.4	42909.9	19614.4	37260.8	29009.6	24734	0.0211642	0.034323	0.288	0.801395	0.925746	-0.230037
evm.model.supercontig_83.55	16427195	UP	UP	UP	early nodulin-like protein 1	ENODL3	3	23.12	3692	4975	5931	10848.5	27000.7	26889	4091	3219.5	3140	55313.3	50519.3	31164.7	3571	4335	3580	67345	58641.3	51375.3	4866	21579.4	3483.5	45665.8	3828.67	59120.6	0.036488	0.00465268	0.000280093	2.14885	3.7125	3.94875
evm.model.supercontig_8.136	16426415	UP	UP	UP	Xyloglucan endotransglucosylase/hydrolase protein 2 OS=Arabidopsis thaliana	XTH1	14	63.95	41374	48609.7	45571	146938	134790	210764	47063.3	47869	9793	101324	123963	118466	67029	51536	52778.3	215702	207196	221656	45184.9	164164	34908.4	114584	57114.4	214851	0.00733547	0.00507254	1.71534e-05	1.86123	1.71476	1.91141
evm.model.supercontig_79.25	16426308	UP	UP	UP	UDP-D-glucose 4-epimerase	UGE5	20	74.79	10431	7897	8091.67	68909.3	43617.7	102349	11405.7	13687.7	10301.7	50502	74591.3	116947	6885	10493.7	9100.67	34438.7	50792.3	55418	8806.56	71625.4	11798.3	80680	8826.44	46883	0.021035	0.0239682	0.00412824	3.02382	2.77363	2.40916
evm.model.supercontig_547.1	16422477	UP	UP	UP	protease	XCP1	9	46.73	9419.33	10722.3	8355.67	69532.7	66151.3	74836.7	21185	10731	11854.3	81154	110775	125494	19785.3	24437.3	18481.7	129715	136326	148549	9499.11	70173.6	14590.1	105808	20901.4	138197	2.05617e-05	0.00246954	3.54225e-05	2.88506	2.85838	2.72505
evm.model.supercontig_209.7	16413363	UP	UP	UP	Probable cysteine protease RD21B OS=Arabidopsis thaliana	AT1G06260	20	68.48	9077.33	11017.3	10415.7	265951	216755	424270	12348.3	14043.7	13285.3	329393	292902	401228	17135.3	13281	14802.3	270077	303842	349932	10170.1	302325	13225.8	341175	15072.9	307951	0.00954317	0.000500263	0.000225549	4.89369	4.68909	4.35267
evm.TU.contig_30992.3	16429914	UP	UP	UP	plastid-lipid-associated protein, chloroplastic	FIB	12	54.69	19668.3	16909	15990.7	65821.3	62531.3	132554	19644.7	20537.7	19651	45955.7	38366.3	59667.7	14898	18621.7	18310.3	171202	113443	138012	17522.7	86968.9	19944.4	47996.6	17276.7	140886	0.0383769	0.0108616	0.00180859	2.31128	1.26694	3.02763
evm.model.supercontig_55.82	16422652	UP	UP	UP	peroxidase 17	AT2G22420	10	49.7	27218.7	19691	20501.3	38605.3	33661	33644	25919.7	30589	29170.7	45508.7	46687	57336.3	24094.7	28458	24595.3	42986.3	39591.7	38957	22470.3	35303.4	28559.8	49844	25716	40511.7	0.0114809	0.00604146	0.0013569	0.651787	0.803435	0.655671
evm.model.supercontig_64.46	16424279	UP	UP	UP	pathogenesis-related protein 5-like	TLP-3	6	51.02		11311	10248	22649.7	26817	32797	6964	5153		20855	20363	18096.7	24598	12738	14547	70485	70978.3	71374.7	10779.5	27421.2	6058.5	19771.6	17294.3	70946	0.0223857	0.0017694	0.000131229	1.347	1.70639	2.03642
evm.TU.contig_28829.1	16429637	UP	UP	UP	Myrosinase 5 OS=Arabidopsis thaliana	BGLU35	6	39.93	11571.6	10465.3	11067.9	15202.1	21229.9	15557.6	26062.7	23560.6	17873.8	34933.5	36812.5	44395.5	7598.84	7668.45	5274.34	24130.4	21834	18498.8	11034.9	17329.9	22499	38713.8	6847.21	21487.7	0.0334936	0.0126681	0.0012811	0.651182	0.782985	1.64992
evm.model.supercontig_173.3	16410983	UP	UP	UP	methionine S-methyltransferase	MMT	7	8.66	13302.3	10671.3	10445.7	22856.3	22571.3	32330	9494.33	10966.3	11828.3	17016	20641.7	26903.7	9473	13057	9894	16723.3	27920.3	25767	11473.1	25919.2	10763	21520.4	10808	23470.2	0.0123332	0.0222504	0.0247681	1.17577	0.999628	1.11873
evm.model.supercontig_10.53	16404669	UP	UP	UP	hydroxycinnamoyl-CoA:quinate/shikimate O-hydroxycinnamoyltransferase	HCT	5	27.97	6229	6194.5	6325.67	12202	11404	14333.7	4441	5348	4009.5	13037	12136		6737.5	7099.67	8210.33	23849.3	20212.3	24739	6249.72	12646.6	4599.5	12586.5	7349.17	22933.6	0.00186471	0.000962	0.000429175	1.01688	1.45233	1.64181
evm.model.supercontig_43.20	16419976	UP	UP	UP	GDP-L-fucose synthase	At1g17890	2	16.89	21495.5	14447.5	16652	25023.5	25997	27716	19788	19806.5	22198	32207	36410	42665	16699	20531	20696.5	27556	31251.5	26646	17531.7	26245.5	20597.5	37094	19308.8	28484.5	0.0173122	0.00629512	0.00878939	0.582107	0.848717	0.560916
evm.model.supercontig_65.85	16424498	UP	UP	UP	fructose 1,6-bisphosphate aldolase	PDE345	17	64.97	71959	57519	56059.7	133150	127397	158955	95964.7	94796.3	101446	170492	168179	210323	67616.7	87676.3	72206.7	155923	164649	156049	61845.9	139834	97402.2	182998	75833.2	158874	0.00205448	0.00346564	0.000246484	1.17697	0.909801	1.06698
evm.model.supercontig_6.217	16423395	UP	UP	UP	fructose 1,6-bisphosphate aldolase	FBA2	16	58.84	185758	96404.3	126699	257638	221410	306696	88612.3	124523	154805	242346	256706	346418	89478	131758	139704	176280	238808	206275	136287	261915	122647	281823	120313	207121	0.0252237	0.0135341	0.0219784	0.942447	1.20028	0.783679
evm.model.supercontig_188.19	16411756	UP	UP	UP	cytosolic pyrophosphatase	PPa4	5	41.03	2044.57	2034.3	1967.73	14419.2	11712.8	14863.2	2724.36	1904.25	1783.49	14407.6	17890.6	19091.7	2717.99	1991.62	1785.19	25474.4	12177.2	26432.7	2015.53	13665.1	2137.37	17130	2164.94	21361.4	0.000292319	0.000474746	0.0140893	2.76126	3.00261	3.30261
evm.model.supercontig_3.364	16416662	UP	UP	UP	cytosolic glutamine synthetase	GLN1-1	16	68.26	41481.3	31280.3	35887.3	55851.3	60916	88785	41027	37854.3	49349.3	73269.7	70105	63134.7	36893.3	62149.7	53896.7	91156.7	84328.3	78767.7	36216.3	68517.4	42743.6	68836.4	50979.9	84750.9	0.0387222	0.00458262	0.0149536	0.919831	0.687466	0.7333
evm.model.supercontig_106.91	16405261	UP	UP	UP	cinnamyl-alcohol dehydrogenase	CAD5	18	74.72	52789.7	43315	46217.7	121940	114173	160128	58849	60309.7	76723.7	128477	103294	92131.3	41999.3	52288	50679.3	197164	129563	187960	47440.8	132080	65294.1	107967	48322.2	171562	0.00426726	0.0248232	0.00451529	1.47721	0.72557	1.82797
evm.model.supercontig_46.18	16420466	UP	UP	UP	blue copper protein-like	ENODL9	2	8.97	19800	17955.5	20977	39976.5	43427.5	39598.5	35432	37660	43592.5	66768.5	72994	65747.5	24985	27699	32088	87011	78704.5	76573.5	19577.5	41000.8	38894.8	68503.3	28257.3	80763	0.000140493	0.000879537	0.000158588	1.06646	0.816596	1.51507
evm.model.supercontig_33.202	16417656	UP	UP	UP	bifunctional alpha-L-arabinofuranosidase and beta-D-xylosidase	ASD1	17	38.24	14279.7	12272.3	12475.7	58024.7	42265.3	89911.7	10553.7	10132	13808.7	44568.3	64645.3	118606	13502	18000	14594	27491	40017	38665.3	13009.2	63400.6	11498.1	75939.8	15365.3	35391.1	0.0229222	0.0436312	0.00880887	2.28496	2.72346	1.20371
evm.model.supercontig_106.54	16405220	UP	UP	UP	bifunctional alpha-L-arabinofuranosidase and beta-D-xylosidase	AT3G19620	19	38.24	6597.33	4541	7071	145171	104684	235992	7957.33	10572.7	9609.33	146842	118552	239830	7561.33	7127.67	6675.33	100668	116738	163289	6069.78	161949	9379.78	168408	7121.44	126898	0.0159387	0.0122512	0.00309982	4.73775	4.16626	4.15536
evm.model.supercontig_1.109	16404021	UP	UP	UP	Beta-glucosidase 40 OS=Arabidopsis thaliana	BGLU40	4	17.22	7820.62	5828.4	5385.58	23920.5	24901.6	54632.7	6490.38	6842	6997.25	25030.9	20648.2	42594.6	9980.89	9504.5	9504.06	23745.1	33606.8	36046.6	6344.87	34484.9	6776.54	29424.6	9663.15	31132.8	0.0495852	0.0278701	0.00466889	2.4423	2.1184	1.68787
evm.model.supercontig_52.159	16422019	UP	UP	UP	aspartate aminotransferase	ASP1	16	59.35	32427	30307.3	30324	50933.7	42318	39449.3	48780	50273.3	56150	68466	72549	82875.7	28631.7	37305.7	37652	48235.7	55988.7	56987	31019.4	44233.7	51734.4	74630.2	34529.8	53737.1	0.0199118	0.00911448	0.00897604	0.511972	0.528635	0.638078
evm.model.supercontig_259.4	16415018	UNIQUE_XYh	-	UNIQUE_XYh	probable carboxylesterase 6	CXE17	4	22.04				5281.33	4076.5	5164.33				9104.33	19535.7					35397.7	26465	24979	0	4840.72	0	14320	0	28947.2	-	-	-	-	-	-
evm.model.supercontig_27.105	16415474	UNIQUE_XYh	UNIQUE_XYh	-	DNA endonuclease	BFN1	3	12.29				27580	24151.3	34925.7				19436.3	10446	37245					14884.7	9567	0	28885.7	0	22375.8	0	12225.8	-	-	-	-	-	-
evm.model.supercontig_180.8	16411521	UNIQUE_XYh	UNIQUE_XYh	UNIQUE_XYh	endoglucanase-like precursor	GH9B15	7	29.96				19836.3	14829	30583.3				24858	23471	82662.3				2681.67	7994	9554.33	0	21749.6	0	43663.8	0	6743.33	-	-	-	-	-	-
evm.model.supercontig_209.20	16413335	UNIQUE_XYh	UNIQUE_XYh	UNIQUE_XYh	phospholipase A1-IIgamma-like	At2g31100	3	12.08				12466	7939.33	21045.7				11858	11253	16695.7				13810	13613.3	18395.3	0	13817	0	13268.9	0	15272.9	-	-	-	-	-	-
evm.model.supercontig_26.291	16415240	UNIQUE_XYh	UNIQUE_XYh	UNIQUE_XYh	GDSL esterase/lipase EXL3	AT5G42170	3	25.63				16037.5	14099	21522				28418	19311.7	17195.5				50461.3	55313	54556	0	17219.5	0	21641.7	0	53443.4	-	-	-	-	-	-
evm.model.supercontig_6.180	16423354	UNIQUE_XYh	UNIQUE_XYh	UNIQUE_XYh	lignin peroxidase	AT5G66390	2	8.46				8313.04	7095.02	7163.88				5310.57	7081.59	6789.67				10262.7	14899.2	16804.2	0	7523.98	0	6393.94	0	13988.7	-	-	-	-	-	-
evm.model.supercontig_101.53	16404812	UNIQUE_XYh	UNIQUE_XYh	UNIQUE_XYh	hydroxyalkyl alpha-pyrone synthase	LAP6	7	28.02				23425	27180	12920.3				13788.7	25960.7	3781				74993.3	72962	73459.7	0	21175.1	0	14510.1	0	73805	-	-	-	-	-	-
evm.model.supercontig_51.29	16421843	UNIQUE_XYh	UNIQUE_XYh	UNIQUE_XYh	cutin synthase	AT5G33370	2	8.99				5028	4214.5	7473				10636	12782	18961.5				6351.5	5150.5	5313.5	0	5571.83	0	14126.5	0	5605.17	-	-	-	-	-	-
evm.TU.contig_36130.1	16430780	UNIQUE_XYh	UNIQUE_XYh	UNIQUE_XYh	Berberine bridge enzyme-like 5 OS=Arabidopsis thaliana	AT1G26390	6	29.02				19067.8	14938.5	50469				6629.39	5726.65	17643.7				12160.9	21924.6	29744.3	0	28158.4	0	9999.9	0	21276.6	-	-	-	-	-	-
evm.TU.contig_38470.1	16431194	UNIQUE_XYh	UNIQUE_XYh	UNIQUE_XYh	Berberine bridge enzyme-like 10 OS=Arabidopsis thaliana	AT1G30720	10	38.33				37610.6	29037	81121				5186.67	6074.78	21625.7				13647.6	23364.4	29719	0	49256.2	0	10962.4	0	22243.7	-	-	-	-	-	-
evm.model.supercontig_4.17	16419252	UNIQUE_XYh	UNIQUE_XYh	UNIQUE_XYh	aldehyde oxidase GLOX-like	AT1G14430	16	44.76				48526	44793.3	63699.3				20754.3	71925.7	33983				32117.7	61244.7	161737	0	52339.6	0	42221	0	85033.1	-	-	-	-	-	-
evm.model.supercontig_43.68	16420028	UNIQUE_XYh	UNIQUE_XYh	UNIQUE_XYh	acyl-CoA synthetase	ACOS5	11	32.6				13215.7	11223.3	13509				7617.33	18146.3	2683.67				85445.7	65660.7	61251.3	0	12649.3	0	9482.44	0	70785.9	-	-	-	-	-	-
evm.model.supercontig_78.38	16426214	UNIQUE_XYh	UP	UP	leucine-rich repeat extensin-like protein 4	AT2G19780	7	39.62				7760.33	7737	14289.3	2352	1903	1817	11022.7	7648.67	10502		1744	1411	19592	18326	20459.7	0	9928.89	2024	9724.44	1577.5	19459.2	-	0.00191888	0.00020298	-	2.26441	3.62474
evm.model.supercontig_150.44	16409499	UNIQUE_XX	-	UNIQUE_XX	coatomer subunit alpha-1	AT2G21390	4	7.26	11363.4	11536.5	12112.6										5848.76	2716.11	7499.67				11670.9	0	0	0	5354.85	0	-	-	-	-	-	-
evm.model.supercontig_190.28	16412135	UNIQUE_XX	UNCHANGED	DOWN	E-class RAB GTPase	AT5G59840	5	25	2801.68	3568.26	3139.07				4788.6	4675.24	4345.04	5993.75	6452.39	6133.2	4945.37	4628.49	5291.53	4321.24	3458.7	2570.17	3169.67	0	4602.96	6193.12	4955.13	3450.04	-	0.00111635	0.0495971	-	0.428103	-0.522311
evm.TU.contig_36130.2	16430781	UNIQUE_XX	UNCHANGED	UNCHANGED	Berberine bridge enzyme-like 10 OS=Arabidopsis thaliana	AT1G30720	6	57.02	3442	123638	4283				145546	220925		7598.76	8661.5	98940	337446	134180	110644	118526	168563	150795	43787.5	0	183235	38400.1	194090	145961	-	0.0572446	0.548195	-	-2.25451	-0.41114
evm.model.supercontig_701.3	16425397	UNCHANGED	-	-	uridine/cytidine kinase	UKL2	2	8.47	10622	21848	21685	23401	18842	28687					19257	25256.5	28448					9347	18051.7	23643.3	0	22256.8	28448	9347	0.298083	-	-	0.389301	-	-1.60575
evm.model.supercontig_9.374	16428284	UNCHANGED	-	-	Shewanella-like phosphatase	AT1G18480	3	10	9631.5	8806.5	9051	3880	7761.33	9201.67	1891	4887.5	1602		5572		6827.5	5289	6256.5			4445.5	9163	6947.67	2793.5	5572	6124.33	4445.5	0.240334	-	-	-0.399291	0.996121	-0.462207
evm.model.supercontig_26.256	16415201	UNCHANGED	-	UNCHANGED	plastocyanin electron carrier	DRT112	2	34.52	97202	54057.5	115044	173063	151561	62417	26949	13926	5492	6984			9167	23171	27425	16775	24092	99394	88767.8	129014	15455.7	6984	19921	46753.7	0.353826	-	0.376167	0.539415	-1.14601	1.23079
evm.model.supercontig_3.19	16416468	UNCHANGED	-	UNCHANGED	hevamine-A-like	CHIA	7	42.33	17934.3	34468.3	21660	57219.3	27602	28274.3		2305				1305	143613	178988	182584	485904	242304	322890	24687.6	37698.6	2305	1305	168395	350366	0.301298	-	0.0666026	0.610725	-0.820717	1.05701
evm.model.supercontig_8.121	16426399	UNCHANGED	-	UNCHANGED	Anthocyanidin-3-O-glucoside rhamnosyltransferase OS=Petunia hybrida	AT5G54010	2	7.64	6406	14792	11037.5	11490	12732	12925			29252	22239		11281	6251	22888	9521	13881.5	20198	10187	10745.2	12382.3	29252	16760	12886.7	14755.5	0.543156	-	0.76608	0.204595	-0.803513	0.195374
evm.model.supercontig_36.162	16418351	UNCHANGED	-	UNCHANGED	3-deoxy-D-arabino-heptulosonate 7-phosphate	AT1G22410	2	5.73	14148	24920	13740.5	15673	17932.5	15369		12210				20335	25915		16920	17906	15964	20159.5	17602.8	16324.8	12210	20335	21417.5	18009.8	0.750321	-	0.42493	-0.108739	0.735902	-0.250005
evm.model.supercontig_64.135	16424208	UNCHANGED	-	UNCHANGED	no hits &	AT1G21680	13	33.17	16905	17407.3	16710.7	20676	20730	23237.3						3647	54474	52584.3	48144.7	60422.7	63834.7	66738.3	17007.7	21547.8	0	3647	51734.3	63665.2	0.0064351	-	0.0103505	0.341354	-	0.299383
evm.model.supercontig_1789.1	16411180	UNCHANGED	-	UP	dirigent protein 22-like	AT5G49040	2	14.29	6261.11	7592.06	14846.3	6959.75	11629	6528.31							6620.59	8275.45	6293.47	11445.6	9975.75	9460.31	9566.5	8372.34	0	0	7063.17	10293.9	0.722041	-	0.0194172	-0.19236	-	0.543398
evm.model.supercontig_88.41	16427824	UNCHANGED	DOWN	DOWN	phosphoglycolate phosphatase	AT5G36790.1	5	22.65	19494.7	12676.3	9721.33	10742.7	10954	8221.67	12866.3	14486.7	18510.7	9239.33	7796.67	9206	9716.67	12590.7	13505	7531.33	7453	6542	13964.1	9972.78	15287.9	8747.33	11937.4	7175.44	0.257346	0.0199401	0.0158688	-0.485656	-0.805474	-0.734354
evm.model.supercontig_25.39	16414832	UNCHANGED	DOWN	DOWN	chaperonin CPN60-like 2, mitochondrial	HSP60-3A	7	20.19	19852.3	16002.7	17427.2	18102.1	16474.7	13207.6	16544.8	20904.5	21380.6	15604.8	12345.3	13382.6	13491.4	20315.9	18531.9	11970.9	9834.61	10955.8	17760.7	15928.1	19610	13777.6	17446.4	10920.4	0.37232	0.0324496	0.0377576	-0.157116	-0.509266	-0.675902
evm.model.supercontig_49.68	16421139	UNCHANGED	DOWN	DOWN	alcohol dehydrogenase	ADH1	9	43.8	49219.3	28916	27215.7	20261.7	20656.7	12162	61289	53624.7	48393.7	37046	32013.3	34744.3	53309.7	74946.3	63488	39699.7	28467.7	16803.3	35117	17693.4	54435.8	34601.2	63914.7	28323.6	0.0833678	0.00783111	0.0173566	-0.988955	-0.653732	-1.17414
evm.model.supercontig_20.203	16413008	UNCHANGED	DOWN	UNCHANGED	ubiquitin-proteasome shuttle factor	DSK2	2	6.73	31177.5	35863	40521.5	45470	26828	27323.5	49756	40977	38995	26995	34540.5	27266	35473	36433	34761.5	42147.5	45990.5	35645.5	35854	33207.2	43242.7	29600.5	35555.8	41261.2	0.712969	0.0297991	0.135468	-0.110639	-0.546834	0.214698
evm.model.supercontig_48.212	16420854	UNCHANGED	DOWN	UNCHANGED	S-adenosyl methionine synthetase	SAM-2	8	28.96	4965.51	7490.04	7006.59	5106.91	5336.87	6706.4	6114.31	6219.38	5693.6	3045.39	3489.72	4481.95	10649.8	5385.22	7176.01	7103.55	4152.53	6113.47	6487.38	5716.73	6009.1	3672.35	7737.02	5789.85	0.449691	0.00675856	0.333546	-0.182447	-0.710443	-0.418253
evm.model.supercontig_55.144	16422533	UNCHANGED	DOWN	UNCHANGED	RNA-binding protein Musashi homolog 2 isoform X1	AT4G36960	3	12.01	17403	16127.5	12346	21162	19352	13578	18528	20040.5	13649.7	4966	8379	6507	15135.5	17061	9684	10027.5	14081	13262	15292.2	18030.7	17406.1	6617.33	13960.2	12456.8	0.374921	0.00759356	0.584657	0.23766	-1.39527	-0.164379
evm.model.supercontig_19.278	16412025	UNCHANGED	DOWN	UNCHANGED	RNA splicing factor	SR34	10	37.66	20712.3	64972.3	36044.3	33206	27326.1	24820.8	87660.3	71894.9	56928.5	42199	52081	29128.9	81158	53009	45648	62687	29758.8	40784	40576.3	28451	72161.2	41136.3	59938.3	44409.9	0.410678	0.0488853	0.345005	-0.51216	-0.810812	-0.432597
evm.model.supercontig_327.5	16417519	UNCHANGED	DOWN	UNCHANGED	RNA splicing factor	SR30	2	11.44	8650.61	13202.3	11981.8	9437.5	7722.86	7219.77	12511.4	11732.2	11449.8	7840.9	8438.35	5815.62	12400.3	9962.56	9496.57	10529.6	6296.86	7160.67	11278.2	8126.71	11897.8	7364.96	10619.8	7995.72	0.106305	0.00607508	0.170847	-0.472798	-0.691944	-0.409458
evm.model.supercontig_549.2	16422480	UNCHANGED	DOWN	UNCHANGED	regulatory mediator of IRE1-bZIP60 UPR pathway	AT4G24130	8	61.94	41634	40134	44158	31781.3	32251.7	30733.3	79037	66532	66720	31934.7	41673.3	29139	30622	56905	52170	66626.7	38041.3	48884.3	41975.3	31588.8	70763	34249	46565.7	51184.1	0.00117021	0.00288873	0.711137	-0.41013	-1.04693	0.136429
evm.model.supercontig_37.159	16418613	UNCHANGED	DOWN	UNCHANGED	regulatory component RPN10 of 26S proteasome	RPN10	5	16.51	6700.2	13412.3	16561	13625.7	14388	10336.6	21711.4	19962.9	18803.3	15381.9	8719.03	13179.4	21842.2	19806.2	23532.3	17940.1	17389.1	15233.3	12224.5	12783.4	20159.2	12426.8	21726.9	16854.2	0.868303	0.0223007	0.0229649	0.0644975	-0.697986	-0.366376
evm.model.supercontig_99.65	16429310	UNCHANGED	DOWN	UNCHANGED	pyruvate dehydrogenase E1 component subunit beta-1, mitochondrial	MAB1	3	41.11	48560	43815.7	49690.7	48769.3	44364.7	37889.5	85684.5	96006.5	95593	69139	55816.7	52960	52875.3	58263	60498.7	68268.3	57839.7	56522	47355.4	43674.5	92428	59305.2	57212.3	60876.7	0.368657	0.00532029	0.447001	-0.116739	-0.640171	0.0895632
evm.model.supercontig_8.108	16426384	UNCHANGED	DOWN	UNCHANGED	protein folding catalyst	FKBP15-2	5	67.37	25908	107153	76535.7	50978.7	40305.7	64076.3	156048	132891	129416	87737	104353	68749.3	144817	126710	95468.3	144061	103373	107031	69865.7	51786.9	139452	86946.6	122332	118155	0.50424	0.0166561	0.840127	-0.431997	-0.681563	-0.0501173
evm.model.supercontig_58.78	16423053	UNCHANGED	DOWN	UNCHANGED	proteasome subunit beta type-2-A	PBD1	7	44.23	59297.9	83400.4	66646.4	58395.6	73471.2	58938	72340.1	58578.3	60506.3	37796.6	46774.5	40950	63763	87486	59243.6	66643.9	53419.2	57122.8	69781.6	63601.6	63808.3	41840.4	70164.2	59062	0.515547	0.0120917	0.312005	-0.133782	-0.608848	-0.248506
evm.model.supercontig_1.78	16404424	UNCHANGED	DOWN	UNCHANGED	poly-P/G elongation factor	ELF5A-1	12	84.91	45947.8	54825.5	55042.2	60210.5	45977.7	41003.7	53610.9	55511.8	43051.2	27658	37461.7	21456.9	98523.8	66826.9	55884.4	85021.4	95754.7	93237.2	51938.5	49064	50724.6	28858.8	73745	91337.8	0.680647	0.0225969	0.253151	-0.0821413	-0.813673	0.308666
evm.model.supercontig_259.1	16415014	UNCHANGED	DOWN	UNCHANGED	phospholipase D	PLDALPHA2	3	4.79	42244.7	34092	32780.3	27819.7	29503.9	20548.9	16628.4	14868.5	13755.7	8800.72	8098.59	5962.8	12899.8	13021.8	16879.9	7113.21	12312.5	20181	36372.3	25957.5	15084.2	7620.7	14267.1	13202.2	0.0614237	0.00334809	0.804031	-0.486689	-0.985043	-0.111915
evm.model.supercontig_6.9	16423685	UNCHANGED	DOWN	UNCHANGED	non-core component NDUFS4/18kDa of NADH dehydrogenase complex	At5g67590	3	35.67	7705	14419	19541.7	15698.7	9950.67	10507.3	28241.7	28475	20242.3	15294	15179.7	8025	26356	21451	26498	25369.7	27812.7	24916.3	13888.6	12052.2	25653	12832.9	24768.3	26032.9	0.66111	0.0239789	0.53953	-0.204597	-0.999282	0.0718386
evm.model.supercontig_21.138	16413412	UNCHANGED	DOWN	UNCHANGED	MFP1 attachment factor 1-like	WPP2	2	20.65	2165	3087	9205.5	6404.5	7360	6106.5	11985.5	16179	13743	8884.5	8955	9906.5	7020.5	7032	6437.5	15057	7367.5	6763.5	4819.17	6623.67	13969.2	9248.67	6830	9729.33	0.465901	0.0199935	0.339666	0.458846	-0.594929	0.510455
evm.model.supercontig_8.73	16426669	UNCHANGED	DOWN	UNCHANGED	EPIDERMAL PATTERNING FACTOR-like protein 9-like	AT5G48480	8	60.25	261070	208158	216622	170092	183956	89561.3	324335	356400	275713	234505	195494	213572	192647	185260	254830	193474	118964	107103	228617	147870	318816	214523	210912	139847	0.0746391	0.0160269	0.111355	-0.628603	-0.571588	-0.592793
evm.model.supercontig_12.75	16406917	UNCHANGED	DOWN	UNCHANGED	conjugation E2 protein	UBC10	5	41.89	156076	217749	196684	175488	191214	151119	163288	110268	103221	54771.3	58111	74166	104724	166478	134391	139597	143862	147682	190170	172607	125593	62349.4	135198	143713	0.460474	0.0334954	0.660523	-0.139795	-1.0103	0.0881237
evm.model.supercontig_58.59	16423032	UNCHANGED	DOWN	UNCHANGED	component eS1 of SSU proteome	AT4G34670	2	11.48		8778	5370	4699	18012		12230	13893.5	15688.5	3805	5443	4514		18017.5	4282	14338.5	16353.5	3684	7074	11355.5	13937.3	4587.33	11149.8	11458.7	0.596796	0.00107089	0.968507	0.682793	-1.60323	0.0394278
evm.model.supercontig_37.150	16418604	UNCHANGED	DOWN	UNCHANGED	component alpha type-4 of 26S proteasome	PAD2	7	37.39	107145	115430	110465	112839	116659	99202.4	89856.8	80422.1	77425.2	50382.9	49264.2	26806.7	98324.2	98850.5	105680	86080.6	76826.8	94561.1	111013	109567	82568	42151.3	100952	85822.8	0.815973	0.00910081	0.0551594	-0.0189188	-0.970007	-0.23423
evm.model.supercontig_25.172	16414770	UNCHANGED	DOWN	UNCHANGED	class-C-III small heat-shock-responsive protein	AT1G54050	3	26.85	11988.7	14331	14823.3	12883.7	13593	7140	17908	14727	20175	8850	10777.7	12354.7	17584	13269.3	12824.3	13360.7	6659	11795	13714.3	11205.6	17603.3	10660.8	14559.2	10604.9	0.322062	0.0208625	0.193087	-0.29147	-0.723536	-0.457204
evm.model.supercontig_52.71	16422097	UNCHANGED	DOWN	UNCHANGED	auxiliary co-chaperone involved in RuBisCo assembly	AT3G60210	3	19.35	22071.3	38065.3	33424.3	44728.7	33030.7	35998.5	35304	29517	32363.7	23855	24427.7	19162.7	29967.7	23598.3	27106	33493.3	31136.3	33444.7	31187	37919.3	32394.9	22481.8	26890.7	32691.4	0.318033	0.0137026	0.044054	0.281987	-0.52701	0.281808
evm.model.supercontig_100.24	16404736	UNCHANGED	DOWN	UNCHANGED	arabinogalactan protein	XYP1	3	18.33	72164	44091.5	50430	35935	47898.5	36598.5	66552.5	74391.5	64518.5	47718.3	52768.3	43852	78416.5	80494.5	57242	42184	69751	16018	55561.8	40144	68487.5	48112.9	72051	42651	0.174313	0.00679922	0.162576	-0.46891	-0.509417	-0.756439
evm.model.supercontig_5.238	16421349	UNCHANGED	DOWN	UNCHANGED	no hits &	AT5G01650	5	84.62	44549.3	87684.7	80663.3	68404.3	99298.3	51823	104430	51242	79664	35808	32215.3	35186	75261.7	93450.3	45975.7	102553	71360	81458.7	70965.8	73175.2	78445.2	34403.1	71562.6	85123.9	0.914328	0.0459864	0.459914	0.0442317	-1.18915	0.250359
evm.model.supercontig_35.29	16418146	UNCHANGED	DOWN	UNCHANGED	no hits &	AT3G48140	3	57.47	12993	23706.7	14178.5	15989.5	19793	9420	33838	38744	36067	22511	13255.5	24293.5	21856.5	26578	27487.5	33788	28113.7	29604	16959.4	15067.5	36216.3	20020	25307.3	30501.9	0.698727	0.0119374	0.0998683	-0.170644	-0.855199	0.269343
evm.model.supercontig_3.176	16416453	UNCHANGED	DOWN	UNCHANGED	no hits &	AT4G27585	2	8.58	8052	13728.5	10065	8396.5	10005	8736.5	15063	12778	14094.5	6206	8601	9697.5	9685	12000	9416.5	9712.5	9723	5911.5	10615.2	9046	13978.5	8168.17	10367.2	8449	0.416227	0.00902225	0.273031	-0.230775	-0.775125	-0.295169
evm.model.supercontig_258.12	16415002	UNCHANGED	UNCHANGED	-	threonine-tRNA ligase	AT5G26830	2	7.8	7476.5	9340	12980	10803.5	11009	16626.5	3248	4384	1635	2381	8615.5	10785	8189.5	1915	4534	3014			9932.17	12813	3089	7260.5	4879.5	3014	0.313397	0.189512	-	0.367428	1.23293	-0.695054
evm.model.supercontig_5.141	16421242	UNCHANGED	UNCHANGED	-	PLAT domain-containing protein 3-like	#N/A	5	44.74	4725.33	9552	5456.67	4281	4593	6889.33	11330.7	17074.7	10333.3	13104	49601.7	56549							6578	5254.44	12912.9	39751.6	0	0	0.482685	0.120428	-	-0.324111	1.6222	-
evm.model.supercontig_28.112	16415852	UNCHANGED	UNCHANGED	-	component VIP3/SKI8 of PAF1C transcription initiation and elongation complex	VIP3	4	44.3	8490.67	7208.33	7415.33	6507	4872	11024	10208.7	8191.33	9379	8467	3326.5	1592		7576	7971			6582	7704.78	7467.67	9259.67	4461.83	7773.5	6582	0.905829	0.089007	-	-0.0450958	-1.05332	-0.240038
evm.model.supercontig_38.8	16418919	UNCHANGED	UNCHANGED	-	component NQO5/ND9 of NADH dehydrogenase electron output	NAD9	2	21.08	4644	6931	5861	7348	5209.5	8361.5		4947	2345	2649	5859	13610	6736	2855				3936	5812	6973	3646	7372.67	4795.5	3936	0.366056	0.45089	-	0.262745	1.01587	-0.284951
evm.model.supercontig_14.25	16408758	UNCHANGED	UNCHANGED	-	no hits &	AT5G15140	2	12.02	4224	31749	32187	29505.5	25073	54385.5	3104	3822		1714	18787.5	33282	25040.5	1243	3386			21228.5	22720	36321.3	3463	17927.8	9889.83	21228.5	0.35419	0.307062	-	0.676854	2.37211	1.10198
evm.model.supercontig_871.5	16427777	UNCHANGED	UNCHANGED	DOWN	Adenine nucleotide alpha hydrolases-like superfamily protein	AT1G11360	4	21.69	10415.1	10906.1	13569.3	10500.7	11265.9	11445.9	15043.1	13799.5	15878.9	13031	11058.8	10519	15586.6	15538	16279.8	12667.6	9956.08	9638.11	11630.2	11070.8	14907.1	11536.3	15801.5	10753.9	0.613223	0.0257586	0.00700559	-0.0711074	-0.369827	-0.555195
evm.model.supercontig_179.12	16411185	UNCHANGED	UNCHANGED	DOWN	subunit zeta of CCT chaperonin folding complex	AT3G02530	14	47.99	39934.7	31963.3	37477.7	26873	33437	17327.7	33526	31684	31290.7	28505.7	31878.3	26812	32736.3	31007.7	34098.7	18158	19499.7	16744.7	36458.6	25879.2	32166.9	29065.3	32614.2	18134.1	0.11349	0.131696	0.000267771	-0.494463	-0.146277	-0.846795
evm.model.supercontig_51.110	16421774	UNCHANGED	UNCHANGED	DOWN	subunit theta of CCT chaperonin folding complex	AT3G03960	25	66.28	76899.7	70199.3	78657.3	63835.3	69952.7	48180.3	67875	71802.3	67089.3	68338.3	62558	54939.7	61699.3	70995	78929.7	42946.3	47181.3	51670.7	75252.1	60656.1	68922.2	61945.3	70541.3	47266.1	0.10457	0.167608	0.0140178	-0.311079	-0.153974	-0.577663
evm.model.supercontig_999.3	16429335	UNCHANGED	UNCHANGED	DOWN	subunit delta of CCT chaperonin folding complex	AT3G18190	21	51.31	66535.3	44908.3	56873.7	51721	52198	33298.3	48118.3	55966.3	61398.7	50571.7	56599	47268.7	40129	46557.7	49756.3	24618	28289	30559.7	56105.8	45739.1	55161.1	51479.8	45481	27822.2	0.305156	0.47938	0.00599789	-0.294721	-0.0996457	-0.709026
evm.model.supercontig_477.1	16420723	UNCHANGED	UNCHANGED	DOWN	subunit alpha of CCT chaperonin folding complex	TCP-1	4	10.26	27094	29601.3	21248.3	19310	23151.3	12275.3	15651.7	20819	18363	16694.3	17762	17328	21945.3	20160.3	22543.3	11924	14551	13056.7	25981.2	18245.6	18277.9	17261.4	21549.7	13177.2	0.127546	0.541339	0.00131428	-0.509924	-0.0825463	-0.709619
evm.model.supercontig_112.81	16405986	UNCHANGED	UNCHANGED	DOWN	sliding clamp protein	PCNA2	13	68.44	193768	139103	147279	119665	119787	71693	143644	127083	134453	131531	114356	111671	100217	147351	142146	91652.3	86061.7	76990.3	160050	103715	135060	119186	129905	84901.4	0.0735079	0.113262	0.0441245	-0.6259	-0.180388	-0.613595
evm.model.supercontig_10.216	16404578	UNCHANGED	UNCHANGED	DOWN	serine-threonine kinase receptor-associated protein-like	AT3G15610	11	54.29	34040.7	44415.7	42620	36137	25098	31625.7	35144.3	40678.3	36658	36360.3	33053	31401.7	36298	35052.7	41096.3	24491.7	26059	26103	40358.8	30953.6	37493.6	33605	37482.3	25551.2	0.10645	0.15226	0.00339415	-0.382777	-0.157967	-0.552818
evm.model.supercontig_25.59	16414854	UNCHANGED	UNCHANGED	DOWN	regulatory protein	RH20	13	31.23	34429.8	24131.9	27650.4	23399.7	22454.1	14736.3	27953.1	25335.9	25551.8	26488.1	26035.9	23960.6	25793.9	25720.2	26173.1	12080.5	16829.4	16315.7	28737.4	20196.7	26280.3	25494.9	25895.7	15075.2	0.104549	0.530131	0.00201365	-0.50881	-0.0437741	-0.780535
evm.model.supercontig_327.2	16417516	UNCHANGED	UNCHANGED	DOWN	regulatory component RPT5 of 26S proteasome	RPT5A	25	81.48	109022	96802.7	102662	99189.3	93694.7	61964.3	126921	137278	145865	139519	117062	120074	122498	125879	121995	97922.3	83941	73720.7	102829	84949.4	136688	125552	123457	85194.7	0.214378	0.27983	0.00579106	-0.275568	-0.122603	-0.535176
evm.model.supercontig_8.197	16426482	UNCHANGED	UNCHANGED	DOWN	regulatory component RPT2 of 26S proteasome	RPT2a	5	17.49	15926.2	19467.1	22249.3	18353.1	19541.9	21986.8	14424.4	12568.3	13207.5	14579.7	16132.6	20396.3	16248.3	14955.9	15700.4	13298.2	9286.81	10253.3	19214.2	19960.6	13400.1	17036.2	15634.9	10946.1	0.742471	0.116697	0.0207375	0.0549843	0.346363	-0.514349
evm.model.supercontig_249.14	16414676	UNCHANGED	UNCHANGED	DOWN	recombination mediator	RAD52-1	2	12.81	26400	40249.5	33170.5	23953	29344.5	20947.5	32284	34917	31334	24587	26971.5	24853.5	39419.5	29442.5	34208.5	21223.5	21527	21331	33273.3	24748.3	32845	25470.7	34356.8	21360.5	0.143429	0.00490626	0.0107499	-0.427035	-0.366837	-0.685652
evm.model.supercontig_249.9	16414687	UNCHANGED	UNCHANGED	DOWN	recombination mediator	ATWHY2	2	11.72	9395	14369	11110.5	9564.5	6061	3646	19049.5	16638.5	9803	13731	12407.5	10665	16086	13135.5	14298	11885	9927	8367	11624.8	6423.83	15163.7	12267.8	14506.5	10059.7	0.0822479	0.37571	0.0288229	-0.855704	-0.305738	-0.528117
evm.model.supercontig_3.18	16416457	UNCHANGED	UNCHANGED	DOWN	pyruvate kinase	PKP-BETA1	13	73.84	68881	33483.3	39031	34866	28300.3	28633.7	41623.7	57687.7	49011.7	35634.3	35302.7	35988.3	35174	40916.7	45762	27367.7	27683.7	25719	47131.8	30600	49441	35641.8	40617.6	26923.4	0.213883	0.0411511	0.0117928	-0.623168	-0.472139	-0.59324
evm.model.supercontig_13.163	16407673	UNCHANGED	UNCHANGED	DOWN	putative alpha-mannosidase	AT3G26720	3	13.79	11422.7	8145.67	9757.67	6921	7594	4917	8068.33	8345.67	10908	8157.33	6390.33	7159	12427.3	16076	11974	9247	7398.33	4870.67	9775.33	6477.33	9107.33	7235.56	13492.4	7172	0.0566014	0.145859	0.0253033	-0.593746	-0.331925	-0.911704
evm.model.supercontig_129.40	16407543	UNCHANGED	UNCHANGED	DOWN	protein kinase	MPA24.5	5	7.34	29772	21629.3	22045	14028	19399.7	12513.7	17402.3	20581.7	19538.7	16747	15411	13652.3	24864.3	26742	23243.3	14612.7	17051.3	13504.7	24482.1	15313.8	19174.2	15270.1	24949.9	15056.2	0.0530731	0.0394203	0.00244843	-0.676898	-0.328457	-0.728674
evm.model.supercontig_196.4	16412321	UNCHANGED	UNCHANGED	DOWN	protein HEAT INTOLERANT 4-like	AT5G10010	4	18.45	7522.5	9284.33	8878	8042	6072.33	8254.67	12222	11010	10002.3	9913.67	10883.3	9244.33	10364	7804	11705	6604	5287	5998.5	8561.61	7456.33	11078.1	10013.8	9957.67	5963.17	0.275327	0.253569	0.0295889	-0.199416	-0.145726	-0.739729
evm.model.supercontig_59.94	16423237	UNCHANGED	UNCHANGED	DOWN	probable voltage-gated potassium channel subunit beta	KAB1	3	35.71	73455.3	51438	55000.7	51165	48284	37951.3	70201.7	72979	76251.7	68465.3	64458.7	55183	53051.7	62779	67465	46151	47991.7	35406.3	59964.7	45800.1	73144.1	62702.3	61098.6	43183	0.148029	0.0723157	0.036254	-0.388762	-0.222223	-0.500675
evm.model.supercontig_49.99	16421173	UNCHANGED	UNCHANGED	DOWN	polypyrimidine tract-binding protein	PTB3	8	47.39	56681.7	49195.3	58235.3	48377	46584.3	127033	51043	52654.3	43234.3	52560	44659	35958	44479.3	51960	58329.7	35843.3	33938.7	30087.3	54704.1	73998.2	48977.2	44392.3	51589.7	33289.8	0.509438	0.459498	0.0135766	0.435841	-0.1418	-0.632003
evm.model.supercontig_26.263	16415209	UNCHANGED	UNCHANGED	DOWN	plastidial thioredoxin	CDSP32	2	15.49	10418.5	7458.5	10435.5	17082.5	10354.5	6268.5	4298	5605	10410	4924	4424	8127	7868	4746	6980	1745	3519	4104	9437.5	11235.2	6771	5825	6531.33	3122.67	0.615317	0.688108	0.0433762	0.251545	-0.217111	-1.0646
evm.model.supercontig_3.17	16416446	UNCHANGED	UNCHANGED	DOWN	plastidial pyruvate kinase 2	PKP-BETA1	3	17.55	16128	12390.9	13446.4	10250.5	11411.9	8890.03	15563.3	14761.1	16213.7	13307.6	12198	14685.9	11074.5	14043.7	13738.2	9271.39	5086.85	7231.08	13988.4	10184.1	15512.7	13397.1	12952.2	7196.44	0.0458937	0.0640528	0.0198485	-0.457907	-0.211525	-0.847837
evm.model.supercontig_14.158	16408656	UNCHANGED	UNCHANGED	DOWN	plastidial alpha-glucan phosphorylase	AT3G29320	7	15.95	28215.3	28196.7	17588.7	28123.3	21116.7	23568.3	17833.3	15785.7	15895.7	15632	16176.7	17770	18580	22697	29630	10700.7	15972	14226	24666.9	24269.4	16504.9	16526.2	23635.7	13632.9	0.927286	0.982685	0.0490125	-0.0234347	0.00186355	-0.793874
evm.model.supercontig_11.12	16405607	UNCHANGED	UNCHANGED	DOWN	plasma membrane intrinsic protein	PIP1C	3	19.93	39794	20827.3	39425.7	24188.3	19378.7	24471.7	37746.7	45515	38629	47715.7	35580	37249.7	45342.7	42008.7	53498.7	20939.3	24008.3	24163.5	33349	22679.6	40630.2	40181.8	46950	23037.1	0.174799	0.925782	0.00258625	-0.556251	-0.0160119	-1.02717
evm.model.supercontig_535.4	16422349	UNCHANGED	UNCHANGED	DOWN	phosphoserine aminotransferase	AT2G17630	16	58.88	125437	121788	114192	96297.7	91198.7	76051	171402	176009	171225	157520	130120	131439	127737	147528	138993	109958	91596.7	78994.3	120472	87849.1	172879	139693	138086	93516.2	0.00922695	0.0215116	0.013912	-0.455598	-0.3075	-0.562281
evm.model.supercontig_107.89	16405397	UNCHANGED	UNCHANGED	DOWN	methyltransferase component Nop1/fibrillarin of snoRNP rRNA methylation complex	FIB2	14	65.8	64851.7	99348.3	72765.7	61177.7	71590	61948.7	56082.7	60155.3	60456.3	56335.3	62081.3	57139	66274.3	63049.3	63835	41449.7	36229.7	40187	78988.6	64905.4	58898.1	58518.6	64386.2	39288.8	0.26808	0.876074	0.000170176	-0.283304	-0.00932721	-0.712635
evm.model.supercontig_184.17	16411641	UNCHANGED	UNCHANGED	DOWN	MAP-kinase	MPK4	2	8.56	21168.5	20260	21146	23112.5	20287.5	16216.5	16882.5	16459.5	17986	17458.5	19705.5	14466.5	18191.5	13536.5	17920.5	8608	9259	11911.5	20858.2	19872.2	17109.3	17210.2	16549.5	9926.17	0.6516	0.952304	0.0218093	-0.0698632	0.00847752	-0.737479
evm.model.supercontig_36.55	16418441	UNCHANGED	UNCHANGED	DOWN	lysM domain-containing GPI-anchored protein 1-like	LYM1	6	34.32	149527	147090	130203	136161	107024	75671.3	199948	196529	187116	193709	178708	157633	187982	228944	170023	143222	132921	103594	142273	106286	194531	176684	195650	126579	0.123512	0.184543	0.0306574	-0.420721	-0.13883	-0.628233
evm.model.supercontig_1.280	16404211	UNCHANGED	UNCHANGED	DOWN	leucyl aminopeptidase	AT5G13520	2	7.32	7013	8867	9238		7043	11466	27442.5	24341	23464.5	24194.5	21367	20788.5	6472	7452	9936	5565	3813	3378	8372.67	9254.5	25082.7	22116.7	7953.33	4252	0.669821	0.137591	0.0394506	0.144468	-0.181557	-0.903418
evm.model.supercontig_1000.1	16404750	UNCHANGED	UNCHANGED	DOWN	large subunit APL of ADP-glucose pyrophosphorylase	APL2	8	11.34	80809.7	88504.7	82824	58301	83338.7	70469.3	97594	96320.3	90108	89740.3	78417.7	68947	78571	71402.3	82065.7	60356.7	42342.7	37065.7	84046.1	70703	94674.1	79035	77346.3	46588.3	0.153451	0.0721016	0.0163276	-0.24941	-0.260478	-0.731364
evm.model.supercontig_1.382	16404324	UNCHANGED	UNCHANGED	DOWN	histone	AT5G59970.1	7	59.22	39005.7	39116.3	53929	38277	41144.7	32646.3	32070.7	42119.3	26868	28494.3	37057.7	33703	54516.7	43763	50042	29286.7	31717	38901	44017	37356	33686	33085	49440.6	33301.6	0.296228	0.912261	0.0191382	-0.236721	-0.0259718	-0.570105
evm.model.supercontig_12.98	16406942	UNCHANGED	UNCHANGED	DOWN	fructose-bisphosphate aldolase	FBA5	8	27.17	36098.4	33876.2	38852.1	33069	35045.6	34409.5	10524	10584	8704.7	12075	9204.61	9105.55	13614.6	20530.9	20567.5	9364.17	10422.4	10522	36275.6	34174.7	9937.58	10128.4	18237.7	10102.9	0.247425	0.876542	0.0254714	-0.0860696	0.0274381	-0.852157
evm.model.supercontig_177.6	16411127	UNCHANGED	UNCHANGED	DOWN	Enzyme classification.EC_2 transferases.EC_2.1 transferase transferring one-carbon group	SHM1	7	25.51	12689.3	9359.12	11196.3	11094.7	9163.93	7512.36	12202.8	12134	12926.1	10272	7968.9	8338.67	10149.4	12288.3	13358.1	7292.13	9466.78	7475.56	11081.6	9256.99	12421	8859.87	11931.9	8078.15	0.266421	0.00931015	0.0303001	-0.259552	-0.487421	-0.562731
evm.model.supercontig_298.1	16416361	UNCHANGED	UNCHANGED	DOWN	cytosolic glutamine synthetase	GLN1-1	20	73.88	81183.3	89585.3	79370	60550	65237.7	80031.3	123142	118266	123089	115556	98919.3	101047	83203.3	100547	86731.3	60093.3	58205	42159.7	83379.6	68606.3	121499	105174	90160.4	53486	0.0908194	0.0405904	0.0091719	-0.281352	-0.208165	-0.753333
evm.model.supercontig_1.357	16404296	UNCHANGED	UNCHANGED	DOWN	component uS5 of SSU proteome	AT3G57490	5	27.14	30865	32005	44543	46107.7	48026	93024.3	16179	28598.3	23158.3	18700.3	18124.3	39264.3	41632.3	33049.3	30083	18236.7	20383.7	26563.3	35804.3	62386	22645.2	25363	34921.6	21727.9	0.170785	0.745911	0.036545	0.801088	0.163519	-0.68457
evm.model.supercontig_216.4	16413780	UNCHANGED	UNCHANGED	DOWN	component uL11 of LSU proteome component	AT5G60670	12	54.22	7602.64	7531.43	8913.01	6041.69	7224.58	8340.6	9805.57	10008.7	7415.76	11327.5	15880.6	10423.4	14982.8	11862.6	15552.9	8649.82	7311.88	7967.53	8015.69	7202.29	9076.69	12543.8	14132.8	7976.41	0.367523	0.139351	0.00704719	-0.154372	0.466739	-0.825232
evm.model.supercontig_19.207	16411947	UNCHANGED	UNCHANGED	DOWN	component uL10 of LSU proteome component	AT2G40010	6	28.71	80084	71386.3	77389.3	74687.3	80486.7	74236.7	69413.9	71199.8	78678.8	71527.3	67845.3	60383.9	69921.6	80791.5	93897.3	56097.8	62447	52119.8	76286.6	76470.2	73097.5	66585.5	81536.8	56888.2	0.957834	0.207522	0.0310123	0.00346924	-0.134614	-0.519322
evm.model.supercontig_462.2	16420577	UNCHANGED	UNCHANGED	DOWN	component eS12 of SSU proteome	AT2G32060	5	49.32	180408	204940	198049	182807	169320	161422	220088	203916	178713	192921	190680	191262	193397	184035	193148	132854	127942	129393	194466	171183	200905	191621	190193	130063	0.0725337	0.484228	6.05597e-05	-0.183975	-0.0682626	-0.548258
evm.model.supercontig_2.77	16412867	UNCHANGED	UNCHANGED	DOWN	component eIF3i of eIF3 mRNA-to-PIC binding complex	AT2G46290	12	57.67	12473	15800.8	15661	17446.5	15709	12724.8	32014.4	29131	23087.8	22305.5	22541.3	19016.9	20409.4	16461	18930.2	5480.38	5014.77	7997.52	14644.9	15293.4	28077.7	21287.9	18600.2	6164.22	0.730562	0.0768699	0.00109238	0.0625096	-0.399391	-1.59333
evm.model.supercontig_27.36	16415655	UNCHANGED	UNCHANGED	DOWN	component eIF3d of eIF3 mRNA-to-PIC binding complex	AT4G20980	7	20.34	51022	42471	43033.7	40772.7	36370.7	27945.7	27850	27122	24639	30316	28128.7	26596	49761.7	51698.3	49957	24014.3	36937.3	28617	45508.9	35029.7	26537	28346.9	50472.3	29856.2	0.0881177	0.280753	0.0057656	-0.377571	0.0951851	-0.757461
evm.model.supercontig_107.45	16405349	UNCHANGED	UNCHANGED	DOWN	component CPFS5/CFIm25 of Cleavage Factor I	AT4G25550	5	38.83	38191.7	54221	48577.3	43393.3	37501	42546.7	59689	54284.3	48127.3	40479.3	44658.7	43848.7	61381.7	45331	46996	36435.7	36952	35149	46996.7	41147	54033.6	42995.6	51236.2	36178.9	0.310481	0.0367129	0.0424382	-0.191771	-0.329668	-0.502016
evm.model.supercontig_3.323	16416617	UNCHANGED	UNCHANGED	DOWN	class-M-I small heat-shock-responsive protein	HSP23.6	3	22.64	30261.7	28529.7	38703.3	34753.7	34067.7	15775.5	1809.5	3547	10934.7	1745		15446.5	16306.3	13158.5	15520.3	5300	8939.5	7844	32498.2	28198.9	5430.39	8595.75	14995.1	7361.17	0.570421	0.647631	0.00599392	-0.20472	0.662568	-1.02648
evm.model.supercontig_136.24	16408313	UNCHANGED	UNCHANGED	DOWN	chaperone	Hsp89.1	11	22.19	31307	23559.3	32395.7	26333.7	27551.3	17912.3	19212	19623.7	26275.5	15079	18964	26007.5	16818.3	15389	20668.7	6317	8951.45	6456	29087.3	23932.4	21703.7	20016.8	17625.3	7241.48	0.27842	0.69008	0.00442739	-0.281423	-0.116732	-1.28329
evm.model.supercontig_8.201	16426488	UNCHANGED	UNCHANGED	DOWN	chaperone	HSP60	27	55.23	55616.5	44806.4	50168.4	43535.6	46591.6	37735.1	48969.3	52457.3	56820.4	51252.4	47657.4	52445.4	43247.7	57493.8	55958.4	41152.2	35694.2	33707.8	50197.1	42620.8	52749	50451.7	52233.3	36851.4	0.135447	0.441005	0.0378065	-0.236047	-0.0642407	-0.50325
evm.model.supercontig_48.14	16420773	UNCHANGED	UNCHANGED	DOWN	branched-chain-amino-acid aminotransferase-like protein 1	AT5G27410	4	11.07	13816.7	14785.3	14950.7	13970.7	14015.7	12133.3	13396.3	14016	14571	15121	12758.3	15877.7	9808.33	10845.7	11596.3	5393	5905.33	6887	14517.6	13373.2	13994.4	14585.7	10750.1	6061.78	0.18419	0.585733	0.0023054	-0.118451	0.0596971	-0.826539
evm.model.supercontig_48.124	16420756	UNCHANGED	UNCHANGED	DOWN	auxin signalling transcriptional co-repressor	F2P16.14	2	2.75	10839	8413.5	9445.5	8101.5	7118.5	2491	9971.5	12170.5	11819	10657.5	8107.5	7564.5	9188.5	12073	12035	8591.5	7262.5	5728.5	9566	5903.67	11320.3	8776.5	11098.8	7194.17	0.121341	0.0958118	0.0365707	-0.696305	-0.367199	-0.625509
evm.model.supercontig_32.109	16417329	UNCHANGED	UNCHANGED	DOWN	ATPase component VPS4/SKD1 of VPS4-VTA1 ESCRT-disassembly complex	SKD1	6	21.35	11903.7	12112.7	14921	11310	11694.3	9377.67	15713.3	17222.3	17669.3	15632.7	13611.7	11982	11366.7	12800.7	15661.7	10489.3	8420	7981	12979.1	10794	16868.3	13742.1	13276.3	8963.44	0.144834	0.0611439	0.0435439	-0.265962	-0.295714	-0.566732
evm.model.supercontig_103.73	16404961	UNCHANGED	UNCHANGED	DOWN	arabinogalactan protein	LTPG2	3	44.19	92200.5	49446	62947.5	55199	58823	39676	100836	115495	101288	88976.5	104752	78663.5	91374	97470.5	87285.5	54011	70664.5	34951.7	68198	51232.7	105873	90797.3	92043.3	53209.1	0.289824	0.168627	0.0223939	-0.412665	-0.221615	-0.790641
evm.model.supercontig_7.28	16425187	UNCHANGED	UNCHANGED	DOWN	apoptosis inhibitor 5-like protein API5	AT2G34040	4	9.47	21608.7	23123.3	26640	21450.3	22605.3	18212.3	20608.3	18305.7	19205	16801.3	22282.7	19625	17800.7	16707	21326.3	11944.5	10660.7	10253.3	23790.7	20756	19373	19569.7	18611.3	10952.8	0.201474	0.914405	0.0066942	-0.196867	0.0145718	-0.764877
evm.model.supercontig_774.1	16426167	UNCHANGED	UNCHANGED	DOWN	alpha-galactosidase	AGAL1	16	45.12	66412.3	69649.3	60298.3	49823.7	52085	50378	93920	89282.3	87106	81258.7	75608	67946.7	94267	94248.3	75034	72303	62014.7	51701	65453.3	50762.2	90102.8	74937.8	87849.8	62006.2	0.00651308	0.0251984	0.0417164	-0.366711	-0.265878	-0.502626
evm.model.supercontig_312.2	16417269	UNCHANGED	UNCHANGED	DOWN	actin-depolymerizing factor	ADF4	5	53.16	12188.3	12570	13763.3	13389.3	13286.3	11014.7	14232.3	15577.3	16396.7	14448	17698.3	9991.67	10677.8	8576.67	11043.3	5598.8	3914.19	8029.67	12840.6	12563.4	15402.1	14046	10099.3	5847.55	0.77559	0.590424	0.0402082	-0.0314756	-0.132969	-0.788346
evm.model.supercontig_77.25	16426080	UNCHANGED	UNCHANGED	DOWN	A-class RAB GTPase	RABA1b	10	71.43	22151	17066.7	22542.7	15446.7	18588.7	8628.67	18627.7	18902.7	21242	18862	23420	15834.3	21080.7	19212	21891.3	15076	14442	13235	20586.8	14221.3	19590.8	19372.1	20728	14251	0.136911	0.930499	0.00251215	-0.533661	-0.0161935	-0.540518
evm.model.supercontig_62.22	16423982	UNCHANGED	UNCHANGED	DOWN	2-alkenal reductase	At1g49670	7	15.97	17632.3	13046.7	17738.3	17045.3	12781	7063.33	18964.7	18537	17459	20374.3	13094.7	13546.7	15857.7	21780.3	17425	8025.33	13895.7	8317	16139.1	12296.6	18320.2	15671.9	18354.3	10079.3	0.306324	0.331221	0.0336544	-0.392307	-0.225258	-0.86472
evm.model.supercontig_51.68	16421886	UNCHANGED	UNCHANGED	DOWN	no hits &	AT2G38430	9	26.63	30138.7	26144.7	31910.7	27165	34512.7	36831.7	40263.3	42304	41991	36508	35249.7	37549	22796.7	26826.7	31029.3	20178.3	16855.3	19008.3	29398	32836.4	41519.4	36435.6	26884.2	18680.7	0.366029	0.00521716	0.0330829	0.15958	-0.18844	-0.525214
evm.model.supercontig_652.3	16424517	UNCHANGED	UNCHANGED	DOWN	no hits &	AT3G30841	8	26.26	27389	19451	20381	16565.3	22105.3	15959.3	24674.7	25146.7	26212	27340.7	20322.7	21432.7	20681.3	26746.7	24026.3	18155	16198.7	15361.3	22407	18210	25344.4	23032	23818.1	16571.7	0.257141	0.357355	0.0201872	-0.299219	-0.13803	-0.52334
evm.model.supercontig_85.60	16427497	UNCHANGED	UNCHANGED	DOWN	no hits &	AT3G12050	3	19.77	46636	38840	41321.3	31794	30562.3	11303	24517.3	24868.3	23080.3	24341.7	23825	19355.3	43232.5	37379	43601.3	25357.3	29872.7	31119.7	42265.8	24553.1	24155.3	22507.3	41404.3	28783.2	0.065181	0.380844	0.00911747	-0.783584	-0.101947	-0.524552
evm.model.supercontig_117.66	16406425	UNCHANGED	UNCHANGED	UNCHANGED	DNA-damage-repair/toleration protein DRT102	DRT102	2	10.44	9849.5	11350	10054	11899	11982	11693	13704	11068	12616	5561.5	8180.5	12106.5	9383	15222.5	7739.5	13352	12786	11176	10417.8	11858	12462.7	8616.17	10781.7	12438	0.0393391	0.133833	0.521844	0.186805	-0.532495	0.206174
evm.model.supercontig_617.3	16423890	UNCHANGED	UNCHANGED	UNCHANGED	ankyrin-1 isoform X2	TPR10	2	12.82	5364	6742	7448.5	4671	8035	3277	15463.5	14548	11905.5	13645.5	9113	7002.5	8098	8032	10277.5	7928	6591	5572	6518.17	5327.67	13972.3	9920.33	8802.5	6697	0.482408	0.14353	0.10419	-0.290962	-0.494112	-0.394398
evm.model.supercontig_194.8	16412253	UNCHANGED	UNCHANGED	UNCHANGED	tubulin gamma-1 chain	TUBG1	2	9.6	9456.5	10502	12209	8417	10486	8573.5	7811	8018	8246	8876	5522	4237	7407	15545	16046	4849	5694	5636	10722.5	9158.83	8025	6211.67	12999.3	5393	0.207865	0.261616	0.0538783	-0.227406	-0.369521	-1.26928
evm.model.supercontig_14.86	16408837	UNCHANGED	UNCHANGED	UNCHANGED	peroxidase 31-like	AT3G28200	2	15.71	8758	10429	8616.5	10610	13886	5685	18272.5	13449	14716	10905.5	12620	13592	9483	11334.5	8368.5	14667	10832	7456	9267.83	10060.3	15479.2	12372.5	9728.67	10985	0.762857	0.131715	0.607214	0.118374	-0.323191	0.175221
evm.model.supercontig_146.67	16409159	UNCHANGED	UNCHANGED	UNCHANGED	stress-response A/B barrel domain-containing protein HS1	HS1	2	23.85	13718.5	24473	18181	22394	17578.5	24381	23271.5	19060	19005.5	13129.5	17760.5	18793.5	22867	17457.5	14444.5	24879.5	27457	17444.5	18790.8	21451.2	20445.7	16561.2	18256.3	23260.3	0.51363	0.158296	0.267028	0.191027	-0.303991	0.349475
evm.model.supercontig_261.5	16415363	UNCHANGED	UNCHANGED	UNCHANGED	3-oxoacyl-[acyl-carrier-protein] synthase II, chloroplastic	FAB1	3	15.54	10067.3	9039	9169.33	10716.7	9694.67	13716	12971.7	12402.3	11781.3	12852	12136	9997.67	9336	12259.3	10960.7	14492.7	10357.3	12717.3	9425.22	11375.8	12385.1	11661.9	10852	12522.4	0.193467	0.477423	0.318167	0.271367	-0.0868053	0.206555
evm.model.supercontig_8.89	16426686	UNCHANGED	UNCHANGED	UNCHANGED	cytochrome b561 and DOMON domain-containing protein At3g25290	AT3G25290	2	6.48	18653	18725	17485.5	18269.5	16918	11452	19872.5	21299.5	22554.5	22273	20461	17522.5	22159	19954.5	22987	18029.5	17611	20498	18287.8	15546.5	21242.2	20085.5	21700.2	18712.8	0.266079	0.506285	0.0794074	-0.234294	-0.0807766	-0.213678
evm.model.supercontig_119.7	16406589	UNCHANGED	UNCHANGED	UNCHANGED	transcription factor Pur-alpha 1	PURA1	2	7.02	10288.5	16004	12214	13722	11522.5	9004.5	14173.5	19624	11166	16205	16259	10490	12567	13233.5	12118	14762	14600.5	12006	12835.5	11416.3	14987.8	14318	12639.5	13789.5	0.547481	0.840962	0.29269	-0.16904	-0.0659619	0.125631
evm.model.supercontig_95.72	16428916	UNCHANGED	UNCHANGED	UNCHANGED	pathogenesis-related protein PR-1	AT4G25780	6	50.51	10018.3	14730.3	12876.7	14248	20203	12793	26333.7	22577.7	11805.3	22872.7	21583	15400.7	12951	22300.7	8938	18981	18058.3	14516.7	12541.8	15748	20238.9	19952.1	14729.9	17185.3	0.29275	0.956376	0.588989	0.328427	-0.0205887	0.222431
evm.model.supercontig_7.35	16425195	UNCHANGED	UNCHANGED	UNCHANGED	GDSL esterase/lipase At5g45950	AT5G45950	2	9.59	9832	6428	14235	10351	17270	12578.5	16446.5	17011.5	19077.5	16928.5	16915	18816.5	12170.5	14576	13848.5	21951.5	18205.5	15622.5	10165	13399.8	17511.8	17553.3	13531.7	18593.2	0.347797	0.969466	0.0620686	0.398605	0.00341489	0.458433
evm.model.supercontig_13.254	16407774	UNCHANGED	UNCHANGED	UNCHANGED	ATP-dependent 6-phosphofructokinase 3	PFK4	2	10.43	18295	18331	19523.5	17429	19420.5	15645.5	20288.5	18936.5	18050	20538.5	17770.5	19467	20666.5	20002	18396.5	14594	29436	19787	18716.5	17498.3	19091.7	19258.7	19688.3	21272.3	0.353874	0.879732	0.737067	-0.0970932	0.0125648	0.111637
evm.model.supercontig_576.2	16422934	UNCHANGED	UNCHANGED	UNCHANGED	germin-like protein subfamily 2 member 4	GLP10	2	13.18	32607.5	63316	49748	45383.5	43714	47176.5	64225.5	52692	53398.5	59902.5	58018.5	57447	32675.5	61483	50871	54021.5	54092	56583	48557.2	45424.7	56772	58456	48343.2	54898.8	0.743741	0.680978	0.481345	-0.0962083	0.0421715	0.183464
evm.model.supercontig_147.7	16409214	UNCHANGED	UNCHANGED	UNCHANGED	ATP-dependent (S)-NAD(P)H-hydrate dehydratase	AT5G19150	2	11.49	13620	11268	7655	10925	11716	9717	10764	9868	10067	13379	9384	8960.5	12421	10825	13536	10698	12678	6769	10847.7	10786	10233	10574.5	12260.7	10048.3	0.974726	0.823415	0.310381	-0.00822481	0.0473603	-0.287081
evm.model.supercontig_6.134	16423303	UNCHANGED	UNCHANGED	UNCHANGED	putative glucose-6-phosphate 1-epimerase	AT5G66530	3	9.21	17219	13301.7	14450.3	14541	15669.7	13005	15331.7	14952.7	14452.3	16821.7	14912	15592.7	13115.7	16134.3	14997	16567	15273.3	16189	14990.3	14405.2	14912.2	15775.4	14749	16009.8	0.696589	0.232526	0.259485	-0.0574405	0.0811854	0.118336
evm.TU.contig_43122.1	16431828	UNCHANGED	UNCHANGED	UNCHANGED	probable fructokinase-7	AT5G51830	2	16.44	12902.5	10438.3	11774.4	13717.3	12428.6	10243.5	14432.9	16960	18822.4	18878.3	18597.6	16745.4	11034.4	16195.7	15942.8	16005.7	13092.9	11569.1	11705.1	12129.8	16738.4	18073.8	14391	13555.9	0.749008	0.405434	0.714376	0.0514219	0.110732	-0.0862471
evm.model.supercontig_1.168	16404086	UNCHANGED	UNCHANGED	UNCHANGED	D-aminoacyl-tRNA deacylase	GEK1	2	12.42	9081	7617	8016	8484	6734	4825	14411.5	10718	18260.5	17349	16640.5	13232.5	11092	10684	10193	14338	11142.5	6520	8238	6681	14463.3	15740.7	10656.3	10666.8	0.244927	0.639049	0.996552	-0.30223	0.122097	0.00142083
evm.model.supercontig_175.24	16411051	UNCHANGED	UNCHANGED	UNCHANGED	protein HLB1	AT5G41950	2	7.22	8364.5	11794	9373	7342	11312	8835	11862	11466.5	10220	10483.5	11441	15543	4509	11357.5	10660	10975.5	5808	9267.5	9843.83	9163	11182.8	12489.2	8842.17	8683.67	0.681532	0.467457	0.955247	-0.1034	0.159391	-0.0260956
evm.model.supercontig_18.57	16411444	UNCHANGED	UNCHANGED	UNCHANGED	ATP-dependent Clp protease proteolytic subunit 5, chloroplastic	CLPP5	2	9.7	26538	22264	28497.5	28442	27147.5	23873	38896	40095	47178	53154	44281.5	45255	22267.5	20850	35407.5	33411.5	24933.5	19222.5	25766.5	26487.5	42056.3	47563.5	26175	25855.8	0.768433	0.222557	0.961426	0.0398151	0.177532	-0.0176997
evm.model.supercontig_25.190	16414790	UNCHANGED	UNCHANGED	UNCHANGED	proteasome subunit alpha type-5	PAE2	4	54.79	6518.46	5310.77	5884.68	7562.23	8628.68	4893.11	5592.72	5854.76	5405.69	6095.84	7461.74	6487.29	4626.8	4467.52	4363.35	4460.8	4332.94	4307.8	5904.64	7028.01	5617.72	6681.62	4485.89	4367.18	0.389302	0.0671474	0.257916	0.251268	0.250213	-0.038691
evm.model.supercontig_11.171	16405664	UNCHANGED	UNCHANGED	UNCHANGED	ribulose-1,5-bisphosphate carboxylase/oxygenase large subunit	RBCL	3	25.34	229156	14954	23041	159287	201546	154234	111744	145071	232155	212750	184949	212519	117023	120528	131349	103126	101590	103532	89050.5	171689	162990	203406	122967	102749	0.313159	0.336796	0.00969298	0.947102	0.31958	-0.259139
evm.model.supercontig_67.69	16424753	UNCHANGED	UNCHANGED	UNCHANGED	elongation factor 2-like	LOS1	7	52.47	69957.3	53140	59378.7	50576	57313	50804	43648.7	42936.3	37846	46134	55536.3	54808	44389.3	34574.7	48933	23254.3	31797	39799	60825.3	52897.7	41477	52159.4	42632.3	31616.8	0.214771	0.0389172	0.159581	-0.201468	0.330617	-0.431258
evm.model.supercontig_46.121	16420402	UNCHANGED	UNCHANGED	UNCHANGED	YKT6-type R-type SNARE longin protein	YKT61	5	50.75	42328.3	45886.7	42917.7	39213.7	34804.7	8690	44247.7	47661.7	39280	45266.7	37690	28792.3	54891.7	42506.7	47671.3	53919	53088.7	71773.5	43710.9	27569.4	43729.8	37249.7	48356.6	59593.7	0.167584	0.29221	0.187376	-0.664923	-0.231389	0.301449
evm.model.supercontig_75.2	16425856	UNCHANGED	UNCHANGED	UNCHANGED	Xylose isomerase OS=Arabidopsis thaliana	AT5G57655	20	63.87	82528.5	65792.1	67874.4	63462.9	64788.2	54833.9	57179.8	82224.1	81926.5	88805.2	87456.7	95447.2	78950	64115.2	45666.4	93847.1	45123.2	59032.1	72065	61028.3	73776.8	90569.7	62910.6	66000.8	0.145735	0.124457	0.867645	-0.239821	0.295862	0.0691814
evm.model.supercontig_875.2	16427781	UNCHANGED	UNCHANGED	UNCHANGED	xanthoxin oxidase	ABA2	3	28.17	21592	21329.7	20658.3	23148.3	22791	18213	23187.3	24535	27315.3	24891	21449.3	24225	21983	22246	21604	23987	21460.7	19474.7	21193.3	21384.1	25012.6	23521.8	21944.3	21640.8	0.911554	0.406523	0.829265	0.0129287	-0.0886554	-0.0200961
evm.model.supercontig_95.58	16428900	UNCHANGED	UNCHANGED	UNCHANGED	voltage-gated anion channel	VDAC4	11	81.39	109097	113310	96528.3	92847.3	75424	80719.3	134686	133403	127383	112819	106312	104074	116235	142897	127853	120484	111349	99613	106312	82996.9	131824	107735	128995	110482	0.031881	0.00222817	0.131903	-0.357171	-0.291124	-0.223505
evm.TU.contig_32999.1	16430188	UNCHANGED	UNCHANGED	UNCHANGED	voltage-gated anion channel	VDAC2	3	24	11702	17673	15211.7	20923.5	16402.5	22874.5	18542.3	21067	20887	20655.3	16428.3	16728.7	20855	20821.3	26406.5	17671	16392.7	17045	14862.2	20066.8	20165.4	17937.4	22694.3	17036.2	0.114227	0.232791	0.0403471	0.433163	-0.168911	-0.413723
evm.model.supercontig_6.23	16423409	UNCHANGED	UNCHANGED	UNCHANGED	voltage-gated anion channel	VDAC2	9	52.79	153325	151583	155492	165220	150498	145433	171415	173107	165802	161034	151843	165462	142871	165116	171244	181566	181243	163406	153467	153717	170108	159446	159744	175405	0.968933	0.0803594	0.210176	0.00235139	-0.0933831	0.134931
evm.model.supercontig_5.272	16421387	UNCHANGED	UNCHANGED	UNCHANGED	voltage-gated anion channel	VDAC1	15	76.45	451747	404714	506516	494260	406336	499915	503871	607247	574953	598406	484892	528274	423295	567458	556745	552838	436413	433977	454326	466837	562024	537191	515832	474409	0.781749	0.610517	0.53266	0.0391928	-0.0651972	-0.12077
evm.model.supercontig_53.166	16422232	UNCHANGED	UNCHANGED	UNCHANGED	virus infection resistance factor	BTR1L	8	38.02	70303	67566.3	71068.3	62299	51584.7	58588	43777.7	42142	37884.7	37461	49681	42419	63122.3	54429.7	61848	61875.7	78286.3	74507.3	69645.9	57490.6	41268.1	43187	59800	71556.4	0.021478	0.653269	0.106094	-0.276713	0.0655697	0.258936
evm.model.supercontig_671.1	16424781	UNCHANGED	UNCHANGED	UNCHANGED	villin actin-crosslinking factor	VLN2	9	12.5	55119.3	52203	51144	48733	45692.3	28850.7	62763	55322	52453	55172.7	46711	41325.3	49819	52934.7	45238.3	50040.7	45073.7	39902	52822.1	41092	56846	47736.3	49330.7	45005.4	0.135934	0.146642	0.305364	-0.362284	-0.251971	-0.132385
evm.model.supercontig_95.36	16428876	UNCHANGED	UNCHANGED	UNCHANGED	villin actin-crosslinking factor	VLN4	6	10.64	17997.3	20401.3	20660.3	18718.3	15670.7	17194.7	13470.7	13268.3	11849.7	11994	16233.3	15689.3	17324.7	13750.7	16392.3	10305	12108.7	13377.7	19686.3	17194.6	12862.9	14638.9	15822.6	11930.4	0.111015	0.280954	0.0491044	-0.195243	0.186591	-0.407335
evm.model.supercontig_217.14	16413799	UNCHANGED	UNCHANGED	UNCHANGED	VAMP7-type R-type SNARE longin protein	VAMP711	4	27.73	16965	16620.3	17760.3	11155.3	16166.7	8002.5	18830.7	17622	16987.3	14405.7	14444.3	19148	12858	12747	10746	11480.3	10997.3	11272	17115.2	11774.8	17813.3	15999.3	12117	11249.9	0.090178	0.33708	0.28338	-0.539573	-0.154946	-0.107122
evm.model.supercontig_29.125	16416150	UNCHANGED	UNCHANGED	UNCHANGED	vacuolar acid beta-fructofuranosidase	AT1G62660	9	32.76	12191	14883	11610.7	9345.33	7218	11171.7	15013.7	22286.3	16461.7	25321.3	24352	21950	31192.3	36109.3	23953	32182	23490.3	18507.3	12894.9	9245	17920.6	23874.4	30418.2	24726.6	0.0747144	0.0710467	0.345904	-0.480054	0.413852	-0.298875
evm.model.supercontig_41.58	16419589	UNCHANGED	UNCHANGED	UNCHANGED	uridylate kinase	PYR6	9	67.13	52512.3	73481.3	54616.7	58117.3	70343	63343	60007.7	68575.7	60972.7	63778.7	63941	60827.3	74252	61429.7	68024	61833.7	64413.3	64626.7	60203.4	63934.4	63185.3	62849	67901.9	63624.6	0.647051	0.913031	0.324327	0.0867474	-0.00769993	-0.093868
evm.model.supercontig_12.97	16406941	UNCHANGED	UNCHANGED	UNCHANGED	uridine/cytidine kinase	UKL3	2	6.28	27694	39384	39781	39964.5	38651.5	44485.5	20878	21206.5	17041	13792.5	26140	37509	21779	9969	16261.5	6664	13015	18801	35619.7	41033.8	19708.5	25813.8	16003.2	12826.7	0.280303	0.430974	0.551469	0.20414	0.389326	-0.319211
evm.model.supercontig_58.52	16423025	UNCHANGED	UNCHANGED	UNCHANGED	ureidoglycolate amidohydrolase	UAH	14	45.05	29281	22142.7	23807.7	26136.7	31263.7	24128.7	30484	31870	31926	37529	31703.3	36157.7	23091.7	32850.3	31019.7	29467	30035.3	25477.7	25077.1	27176.3	31426.7	35130	28987.2	28326.7	0.526141	0.111689	0.852012	0.11598	0.160714	-0.0332562
evm.model.supercontig_166.24	16410427	UNCHANGED	UNCHANGED	UNCHANGED	urease accessory protein	UREG	3	14.88	18157		19493	10400	24031	20596.5	40488	44886	41465.7	33490	41059	29957.5	42809	36305.5	51093	47430	40428	30770.5	18825	18342.5	42279.9	34835.5	43402.5	39542.8	0.933296	0.103006	0.58195	-0.0374596	-0.279413	-0.134362
evm.model.supercontig_56.31	16422738	UNCHANGED	UNCHANGED	UNCHANGED	uracil phosphoribosyltransferase	UPP	3	17.86	14586.3	11837.5	12396	11874.5	12796.5	7731.67	15888.7	17669	17164.7	15201.7	13358.5	13497.3	15413	15285.5	16475.7	18416.5	14251	12412	12939.9	10800.9	16907.4	14019.2	15724.7	15026.5	0.293183	0.0220905	0.72016	-0.260681	-0.270258	-0.0655255
evm.model.supercontig_34.56	16418002	UNCHANGED	UNCHANGED	UNCHANGED	universal stress protein PHOS34-like	AT1G11360	3	17.27	5299.9	7438.87	11076	6980.93	7367.53	13356.2	16516.6	14806.8	19070.9	15086.7	14491.8	13496.7	9612.72	8917.82	14390.7	13615.2	7927.54	7403.46	7938.27	9234.88	16798.1	14358.4	10973.7	9648.74	0.652025	0.138926	0.640841	0.218269	-0.226403	-0.185644
evm.model.supercontig_12.13	16406670	UNCHANGED	UNCHANGED	UNCHANGED	universal stress protein PHOS34	PHOS34	6	29.22	73363.6	81273	97081.4	87589.3	90540.8	100397	137554	138554	137334	138812	120183	95858.3	92644	90069	86837.5	106866	92592.9	91517.4	83906	92842.4	137814	118284	89850.2	96992.3	0.325223	0.191561	0.243384	0.146011	-0.220466	0.110348
evm.model.supercontig_26.144	16415077	UNCHANGED	UNCHANGED	UNCHANGED	uncharacterized oxidoreductase At4g09670-like	AT4G09670	17	71.19	143643	124362	118603	145536	160462	144835	121277	123398	123497	144191	112633	118900	94645	122600	127790	109795	130966	125746	128869	150277	122724	125241	115012	122169	0.0788895	0.807529	0.586081	0.221721	0.0292934	0.0871006
evm.model.supercontig_223.10	16414010	UNCHANGED	UNCHANGED	UNCHANGED	UMP synthase	AT3G54470	7	50.77	104426	92037.3	86877.7	84599.3	84474	79550	103642	108766	108367	112175	96817.3	101675	91480	98115.7	80492.3	82784.3	74473.7	73183	94447	82874.4	106925	103556	90029.3	76813.7	0.101667	0.523198	0.0906776	-0.188578	-0.0461881	-0.229032
evm.model.supercontig_160.3	16410161	UNCHANGED	UNCHANGED	UNCHANGED	UFM conjugation E2 protein	AT1G27530	2	12.64	17998	23091	22417	11545	17821	14380	22799.5	17381	19481.5	26808	19387.5	15677.5	18479.5	19133	28778	26315	19822	18111.5	21168.7	14582	19887.3	20624.3	22130.2	21416.2	0.0527292	0.849119	0.872138	-0.537742	0.0524976	-0.047314
evm.TU.contig_33489.1	16430283	UNCHANGED	UNCHANGED	UNCHANGED	UDP-L-rhamnose synthase	RHM1	24	60.96	102914	101565	94300.1	87125	83736.7	51064.3	115021	112893	108758	118480	99249.8	90959.2	80020.9	79106.6	86834.2	65003.8	87679.7	75015.4	99593.1	73975.3	112224	102896	81987.2	75899.6	0.0957873	0.326828	0.433515	-0.429002	-0.125187	-0.111305
evm.model.supercontig_50.75	16421699	UNCHANGED	UNCHANGED	UNCHANGED	UDP-L-rhamnose synthase	RHM1	14	32.11	39182.5	33308	33216.9	36536	37074.6	23500.9	37678.7	37919.5	36935.3	44278.7	36616.4	33958.8	22265.8	26138.6	30764.8	25575.3	25815.5	22783.1	35235.8	32370.5	37511.2	38284.6	26389.7	24724.6	0.586916	0.815708	0.5628	-0.122364	0.0294457	-0.0940295
evm.model.supercontig_123.13	16407110	UNCHANGED	UNCHANGED	UNCHANGED	UDP-L-arabinose mutase	RGP5	9	35.77	128067	97720.3	102868	107845	112906	82697	77446.3	74845.6	63391.3	77989.1	54801.3	46948.7	54168.8	87098.3	94253.2	65736.8	76061.2	87293.3	109552	101149	71894.4	59913.1	78506.8	76363.8	0.560019	0.30815	0.884311	-0.115126	-0.263009	-0.0399288
evm.model.supercontig_1095.2	16405578	UNCHANGED	UNCHANGED	UNCHANGED	UDP-L-arabinose mutase	RGP3	25	85.99	320572	224236	238571	262173	267256	238730	313627	299802	315859	344327	382365	351562	287020	348346	324477	366779	347026	252416	261127	256053	309762	359418	319948	322074	0.878973	0.0173827	0.959712	-0.0283064	0.2145	0.00955352
evm.model.supercontig_1.156	16404073	UNCHANGED	UNCHANGED	UNCHANGED	UDP-L-arabinose mutase	RGP3	17	53.74	39940	26907.8	29881.9	32424.6	36329.4	19947.3	34218.6	34761.4	37138.6	42577.8	51607.2	41105.2	39747.9	40636.3	38616.2	53357.3	46499.7	42320.9	32243.2	29567.1	35372.8	45096.7	39666.8	47392.6	0.693791	0.0460532	0.0774256	-0.125002	0.350381	0.25673
evm.model.supercontig_1.388	16404330	UNCHANGED	UNCHANGED	UNCHANGED	UDP-D-glucuronic acid decarboxylase	UXS3	16	64.12	21615.3	22413.9	21583.7	21183.3	20487.9	13021.2	18386.2	20182.5	20167.5	15076.8	16299.5	15171.1	21361.4	17158.8	19322.4	14946	14321.6	13270.1	21871	18230.8	19578.7	15515.8	19280.9	14179.2	0.238038	0.00471102	0.0175451	-0.26264	-0.335548	-0.443389
evm.model.supercontig_190.9	16412153	UNCHANGED	UNCHANGED	UNCHANGED	UDP-D-glucuronic acid decarboxylase	UXS5	19	73.55	58613.9	68211.2	54934.3	71478.5	68440.5	55274.9	57793.9	63659.6	61894.4	70141.5	69610.9	63656.7	74124	56008.8	63234.1	63094	91369.7	83742	60586.4	65064.6	61116	67803	64455.6	79401.9	0.519905	0.0690801	0.207574	0.102879	0.1498	0.300867
evm.model.supercontig_9.262	16428160	UNCHANGED	UNCHANGED	UNCHANGED	UDP-D-glucuronic acid decarboxylase	AUD1	8	26.04	13608.3	18806	17977.3	20502	18456.3	27300.3	7371.33	6164.29	5462.79	7185.08	15080	14419.3	15172	4510.76	7959	6179.41	10074.3	24266.3	16797.2	22086.2	6332.8	12228.1	9213.92	13506.7	0.165462	0.0850962	0.534889	0.394924	0.949288	0.551787
evm.model.supercontig_94.20	16428756	UNCHANGED	UNCHANGED	UNCHANGED	UDP-D-glucose 6-dehydrogenase	UGD3	17	57.17	73473.3	98617.3	83449	73121.7	95174	58274.3	62265	47571.3	36255.1	38141.5	31061.9	31416	47210	70969	54412.3	73229	83852	123447	85179.9	75523.3	48697.1	33539.8	57530.4	93509.2	0.498063	0.126537	0.0992048	-0.17359	-0.537964	0.700783
evm.model.supercontig_14.161	16408660	UNCHANGED	UNCHANGED	UNCHANGED	UDP-D-glucose 6-dehydrogenase	UGD2	12	78.57	105481	105214	96628.3	90138	104210	85904.7	111669	89355.2	93405.9	75870.2	73778.8	73743	88431.6	125125	99896.5	100618	113393	90203.3	102441	93417.7	98143.3	74464	104485	101405	0.22232	0.0264808	0.820933	-0.133027	-0.398347	-0.0431649
evm.model.supercontig_1.107	16404019	UNCHANGED	UNCHANGED	UNCHANGED	UDP-D-glucose 6-dehydrogenase	UGD2	13	40.79	70748	41529.2	53070.7	43890.3	60584.7	52248.3	81225.2	79517.2	81669.2	73941.2	65436.4	65064.7	44572	69947.8	54492.3	62839.3	65894.7	56949	55116	52241.1	80803.9	68147.4	56337.4	61894.3	0.783162	0.0130708	0.517377	-0.0772845	-0.245766	0.135715
evm.model.supercontig_74.69	16425762	UNCHANGED	UNCHANGED	UNCHANGED	UDP-D-glucose 4-epimerase	UGE1	2	7.71	6335	7255.5	4991	8789	6959	5077	4221.5	3887	3826.5	3987	6747	10958	5770	8273.5	8712	12831	5982	5702.5	6193.83	6941.67	3978.33	7230.67	7585.17	8171.83	0.583976	0.18448	0.826305	0.16445	0.861965	0.107479
evm.model.supercontig_47.43	16420647	UNCHANGED	UNCHANGED	UNCHANGED	UDP-D-apiose / UPD-D-xylose synthetase	AXS2	13	55.86	68857	61970.3	65667.3	56739.7	69323	59953.3	77803.7	84096	83192.3	73685	76091	63884.7	88245	84065	68381	87605	69031	74684.3	65498.2	62005.3	81697.3	71220.2	80230.3	77106.8	0.458985	0.0679348	0.721719	-0.0790634	-0.198002	-0.0572901
evm.model.supercontig_12.91	16406935	UNCHANGED	UNCHANGED	UNCHANGED	ubiquitin-proteasome shuttle factor	DDI1	3	10.27	25140.7	11845.5	22032	17658.5	19379.3	12457	29596.3	28604.7	27014.3	28116.3	30375.3	26438	29226.3	25083.7	27092.7	29601.7	25089	23195.3	19672.7	16498.3	28405.1	28309.9	27134.2	25962	0.521406	0.947783	0.629187	-0.253881	-0.00484446	-0.063712
evm.model.supercontig_132.20	16408114	UNCHANGED	UNCHANGED	UNCHANGED	ubiquitin-fold protein	SUMO1	2	25.77	7496	9498	9874	9047.5	5417	5621	16575.5	12922.5	11083.5	7837	12593.5	6775.5	7891	8854.5	5647	14355.5	7585	6093	8956	6695.17	13527.2	9068.67	7464.17	9344.5	0.17912	0.137909	0.526544	-0.419735	-0.576897	0.324136
evm.model.supercontig_97.98	16429139	UNCHANGED	UNCHANGED	UNCHANGED	ubiquitin-conjugating E2 protein	UBC35	9	85.62	173688	163081	149505	147685	172344	160426	208245	187322	243807	214854	190886	220997	231189	263858	196804	252346	241644	183471	162091	160152	213125	208912	230617	225820	0.855436	0.834331	0.876045	-0.0173662	-0.0287991	-0.0303228
evm.model.supercontig_2.389	16412773	UNCHANGED	UNCHANGED	UNCHANGED	ubiquitin-activating E1 protein	UBA1	28	45.26	61651.6	50169.6	54664.1	51070.3	50892.7	44140.7	54164.3	53115.3	56377.9	51261.5	65065.6	59937.1	49583	57295.9	52061.8	40900.5	47204.4	52763.5	55495.1	48701.2	54552.5	58754.7	52980.2	46956.1	0.168331	0.367678	0.216814	-0.188402	0.107058	-0.17414
evm.model.supercontig_2.388	16412772	UNCHANGED	UNCHANGED	UNCHANGED	ubiquitin-activating E1 protein	UBA1	24	40.63	36303.1	29372.1	28672.9	31879.3	30398.3	23459	30935.7	34476.3	34599.1	40154.8	40272.4	39568.9	35626.3	35395.1	32946.9	30553.5	27208.6	20629.8	31449.4	28578.9	33337	39998.7	34656.1	26130.7	0.465153	0.0054808	0.0485194	-0.138081	0.262829	-0.407367
evm.model.supercontig_13.153	16407662	UNCHANGED	UNCHANGED	UNCHANGED	tyrosine-tRNA ligase	AT2G33840	11	51.75	21362.3	27995.7	29584	26527	23231.3	27036	17268.3	16706	15593.7	13384.7	26880	24919.3	27435.7	9785.67	21714.3	6216.33	9134.67	17099	26314	25598.1	16522.7	21728	19645.2	10816.7	0.809889	0.286733	0.223382	-0.0397932	0.395109	-0.860923
evm.model.supercontig_83.83	16427226	UNCHANGED	UNCHANGED	UNCHANGED	tyrosine aminotransferase	SUR1	18	53.1	52174.3	50606	50122	46901.7	60349.3	52053	62600.3	59753.3	61856.3	71016	73583.3	75994	50953	52939	44540.7	39361.3	51596.7	42959.7	50967.4	53101.3	61403.3	73531.1	49477.6	44639.2	0.619079	0.001914	0.335883	0.0591721	0.260038	-0.148462
evm.model.supercontig_104.57	16405064	UNCHANGED	UNCHANGED	UNCHANGED	typical 2-Cys peroxiredoxin	AT3G11630	10	64.79	119210	70987.3	80456	97769.7	107443	87746	81925.3	77210.3	85182.7	83466	111846	106628	88022.3	99944	105861	81897.7	93742.7	84681	90217.7	97653	81439.4	100647	97942.6	86773.8	0.662633	0.100361	0.153362	0.114254	0.3055	-0.174677
evm.TU.contig_39921.1	16431407	UNCHANGED	UNCHANGED	UNCHANGED	type-2 peroxiredoxin	TPX1	4	84.81	186501	177019	197420	174402	184805	170404	255164	239421	228255	226457	194971	176972	187159	212613	219810	195342	172502	161450	186980	176537	240947	199467	206527	176432	0.225322	0.0650622	0.0990253	-0.0829151	-0.272566	-0.227224
evm.model.supercontig_147.19	16409192	UNCHANGED	UNCHANGED	UNCHANGED	type-2 peroxiredoxin	PRXIIF	10	76.12	55637.7	67396.3	43630	47820.3	41408.7	71490.7	73168	75480	78589.7	60014	69984	61769	49063	38383.3	59093.3	46517	56729	46920.3	55554.7	53573.2	75745.9	63922.3	48846.6	50055.4	0.870846	0.0266316	0.868463	-0.052396	-0.244848	0.0352702
evm.model.supercontig_26.49	16415290	UNCHANGED	UNCHANGED	UNCHANGED	Tubulin beta-1 chain	TUB1	15	72.64	48662.2	44468.1	48309.8	48147.7	53992.3	57489.5	32685.3	33714.2	39199	45111.5	40506.9	47959.2	51262.3	109227	67138.1	75714.2	60838.8	57568.7	47146.7	53209.8	35199.5	44525.9	75875.7	64707.3	0.116683	0.034722	0.572079	0.174536	0.339089	-0.22971
evm.model.supercontig_74.43	16425734	UNCHANGED	UNCHANGED	UNCHANGED	tubulin beta chain-like	TUB6	9	67.7	15518	11971.3	17179.3	17021.5	21458	39382	24147.1	23816.4	29306.9	18152	13286.3	25941.4	10165.1	19251.1	21730.7	11312.6	10326.1	8806.85	14889.6	25953.8	25756.8	19126.6	17048.9	10148.5	0.189401	0.180471	0.126986	0.801648	-0.429377	-0.748414
evm.model.supercontig_26.50	16415292	UNCHANGED	UNCHANGED	UNCHANGED	Tubulin beta chain	TUB1	11	87.88	178245	116592	168255	156900	153680	235525	216509	222444	237261	205085	186166	256869	131267	208068	191258	153890	130431	116281	154364	182035	225405	216040	176864	133534	0.447404	0.692452	0.167852	0.237882	-0.0612181	-0.405438
evm.model.supercontig_1142.2	16406167	UNCHANGED	UNCHANGED	UNCHANGED	tryptophan-tRNA ligase	AT3G04600	7	29.34	20853	26889.3	30501.3	27301	21194.3	25181	9644.67	12009.3	8750.67	7616	16779.7	20844.3	23469.7	8731.33	14295.3	4805.33	7098.33	18533	26081.2	24558.8	10134.9	15080	15498.8	10145.6	0.671756	0.287188	0.425573	-0.0867727	0.573306	-0.611307
evm.model.supercontig_75.124	16425845	UNCHANGED	UNCHANGED	UNCHANGED	tropinone reductase-like 3	IBR1	4	23.05	12719.7	11034	13116.7	12801.7	12110.7	15256.3	18678.7	19253.3	17571.7	20023	17987.7	16946.7	9998.33	18984	14737	19967.7	14441	16553.3	12290.1	13389.6	18501.2	18319.1	14573.1	16987.3	0.392558	0.868175	0.473474	0.12361	-0.0142711	0.22115
evm.model.supercontig_37.194	16418652	UNCHANGED	UNCHANGED	UNCHANGED	triosephosphate isomerase, chloroplastic	TIM	3	23.6	17258.8	41732.1	42216.5	19511.2	21744.3	36696.5	44771.4	30650.3	47898.5	45456.8	41654	50757.1	40508.9	53178.4	39368.4	56484	55621.4	35876.4	33735.8	25984	41106.7	45956	44351.9	49327.3	0.475247	0.459127	0.570206	-0.376657	0.160878	0.15339
evm.model.supercontig_81.140	16426898	UNCHANGED	UNCHANGED	UNCHANGED	triose-phosphate isomerase	TPI	13	83.47	55162.7	37669.7	36365	50464	56989	49233.7	108620	55495.3	58096.6	53308.7	41235	40959.3	106288	83695.3	122081	95541.3	88487.3	56486	43065.8	52228.9	74070.5	45167.7	104021	80171.6	0.232642	0.179051	0.219209	0.278306	-0.71361	-0.375718
evm.model.supercontig_1.410	16404356	UNCHANGED	UNCHANGED	UNCHANGED	triose-phosphate isomerase	TPI	15	81.1	327068	360051	339672	319325	335169	331265	356376	407082	405913	319696	322337	337454	312308	425384	356378	406643	412535	356805	342264	328587	389790	326496	364690	391994	0.27129	0.0228434	0.50531	-0.0588345	-0.255634	0.104161
evm.model.supercontig_80.76	16426803	UNCHANGED	UNCHANGED	UNCHANGED	trifunctional methylthioribulose-1-phosphate dehydratase/enolase/phosphatase	AT5G53850	6	30.21	22237	16551.3	18892.3	18208.7	19082.3	13676.3	23298.3	28254.7	31800	26997.3	25861.3	22757	15554.7	20694	13817.7	21844.3	15084	11836.7	19226.9	16989.1	27784.3	25205.2	16688.8	16255	0.395152	0.404838	0.90987	-0.178515	-0.140549	-0.0379947
evm.model.supercontig_1597.1	16409935	UNCHANGED	UNCHANGED	UNCHANGED	translationally-controlled tumor protein homolog	TCTP	9	76.19	219873	216206	212738	197224	209062	173446	213203	216363	214651	213998	211460	186175	229703	230531	221925	210059	191851	205302	216272	193244	214739	203878	227386	202404	0.0971466	0.290673	0.0149294	-0.162425	-0.074879	-0.167906
evm.model.supercontig_321.5	16417496	UNCHANGED	UNCHANGED	UNCHANGED	translation initiation factor	AT4G11175	2	22.3	13512.5	13940	12148.5	13975.5	14204	18780	14614	17960.5	17450	13920	23707	19419	18115	11790	13714.5	13172	9435	12263	13200.3	15653.2	16674.8	19015.3	14539.8	11623.3	0.212549	0.481288	0.252685	0.24588	0.189491	-0.322987
evm.model.supercontig_3.423	16416728	UNCHANGED	UNCHANGED	UNCHANGED	Translation elongation factor EF1A/initiation factor IF2gamma family protein isoform 4	AT1G18070	2	15.6	14773	14330.5	15855.5	14376	14625.5	12078.5	5555	6258	4759	7540	8748	13675.5	12575	9723	11392.5	7733.5	11037	12861.5	14986.3	13693.3	5524	9987.83	11230.2	10544	0.236206	0.081326	0.709314	-0.130174	0.854458	-0.0909571
evm.model.supercontig_30.49	16416998	UNCHANGED	UNCHANGED	UNCHANGED	translation elongation factor	RABE1b	14	45.4	118020	90979	100099	107333	90012.3	54537.3	82310.7	93664.3	106149	100979	78835.3	76799.7	83873	90852.7	104621	88677.3	99631	80787.3	103033	83961	94041.3	85538	93115.4	89698.6	0.335847	0.457892	0.697796	-0.295311	-0.13673	-0.0539357
evm.model.supercontig_9.120	16428003	UNCHANGED	UNCHANGED	UNCHANGED	translation elongation factor	AT4G02930	21	72.89	206438	219510	268123	178587	212555	135222	239363	180193	228099	242448	176907	209547	216853	193861	205505	236144	252482	230454	231357	175454	215885	209634	205406	239693	0.128143	0.823229	0.0215335	-0.399024	-0.0423887	0.22271
evm.model.supercontig_29.106	16416129	UNCHANGED	UNCHANGED	UNCHANGED	translation elongation factor	SCO1	2	5.08	9206.5	14728	10883.5	9827	15227	7964	13114.5	13444	15868	15035.5	15222	11121.5	9718.5	15498	13471.5	14020	11800	11635.5	11606	11006	14142.2	13793	12896	12485.2	0.836389	0.837333	0.835956	-0.0765806	-0.0360669	-0.0467086
evm.model.supercontig_18.104	16411243	UNCHANGED	UNCHANGED	UNCHANGED	transketolase	AT2G45290	30	67.11	163469	134939	147202	164502	156052	150064	116232	117127	122708	111661	126003	150739	96825	86270.3	110355	81744.7	124693	142682	148537	156872	118689	129468	97816.9	116373	0.41909	0.405069	0.392396	0.0787718	0.125405	0.250605
evm.model.supercontig_2.376	16412759	UNCHANGED	UNCHANGED	UNCHANGED	transcription initiation factor TFIID subunit 15b	TAF15b	3	11.65	20404	25566	36119	30541	23186	9272.5	23739.7	21307.3	19260.3	17344.3	20220	13011	21280.7	21928	19456.5	23919.3	10615.3	26472	27363	20999.8	21435.8	16858.4	20888.4	20335.6	0.458477	0.136638	0.916806	-0.381849	-0.346549	-0.0386968
evm.model.supercontig_30.148	16416942	UNCHANGED	UNCHANGED	UNCHANGED	transcription factor	AT5G05010	9	14.82	58450.4	42850.4	43887.4	44266.4	43110.7	34207.8	44774.6	46269.4	48624.5	60535.8	52573.6	52058.2	45016.1	55031.7	54813.2	43119.2	40375	35761.5	48396.1	40528.3	46556.2	55055.8	51620.4	39751.9	0.256931	0.0455774	0.039434	-0.255961	0.241923	-0.376915
evm.model.supercontig_38.67	16418905	UNCHANGED	UNCHANGED	UNCHANGED	transaldolase	TRA2	26	77.15	75071.3	76084	66723.7	75163.3	89330	84127.3	70637	62687.7	57002.7	91026	98983.7	77247.3	80284	86368.3	80952.3	85161.3	106769	61554.3	72626.3	82873.6	63442.4	89085.7	82534.9	84494.8	0.114407	0.0265762	0.889133	0.190419	0.489745	0.0338581
evm.model.supercontig_36.176	16418366	UNCHANGED	UNCHANGED	UNCHANGED	thylakoid lumenal 29 kDa protein, chloroplastic	TL29	2	17.17	7822.5	5853.5	6390	9342	7680.5	6522	5177.5	4719.5	4522	4498	5856	3604	3535	5318	8724	5934.5	6207.5	6903.5	6688.67	7848.17	4806.33	4652.67	5859	6348.5	0.313914	0.832982	0.767834	0.230637	-0.0468789	0.115761
evm.model.supercontig_386.5	16418968	UNCHANGED	UNCHANGED	UNCHANGED	thylakoid lumenal 19 kDa protein, chloroplastic	AT3G63540	4	21.28	18435	22084.3	23350	29311.3	30044.3	20899.7	20533.7	19761.3	30129	28318.3	18226	19261.3	16163.7	15675.7	23435	15528.3	23425.3	21641	21289.8	26751.8	23474.7	21935.2	18424.8	20198.2	0.171492	0.755984	0.635829	0.329474	-0.0978554	0.132581
evm.model.supercontig_25.90	16414889	UNCHANGED	UNCHANGED	UNCHANGED	threonine synthase	AT1G72810	9	27.22	71997.7	67054	64848	72157.7	62638.3	56236.7	70136	61941.3	64525	57057	61040.7	59402.3	66537.7	65487	53075.3	74780.3	54654	64985.3	67966.6	63677.6	65534.1	59166.7	61700	64806.6	0.446489	0.0763909	0.690058	-0.0940401	-0.147461	0.0708693
evm.TU.contig_29671.4	16429726	UNCHANGED	UNCHANGED	UNCHANGED	threonine aldolase	THA1	3	21.9	8372	12156.7	12053.5	8990	12588.3	14335.5	13698	10287	9541.33	11127	6682.5	10620.7	4669	4519	5566	4508.5	2736	5488.5	10860.7	11971.3	11175.4	9476.72	4918	4244.33	0.6094	0.421847	0.481621	0.140457	-0.237872	-0.212534
evm.model.supercontig_34.153	16417886	UNCHANGED	UNCHANGED	UNCHANGED	thioredoxin	THM1	2	21.74	53830	36671.5	53761	53892	50561.5	31200	57550.5	60146.5	53240	57815.5	53632	47515.5	61274	48342.5	55977	62232	57207.5	55439.5	48087.5	45217.8	56979	52987.7	55197.8	58293	0.768023	0.330404	0.508597	-0.0887701	-0.104774	0.078711
evm.model.supercontig_97.56	16429093	UNCHANGED	UNCHANGED	UNCHANGED	thiazole synthase	THI1	18	72.19	303093	249420	260071	363106	333185	306010	253526	265058	302222	348867	335618	352916	278087	330035	304282	394865	380632	395977	270862	334100	273602	345801	304135	390491	0.0530566	0.00980639	0.00543638	0.302725	0.337861	0.360579
evm.model.supercontig_43.125	16419935	UNCHANGED	UNCHANGED	UNCHANGED	temperature-induced lipocalin-1	TIL	12	57.84	42606.7	75230.3	64049	66589.7	67872.3	60885	66553.3	63105.7	76525	50592.3	52571	72361.7	84024	77813.3	68314	71247	84025	74768.7	60628.7	65115.7	68728	58508.3	76717.1	76680.2	0.671119	0.272114	0.995349	0.103005	-0.232256	-0.000693877
evm.model.supercontig_62.29	16423989	UNCHANGED	UNCHANGED	UNCHANGED	targeting peptid degrading peptidase	PREP1	3	5.73	15934.3	10923	10174.5	14145	12340.3	18913	9954.67	10522.3	10712.7	11856.3	11374.7	14427.7	8181	9038	11627	8284.33	7603	7481	12343.9	15132.8	10396.6	12552.9	9615.33	7789.44	0.354747	0.0913708	0.161761	0.293873	0.271914	-0.303816
evm.model.supercontig_6.295	16423481	UNCHANGED	UNCHANGED	UNCHANGED	target protein binding component SKP1/ASK1 of SKP1-CUL1-FBX	SKP1	5	60	18279.4	21411.3	19350.3	18690.4	18568.5	10415.4	29680.2	24138.4	26668.2	23961.6	22938.3	23450.5	33146.7	29969.1	29610.5	40369.2	30896.7	23690.4	19680.3	15891.4	26828.9	23450.1	30908.8	31652.1	0.259815	0.106698	0.888094	-0.308507	-0.194192	0.0342842
evm.model.supercontig_26.289	16415237	UNCHANGED	UNCHANGED	UNCHANGED	target protein binding component SKP1/ASK1 of SKP1-CUL1-FBX	SKP1	4	46.5	29228.2	30344.3	29994.2	26231.4	31514.6	18533.3	35153.7	33381.6	32409.2	29792.7	31635.6	29805.7	36404.7	30747.8	31556.3	40578.2	33926	27441.9	29855.6	25426.5	33648.2	30411.3	32902.9	33982	0.306704	0.0327556	0.809174	-0.23167	-0.14592	0.0465568
evm.model.supercontig_11.144	16405634	UNCHANGED	UNCHANGED	UNCHANGED	synthase component of pyridoxal 5-phosphate synthase complex	RSR4	12	52.75	106993	88890.3	100081	109482	92905.7	58804	90067	101610	100907	96005.3	76665.3	93923.3	86613.3	106905	97990.7	84993	84014.3	79892.3	98654.8	87063.8	97528.1	88864.7	97169.7	82966.6	0.504452	0.293953	0.0796055	-0.180316	-0.134208	-0.227976
evm.TU.contig_43142.1	16431833	UNCHANGED	UNCHANGED	UNCHANGED	synthase component of pyridoxal 5-phosphate synthase complex	PDX1.2	2	10.07	16246	13382	15612	15301	14120		11525	11999	14041	12891	10300.5		9329	11548	10258.5	11922	7786	5607	15080	14710.5	12521.7	11595.8	10378.5	8438.33	0.779085	0.552297	0.378378	-0.0357901	-0.11083	-0.298568
evm.model.supercontig_77.83	16426144	UNCHANGED	UNCHANGED	UNCHANGED	sulfur dioxygenase	GLY3	8	40.74	53489	60184.3	53556.7	49811	51432.3	42518.7	54015	53878.7	55445	52144	45324.7	42149	71822.3	74238.3	65985.7	68949.3	55221	60002.7	55743.3	47920.7	54446.2	46539.2	70682.1	61391	0.0908719	0.0573522	0.119831	-0.218151	-0.226385	-0.203318
evm.model.supercontig_171.20	16410905	UNCHANGED	UNCHANGED	UNCHANGED	sulfite oxidase	SOX	5	26.78	13509	12822.3	10830.3	11567.3	13942.3	13122.3	13900.7	13716	13050	13199	10672.3	13027.3	12892	18229.7	13838.7	21007.3	21047	18524	12387.2	12877.3	13555.6	12299.6	14986.8	20192.8	0.668756	0.215794	0.0476677	0.0559812	-0.140278	0.430149
evm.model.supercontig_82.65	16427103	UNCHANGED	UNCHANGED	UNCHANGED	sucrose synthase	SUS4	38	59.75	347283	304540	310277	322429	396926	310700	202648	252933	248176	218379	296405	369710	224728	221676	241329	214358	262986	265165	320700	343352	234586	294831	229244	247503	0.494124	0.265168	0.359901	0.0984631	0.329773	0.110561
evm.model.supercontig_0.121	16403827	UNCHANGED	UNCHANGED	UNCHANGED	Succinyl-CoA ligase [ADP-forming] subunit alpha-1	AT5G23250	3	44.16	41551.3	45044	41188.7	37390.7	37981	35944	80611	75635.3	76680.3	71517	65592.3	58932.7	61331.7	70532.3	63710	77516.3	64455.7	56282.7	42594.7	37105.2	77642.2	65347.3	65191.3	66084.9	0.0160382	0.0354496	0.901373	-0.199051	-0.248713	0.0196402
evm.model.supercontig_32.93	16417477	UNCHANGED	UNCHANGED	UNCHANGED	Succinate-semialdehyde dehydrogenase, mitochondrial OS=Arabidopsis thaliana	ALDH5F1	15	62.61	35325.3	25055.3	25060	28173.3	28561.7	28036	34356.7	36675	43264.7	34657.7	34077.3	40875	22239.3	34178.7	29403.7	31071	23896	21297.3	28480.2	28257	38098.8	36536.7	28607.2	25421.4	0.951179	0.673548	0.521233	-0.0113521	-0.0603997	-0.170333
evm.model.supercontig_9.271	16428170	UNCHANGED	UNCHANGED	UNCHANGED	subunit gamma of CCT chaperonin folding complex	AT5G26360	15	60.89	53688.7	53681.7	49822.7	45053.3	50011.3	45716	63272.7	53064.3	57271.3	35311	40292	53569.3	44160	52532.7	49235.3	45199.3	44638	38092	52397.7	46926.9	57869.4	43057.4	48642.7	42643.1	0.0534895	0.0753131	0.146577	-0.159088	-0.426539	-0.18991
evm.model.supercontig_62.141	16423941	UNCHANGED	UNCHANGED	UNCHANGED	subunit gamma of cargo adaptor F-subcomplex	AT4G34450	8	36.76	38380	31519.7	31580.3	29993	32395.3	24799	39681	35347.3	48260.7	37156	38964.7	34181	34805.7	41327.7	40884.7	35133	34851.7	30099	33826.7	29062.4	41096.3	36767.2	39006	33361.2	0.210199	0.344529	0.10142	-0.219005	-0.160589	-0.225524
evm.model.supercontig_25.176	16414774	UNCHANGED	UNCHANGED	UNCHANGED	subunit gamma of ATP synthase peripheral MF1 subcomplex	ATP3	4	18.68	18747.3	22373.3	21643	25187.3	22563.3	22750.7	15695.3	15100	22416	13392.3	21003.7	25310.3	22309.7	17064.7	20491.7	11203.3	14969	21230	20921.2	23500.4	17737.1	19902.1	19955.3	15800.8	0.137723	0.633424	0.276983	0.167721	0.16615	-0.336779
evm.model.supercontig_103.86	16404975	UNCHANGED	UNCHANGED	UNCHANGED	subunit eta of CCT chaperonin folding complex	AT3G11830	14	40.85	44920.7	31892	36511.7	29401.7	33815.7	27718	37440	34833.3	40248	30336.3	31931	33780	34188.3	44092.7	38094	30799.7	27055.3	25845.3	37774.8	30311.8	37507.1	32015.8	38791.7	27900.1	0.152072	0.0414247	0.028358	-0.317545	-0.228381	-0.475476
evm.model.supercontig_285.5	16416071	UNCHANGED	UNCHANGED	UNCHANGED	subunit epsilon of coat protein complex	AT1G30630	2	14.53	30994	22357	22998	20215.5	27987	9585	40496	38594.5	39040.5	33766	44369	35116	33967.5	34876.5	28808.5	32949.5	28170.5	22713.5	25449.7	19262.5	39377	37750.3	32550.8	27944.5	0.361701	0.655593	0.259546	-0.401852	-0.0608638	-0.22013
evm.model.supercontig_33.88	16417735	UNCHANGED	UNCHANGED	UNCHANGED	subunit epsilon of CCT chaperonin folding complex	AT1G24510	17	55.3	47507	43036	47310.3	41559.7	44424.7	26291.3	36282.3	36665.7	51735.3	34568.7	31369.3	33713	34225.7	41339	56922	30350	32068.7	28760	45951.1	37425.2	41561.1	33217	44162.2	30392.9	0.216415	0.182332	0.111717	-0.296089	-0.323312	-0.539079
evm.model.supercontig_106.98	16405268	UNCHANGED	UNCHANGED	UNCHANGED	subunit delta_ of ATP synthase peripheral MF1 subcomplex	AT5G47030	8	68.14	99478	86537.7	85355	90985	86251	48979	63865.3	66845.7	69050.7	71587	48357.3	54564	69173.3	65624.7	95613	62924.7	72211.7	74571.3	90456.9	75405	66587.2	58169.4	76803.7	69902.6	0.343835	0.301668	0.532192	-0.26257	-0.194984	-0.13583
evm.model.supercontig_30.147	16416941	UNCHANGED	UNCHANGED	UNCHANGED	subunit delta of cargo adaptor F-subcomplex	AT5G05010	9	20.38	23905.7	18131.9	18440.6	20472.6	18355	14966.9	13454.5	14441.6	15335.4	11424.5	10372.8	9395.92	10965.6	13265.2	13919	15967	15551.6	14120.3	20159.4	17931.5	14410.5	10397.8	12716.6	15213	0.4176	0.00736856	0.077317	-0.168956	-0.470848	0.258585
evm.model.supercontig_60.52	16423743	UNCHANGED	UNCHANGED	UNCHANGED	subunit d of ATP synthase membrane MF0 subcomplex	ATPQ	6	74.12	38667.3	44108	54434.3	57366	48561.3	7075.33	50157.3	54584.3	42246.7	39223.3	73833.3	67003	81971.3	30996.3	50441.3	36407.3	42034.7	52867.3	45736.6	37667.6	48996.1	60019.9	54469.7	43769.8	0.644178	0.380013	0.530922	-0.280025	0.292773	-0.315518
evm.model.supercontig_70.83	16425372	UNCHANGED	UNCHANGED	UNCHANGED	subunit C of V-type ATPase peripheral V1 subcomplex	DET3	5	24.92	20826.3	14982.7	17854	20353.3	18676.7	19362.3	12989.3	13587.7	14368.7	13531.7	11989.7	11730.7	11684.7	15202	16319	10540.7	14858.7	10615.3	17887.7	19464.1	13648.6	12417.3	14401.9	12004.9	0.420024	0.148727	0.296156	0.121851	-0.136393	-0.262636
evm.model.supercontig_97.46	16429082	UNCHANGED	UNCHANGED	UNCHANGED	subunit beta of tryptophan synthase complex	TSB1	9	40.26	29202.3	31097.7	31268.7	27385	17518	28103.7	32995.7	26121.7	24639.7	26651.7	28572.3	21552.3	15580.3	13114.7	25952	13842.7	12639.7	16758.7	30522.9	24335.6	27919	25592.1	18215.7	14413.7	0.149921	0.521853	0.408207	-0.326826	-0.125548	-0.337742
evm.model.supercontig_165.35	16410376	UNCHANGED	UNCHANGED	UNCHANGED	subunit beta of succinyl-CoA ligase heterodimer	AT2G20420	7	41.18	67361.3	54904.3	58086	60978	58324	47675.7	66844	71721.7	73151	72038	65682.3	66195.3	46064	55762.7	66350.7	56821	57264.7	54200.7	60117.2	55659.2	70572.2	67971.9	56059.1	56095.4	0.464696	0.404535	0.995409	-0.111158	-0.0541622	0.000934744
evm.model.supercontig_103.104	16404891	UNCHANGED	UNCHANGED	UNCHANGED	subunit beta of NAC ribosome-associated chaperone complex	BTF3	3	29.88	6829.5	11464	8625	6317.33	7379	20526.7	11397	8900.33	6953.33	2618.67	4893.5	6966.5	5572.67	5347	8003	9707.67	4332.67	8414.67	8972.83	11407.7	9083.56	4826.22	6307.56	7485	0.636259	0.0769283	0.554853	0.346368	-0.912363	0.246921
evm.model.supercontig_246.2	16414633	UNCHANGED	UNCHANGED	UNCHANGED	subunit beta of E1 pyruvate dehydrogenase component	AT2G34590	5	20.56	41793	32910	35533.3	38401.3	42253.7	36246	35666.7	33909.3	30257.7	33502.7	38370.7	28805	21510.3	35184.3	32691	38931.7	34527.7	42827.7	36745.4	38967	33277.9	33559.4	29795.2	38762.3	0.521689	0.933871	0.137559	0.0846875	0.0121549	0.379574
evm.model.supercontig_14.163	16408662	UNCHANGED	UNCHANGED	UNCHANGED	subunit beta of cytochrome c reductase MPP-type peptidase subcomplex	MPPBETA	24	66.93	94081.3	70509	84593.7	81202	92440	78103.7	89368.3	98987.3	105136	99584	90647.3	94214.7	75853.3	99160.3	88429	74906.7	86191.7	80137.3	83061.3	83915.2	97830.6	94815.3	87814.2	80411.9	0.921268	0.598003	0.378549	0.0147555	-0.0451647	-0.127046
evm.model.supercontig_161.12	16410180	UNCHANGED	UNCHANGED	UNCHANGED	subunit beta of Cpn60 chaperonin complex	Cpn60beta2	30	68.54	91666.7	87834	93595.7	106572	141684	127967	98012	100078	121031	125834	85333.7	118399	89035.3	119864	114956	98118	115671	107149	91032.1	125408	106373	109855	107952	106979	0.0293917	0.821509	0.932722	0.462179	0.0464683	-0.0130564
evm.model.supercontig_65.97	16424511	UNCHANGED	UNCHANGED	UNCHANGED	subunit beta of ATP synthase peripheral MF1 subcomplex	AT5G08680	30	74.64	488630	424685	401371	445278	445466	448636	530774	428929	516424	443193	366988	486316	367859	611149	535942	427225	415231	393511	438228	446460	492042	432166	504983	411989	0.768294	0.273593	0.269399	0.0268478	-0.187197	-0.29363
evm.model.supercontig_20.109	16412903	UNCHANGED	UNCHANGED	UNCHANGED	subunit B of V-type ATPase peripheral V1 subcomplex	VAB2	24	82.58	137429	136137	156217	136600	148978	136549	144433	146677	143548	136337	136629	154408	133048	168534	135123	135626	150681	145805	143261	140709	144886	142458	145568	144037	0.756798	0.70859	0.907133	-0.025929	-0.0243816	-0.0152526
evm.model.supercontig_52.99	16422127	UNCHANGED	UNCHANGED	UNCHANGED	subunit alpha of tryptophan synthase complex	TSA2	5	56.25	40079.3	33053.3	33969	41300.3	37060.7	33951.3	18772	26009.7	23486	37165.7	29574	27792.3	17187.3	25373	39454	18114.3	29154.7	24851.7	35700.6	37437.4	22755.9	31510.7	27338.1	24040.2	0.601311	0.070364	0.672909	0.0685354	0.4696	-0.185463
evm.model.supercontig_0.123	16403829	UNCHANGED	UNCHANGED	UNCHANGED	subunit alpha of succinyl-CoA ligase heterodimer	AT5G23250	3	12.71	33202	26961	36227.5	30989	25519.3	30144	32135.7	34417.3	33606.7	35746.3	35538.3	32011	28779.3	32097	34428.7	35971.7	36847.5	32559.3	32130.2	28884.1	33386.6	34431.9	31768.3	35126.2	0.369703	0.492028	0.184586	-0.153652	0.0444781	0.144957
evm.model.supercontig_5.322	16421443	UNCHANGED	UNCHANGED	UNCHANGED	subunit alpha of pyruvate dehydrogenase E1 component subcomplex	IAR4	11	47.74	83934	98707.3	97917	103157	95393.7	91625.7	74953.7	79668.3	74786.7	65796.3	89779.7	99142.7	82061	59376.7	80184	42167.3	62898.3	85517.7	93519.4	96725.6	76469.6	84906.2	73873.9	63527.8	0.614422	0.448782	0.51427	0.0486308	0.150985	-0.217677
evm.model.supercontig_33.158	16417606	UNCHANGED	UNCHANGED	UNCHANGED	subunit alpha of NAC ribosome-associated chaperone complex	AT3G12390	9	59.61	90838.7	139252	152420	125432	108524	202203	158091	147698	141075	92807.7	93053	131865	146657	109538	147422	119480	76547.7	117767	127504	145386	148954	105908	134539	104598	0.630342	0.0362621	0.186381	0.189351	-0.492054	-0.363166
evm.model.supercontig_193.13	16412214	UNCHANGED	UNCHANGED	UNCHANGED	subunit alpha of E1 pyruvate dehydrogenase component	At1g01090	11	37.88	33554.7	42821	39126	40155.7	40061.3	45919.7	31889	33317	25844	27578	40360.3	35708.3	36423.7	18966.3	27934.7	17179.3	24351.3	42684.3	38500.6	42045.6	30350	34548.9	27774.9	28071.7	0.345466	0.392171	0.975584	0.127074	0.186943	0.0153336
evm.model.supercontig_25.29	16414821	UNCHANGED	UNCHANGED	UNCHANGED	subunit alpha of cytochrome c reductase MPP-type peptidase subcomplex	MPPalpha	23	72.37	70582.7	61154.3	62626	58789.3	59954.3	53886.7	71485.7	74861.3	79716.3	67488.3	64408	67614	62384.7	95970.3	71549.3	65171.7	57394.7	62214.3	64787.7	57543.4	75354.4	66503.4	76634.8	61593.6	0.105016	0.027456	0.217122	-0.171068	-0.180264	-0.31522
evm.model.supercontig_78.41	16426218	UNCHANGED	UNCHANGED	UNCHANGED	subunit alpha of cytochrome c reductase MPP-type peptidase subcomplex	AT1G51980	11	42	24550	18349	21804.7	22591.7	22181.3	22005.3	23971	24169.3	26637.7	23936.7	24866	31350.3	19137	28471	25468.7	24836.3	20960.7	21037.7	21567.9	22259.4	24926	26717.7	24358.9	22278.2	0.720729	0.510734	0.530521	0.0455326	0.100143	-0.128814
evm.model.supercontig_65.23	16424430	UNCHANGED	UNCHANGED	UNCHANGED	subunit alpha of Cpn60 chaperonin complex	CPN60A	19	52.14	63833	50142	56983.3	62329.7	81785	60235	45296.7	42996.7	47692.3	42813.7	48334	58677	41155.3	58273	54486.3	45850.7	55619.7	48482.3	56986.1	68116.6	45328.6	49941.6	51304.9	49984.2	0.232518	0.394773	0.835359	0.257395	0.139821	-0.0376235
evm.model.supercontig_139.27	16408524	UNCHANGED	UNCHANGED	UNCHANGED	subunit alpha of coat protein complex	AT1G62020	19	24.01	47214.4	48076.7	44391.3	51090	54398	48260.5	81999.7	88802	67417.3	68435.4	59700.9	63614.2	89422.4	56598.9	58728.5	63779	79160	69401.3	46560.8	51249.5	79406.3	63916.9	68250	70780.1	0.088688	0.0848272	0.836866	0.138423	-0.313057	0.0525158
evm.model.supercontig_139.26	16408523	UNCHANGED	UNCHANGED	UNCHANGED	subunit alpha of coat protein complex	AT1G62020	9	29.1	4789.04	3868.38	3610.93	4070.12	4303.55	2475.81	3721.94	3430.18	4129.72	4038.21	4774.59	3465.88	4056.92	4628.78	4980.67	3133.36	3989.23	3814.4	4089.45	3616.5	3760.61	4092.89	4555.46	3645.66	0.52302	0.482499	0.0722771	-0.177314	0.122153	-0.321415
evm.model.supercontig_37.16	16418614	UNCHANGED	UNCHANGED	UNCHANGED	subunit alpha of class-II glucosidase II complex	RSW3	5	7.06	21696.3	18786	16950.7	18695.3	20334.3	15134.7	16216.3	17490	15049	18054.7	19186.3	16781	13563.3	9632	9275.67	5028.67	13120.3	18495.7	19144.3	18054.8	16251.8	18007.3	10823.7	12214.9	0.625679	0.150772	0.754175	-0.0845368	0.147987	0.174451
evm.model.supercontig_112.40	16405941	UNCHANGED	UNCHANGED	UNCHANGED	subunit alpha of anthranilate synthase complex	ASA2	5	18.85	16041.7	23069	21963.7	21771	20964.3	20134.3	19492	17934	12968	19065.3	19850.3	15222	29926.7	19924.3	17894.7	24273	24293	31644	20358.1	20956.6	16798	18045.9	22581.9	26736.7	0.801888	0.634907	0.403851	0.0417979	0.103381	0.243653
evm.model.supercontig_155.13	16409732	UNCHANGED	UNCHANGED	UNCHANGED	subunit A of V-type ATPase peripheral V1 subcomplex	VHA-A	36	79.45	144403	120088	136933	134984	132632	111296	149267	147537	152314	120915	126543	157530	119893	160886	121927	127949	94829	121126	133808	126304	149706	134996	134236	114635	0.511094	0.268901	0.306351	-0.0832628	-0.149219	-0.227725
evm.model.supercontig_175.7	16411061	UNCHANGED	UNCHANGED	UNCHANGED	substrate-to-CDC48 bridging factor	AT4G10790	2	7.55	12859.5	11010.5	13772.5	12179	13466	5762	10194.5	6189	4283	4984	8304		6220	8922.5	9980	6091	10826	10894.5	12547.5	10469	6888.83	6644	8374.17	9270.5	0.45539	0.930024	0.668774	-0.261276	-0.0522076	0.146702
evm.model.supercontig_28.70	16415968	UNCHANGED	UNCHANGED	UNCHANGED	stress-response A/B barrel domain-containing protein UP3	AT2G31670	8	53.33	47443.3	42248.7	35651	57700	44263	35356	34318.7	29124	34933.7	39619.7	40479.3	35581.7	27348.3	29882	33412	33844	41057.3	44039.3	41781	45773	32792.1	38560.2	30214.1	39646.9	0.615242	0.0726568	0.054377	0.13165	0.233765	0.391985
evm.model.supercontig_25.147	16414742	UNCHANGED	UNCHANGED	UNCHANGED	stress granule assembly factor	UBP1B	10	42.24	103284	110893	102737	85470.3	82722	64571.7	126821	126002	109134	104525	96726.3	77613.3	118470	112171	109980	102708	81941.3	77485.7	105638	77588	120652	92955	113540	87378.4	0.0165347	0.048301	0.0329315	-0.445226	-0.376253	-0.377857
evm.model.supercontig_26.259	16415204	UNCHANGED	UNCHANGED	UNCHANGED	sterol C-24 methyltransferase	SMT2	7	24.52	65614.7	65698.7	69102.3	51543.3	54266	25039.7	47300.7	43845.7	33591.3	34063.3	45331	34739	52277.3	29601.7	42889.7	17866.3	23678	42901.3	66805.2	43616.3	41579.2	38044.4	41589.6	28148.6	0.0690215	0.555463	0.251073	-0.615092	-0.128177	-0.56316
evm.model.supercontig_125.30	16407260	UNCHANGED	UNCHANGED	UNCHANGED	sterol C-24 methyltransferase	SMT1	7	28.78	26550.3	25961.7	28496.7	19712.7	22425.3	16915.3	28284.3	29177	26661.7	26219.7	27926.7	26347.7	22606.3	21362	22672	15447.7	15705.3	16268.3	27002.9	19684.4	28041	26831.3	22213.4	15807.1	0.0143148	0.258149	0.000197925	-0.456058	-0.0636191	-0.490859
evm.model.supercontig_80.38	16426761	UNCHANGED	UNCHANGED	UNCHANGED	stem-specific protein TSJT1-like	AT4G27450	7	58.66	25082.3	34766.3	39424.3	36106	36058.3	32818.7	26358.3	25504.7	36628	20661.3	20643	29026	26352.3	32336	43047	24825.7	24793	27085.7	33091	34994.3	29497	23443.4	33911.8	25568.1	0.6851	0.25282	0.166616	0.0806824	-0.331384	-0.407441
evm.model.supercontig_44.127	16420132	UNCHANGED	UNCHANGED	UNCHANGED	stem-specific protein TSJT1	AT3G22850	7	52.33	60419.3	53472.3	59182	58059.7	58835.3	58545.3	79283.3	72995.3	72728.3	84346.7	70001.3	61157	57422	65492	67282	67111	61073.7	60598.7	57691.2	58480.1	75002.3	71835	63398.7	62927.8	0.732427	0.67811	0.904526	0.0195942	-0.0622485	-0.0107555
evm.model.supercontig_85.33	16427467	UNCHANGED	UNCHANGED	UNCHANGED	sRNA cargo-loading helicase	AT2G42520	18	40.52	63590	50171.2	61534.9	59686.5	49365.1	39783.3	73447.3	70680.7	61153.7	64467.7	64045.5	46784.3	64735	44631.2	62618.6	49447.2	55744.1	53598.6	58432	49611.6	68427.2	58432.5	57328.3	52930	0.282098	0.221802	0.543948	-0.236081	-0.227799	-0.115163
evm.model.supercontig_4.222	16419311	UNCHANGED	UNCHANGED	UNCHANGED	sorbitol dehydrogenase	AT5G51970	17	74.86	60197	48439	52154.7	55505.7	53968	42068	77964.7	80997.3	76132.7	85517.7	67314.7	63561.7	55789.3	51278.7	51296.3	51799	56361.7	48277.3	53596.9	50513.9	78364.9	72131.3	52788.1	52146	0.603985	0.419061	0.828667	-0.0854691	-0.119581	-0.0176565
evm.model.supercontig_55.41	16422607	UNCHANGED	UNCHANGED	UNCHANGED	solute transporter	UCP5	2	9.01	8045	8447	8798	9852	10277	6839	12979.5	14546	16693	12094.5	8325	11421	8463	10106.5	9132	10928.5	8559	8584	8430	8989.33	14739.5	10613.5	9233.83	9357.17	0.638996	0.0596345	0.899749	0.0926815	-0.473787	0.0191421
evm.model.supercontig_883.2	16427868	UNCHANGED	UNCHANGED	UNCHANGED	solute transporter	AAC2	9	35.06	84637.4	75849.2	86497.9	91794.7	84027	62653.2	79792.6	90749.1	83107.4	69524.7	88042.7	90599.4	59486	49273.4	65638.4	49974.3	58764.7	61033	82328.2	79491.6	84549.7	82722.3	58132.6	56590.7	0.775829	0.816867	0.804921	-0.0505832	-0.031523	-0.0387833
evm.model.supercontig_71.59	16425469	UNCHANGED	UNCHANGED	UNCHANGED	solute transporter	BOU	9	34.34	27062	26774.7	26322.7	35617	30794.7	35510.7	32161.7	36680	36726	34358	32144.3	37313.3	22784.7	37796	29406.7	35874	37021	36040	26719.8	33974.1	35189.2	34605.2	29995.8	36311.7	0.0106485	0.797451	0.220865	0.346528	-0.0241439	0.275674
evm.model.supercontig_70.82	16425371	UNCHANGED	UNCHANGED	UNCHANGED	solute transporter	PHT3;1	10	37.3	27597	35706.3	34573.7	33460	35664	42760.3	33621	37211.3	36398.3	31317.7	29862	45084.3	36469.3	48726	37619.7	41828.3	33567.7	44080.7	32625.7	37294.8	35743.6	35421.3	40938.3	39825.6	0.284534	0.951418	0.836332	0.192966	-0.0130646	-0.0397579
evm.model.supercontig_110.30	16405794	UNCHANGED	UNCHANGED	UNCHANGED	solute transporter	AT5G62890	2	5.08	18110.5	16542	23922.5	17857	18124	24097	14681.5	19023	16413.5	16542	17924.5	26895	18579	17696.5	20402	15603	13557	19277	19525	20026	16706	20453.8	18892.5	16145.7	0.876743	0.342348	0.212438	0.0365517	0.292005	-0.226667
evm.model.supercontig_84.70	16427355	UNCHANGED	UNCHANGED	UNCHANGED	solute transporter	AAC1	3	21.67	18336.7	18470.8	20445.9	15492.1	19454.6	10916.7	9192.8	14788.8	10013.8	15939	18066.2	13887.6	15206.8	13718.6	16751	6404.76	9234.68	13654.6	19084.4	15287.8	11331.8	15964.3	15225.5	9764.68	0.212102	0.0943262	0.0750943	-0.320017	0.494468	-0.640843
evm.model.supercontig_87.56	16427725	UNCHANGED	UNCHANGED	UNCHANGED	S-nitrosoglutathione reductase	HOT5	17	75.46	109544	108755	102056	105148	105021	96107	109904	112107	126205	110335	94532	103127	82880.7	130141	115930	119213	99293.3	82784.7	106785	102092	116072	102665	109650	100430	0.286724	0.121992	0.626499	-0.0648331	-0.177074	-0.126718
evm.model.supercontig_282.14	16416027	UNCHANGED	UNCHANGED	UNCHANGED	small subunit of ribulose-1,5-bisphosphat carboxylase/oxygenase heterodimer	RBCS1A	18	85.71	557500	423536	498172	574860	519364	437851	568377	614912	553336	637895	628273	575935	464342	508031	536940	462886	486117	474727	493070	510692	578875	614034	503104	474577	0.766912	0.258614	0.267073	0.0506615	0.0850684	-0.0842167
evm.model.supercontig_1.37	16404310	UNCHANGED	UNCHANGED	UNCHANGED	small subunit of ribulose-1,5-bisphosphat carboxylase/oxygenase heterodimer	RBCS1A	18	91.76	108859	56389.3	96382.9	106806	73223.7	75762.7	80546.4	55428.9	76209.6	95855.8	61370.8	76157.3	36816	57857.6	45561.3	73741.7	58713	65143.7	87210.4	85264.2	70728.3	77794.7	46745	65866.1	0.923971	0.606042	0.0632616	-0.0325601	0.137384	0.494726
evm.model.supercontig_29.188	16416219	UNCHANGED	UNCHANGED	UNCHANGED	small subunit of isopropylmalate isomerase heterodimer	AT2G43090	7	66.41	41847.3	37387.3	39282.3	37840.3	39547.3	51705.3	71463	64626.7	55360.3	61662.3	48647.7	49522.7	45015	44355.7	58730.3	48100.7	40720	34336	39505.7	43031	63816.7	53277.6	49367	41052.2	0.481923	0.168499	0.247495	0.123317	-0.260405	-0.266087
evm.model.supercontig_42.92	16419857	UNCHANGED	UNCHANGED	UNCHANGED	small subunit of carbamoyl phosphate synthetase heterodimer	CARA	7	29.23	16723.7	15503.7	16324	16060.7	16545.7	15570.3	14438.3	16643.7	18632.7	17434.3	15313.7	15919.7	10546	16625.3	15954	18427.3	17366.3	16449	16183.8	16058.9	16571.6	16222.6	14375.1	17414.2	0.797874	0.810899	0.204606	-0.0111763	-0.0307079	0.276693
evm.model.supercontig_48.146	16420780	UNCHANGED	UNCHANGED	UNCHANGED	small GTPase	SAR1B	8	50.78	25366.5	28265.9	27817	26239.6	27927.5	21009	32144.7	30317.7	26797.6	25078.5	28882.2	20658.5	31956.2	24035	21658.1	22497.9	30613.4	26600.3	27149.8	25058.7	29753.3	24873	25883.1	26570.5	0.408927	0.161711	0.868519	-0.115631	-0.258468	0.037818
evm.model.supercontig_18.28	16411412	UNCHANGED	UNCHANGED	UNCHANGED	small GTPase	AT3G62560	10	76.17	15076.4	15321	21511.7	22339.8	25227.2	23668	14984.2	17395.2	18147.8	14791.4	15424.8	13408.4	22829.1	12947.6	13588.3	11816.3	14270.5	21210.9	17303	23745	16842.4	14541.6	16455	15765.9	0.0466625	0.110214	0.879196	0.456599	-0.211916	-0.0617191
evm.model.supercontig_929.2	16428686	UNCHANGED	UNCHANGED	UNCHANGED	small GTPase	SAR2	10	66.32	70184.8	71769.1	71985	65667.5	65320.9	55633.5	77911.3	73650.1	62753.3	66078.9	77783.9	57151.4	81881.3	58334.1	64282.4	54045.3	60458.6	58548.5	71313	62207.3	71438.2	67004.7	68165.9	57684.1	0.0525139	0.585607	0.225454	-0.19708	-0.0924333	-0.240877
evm.model.supercontig_26.59	16415301	UNCHANGED	UNCHANGED	UNCHANGED	siRNA-integrating factor	38200	13	19.5	17957.7	28164.7	29132	17735.7	17793.7	20667.7	10153.7	8704.67	7038.33	6714	10276	12126	21347	8508	11363.7	3717.33	7097.33	11760	25084.8	18732.3	8632.22	9705.33	13739.6	7524.89	0.161417	0.588214	0.242612	-0.421282	0.169046	-0.868593
evm.model.supercontig_46.172	16420458	UNCHANGED	UNCHANGED	UNCHANGED	Shikimate O-hydroxycinnamoyltransferase OS=Nicotiana tabacum	HCT	8	27.23	62541.3	59442.3	57751	50309.7	67615.3	56601.3	108705	113025	103287	77826	106073	87846	107858	88012	67360	93859.7	85116.3	75720	59911.6	58175.4	108339	90581.8	87743.2	84898.7	0.757399	0.111846	0.835159	-0.042424	-0.258258	-0.0475458
evm.model.supercontig_9.338	16428244	UNCHANGED	UNCHANGED	UNCHANGED	shared subunit 8 of RNA polymerase	NRPB8B	3	48.2	14412.7	14285	13552	10107	11430.3	4402.5	20638.3	18766.3	21558.7	14906.3	16878.7	14368.3	25414.3	19561.7	14386	19953.3	12366.3	8210	14083.2	8646.61	20321.1	15384.4	19787.3	13509.9	0.0666135	0.0116657	0.251493	-0.703771	-0.401507	-0.550561
evm.model.supercontig_182.15	16411565	UNCHANGED	UNCHANGED	UNCHANGED	S-formylglutathione hydrolase OS=Arabidopsis thaliana	SFGH	12	73.95	154322	124585	129958	129727	124691	130556	231233	236118	234234	226635	199353	210828	206938	262884	235825	237099	162470	132683	136288	128325	233862	212272	235216	177417	0.441497	0.0548466	0.174051	-0.0868636	-0.139741	-0.406838
evm.model.supercontig_1539.1	16409701	UNCHANGED	UNCHANGED	UNCHANGED	Serpin protease inhibitor	SERPIN1	7	32.46	31406.8	24795.4	24580.2	22939.3	23229.6	20226.8	20099.5	20583.9	21711.3	21124.8	19527.9	20126.8	29215	34962.6	31786.3	27405.6	28517	25697.3	26927.4	22131.9	20798.2	20259.8	31988	27206.7	0.120364	0.464836	0.0613552	-0.282952	-0.0378389	-0.23357
evm.TU.contig_38010.1	16431114	UNCHANGED	UNCHANGED	UNCHANGED	Serpin protease inhibitor	SERPIN1	7	37.31	19389.2	16768.6	16388.5	18845.4	17761.4	14346.9	19668.5	21064.7	21316.7	21555.8	22037.4	21861.6	21473.7	21396.7	20605.7	25190.1	24944	19640.6	17515.4	16984.6	20683.3	21818.3	21158.7	23258.2	0.763953	0.0996181	0.315529	-0.0444024	0.0770695	0.136491
evm.model.supercontig_26.176	16415112	UNCHANGED	UNCHANGED	UNCHANGED	serine-tRNA ligase	AT5G27470	10	32.67	27171	22961.3	28779.7	23708.7	25567.3	26918	10909.7	12960.7	5928.67	7290.33	24566	29379.3	19013.3	4826	9346.67	2521	5114.33	10748.7	26304	25398	9933	20411.9	11062	6128	0.669226	0.209997	0.365474	-0.0505673	1.03911	-0.852124
evm.model.supercontig_5.309	16421428	UNCHANGED	UNCHANGED	UNCHANGED	Serine/threonine-protein phosphatase PP2A catalytic subunit OS=Hevea brasiliensis	PP2A-2	7	36.78	16943.2	10990	12264.8	8936.42	12188.7	8160.65	9724.67	10010.7	10750	10900	11717.3	11196.3	11878	11531	10917.8	10450.9	9903.34	9324.88	13399.3	9761.93	10161.8	11271.2	11442.2	9893.04	0.172121	0.0458895	0.0226215	-0.456924	0.149491	-0.209884
evm.model.supercontig_2511.2	16414924	UNCHANGED	UNCHANGED	UNCHANGED	serine/arginine-rich splicing factor SC35	SC35	3	12.11	42249	29157.3	37070.3	29077	22149.5	15148.5	33913.3	37040.7	29654.3	31786.3	35214.3	27983.7	46939.7	42511.3	28344	31234.3	30032	28566.7	36158.9	22125	33536.1	31661.4	39265	29944.3	0.0643487	0.564738	0.175009	-0.708673	-0.0829883	-0.390961
evm.model.supercontig_7.240	16425154	UNCHANGED	UNCHANGED	UNCHANGED	serine O-acetyltransferase	AT2G15690	2	3.67	15525.5	21603.5	18997.5	20569.5	20928.5	27318.5	20063	19331	17987.5	18730.5	15721.5	19402.5	21089	20622	22687	13441.5	15509.5	17720.5	18708.8	22938.8	19127.2	17951.5	21466	15557.2	0.20691	0.41187	0.0129773	0.294072	-0.0915188	-0.464474
evm.model.supercontig_157.47	16409835	UNCHANGED	UNCHANGED	UNCHANGED	serine hydroxymethyltransferase	SHM4	25	72.4	207745	207766	199758	199880	196591	192697	232147	248687	232224	239926	230048	198219	198555	196493	214818	196402	182750	178356	205090	196389	237686	222731	203289	185836	0.0616551	0.337374	0.0929626	-0.062539	-0.0937553	-0.129499
evm.model.supercontig_30.43	16416992	UNCHANGED	UNCHANGED	UNCHANGED	serine hydroxymethyltransferase	SHM3	5	25.87	35585	28756	30391	29811.7	32124	23208	35603.7	36169	36533.3	36737.7	32795.3	34292.3	26485.7	33512.7	31411.3	20917.3	27227.3	26186	31577.3	28381.2	36102	34608.4	30469.9	24776.9	0.396956	0.274445	0.116907	-0.153953	-0.0609547	-0.298389
evm.model.supercontig_129.14	16407514	UNCHANGED	UNCHANGED	UNCHANGED	serine hydroxymethyltransferase	SHM1	21	60.42	85111.3	49832.7	62770.3	83406.7	74107.3	43426	60483.7	67042.7	74452	75048.7	65512	60483.3	38585.2	39032.7	53057.3	30940	38310.3	35952.7	65904.8	66980	67326.1	67014.7	43558.4	35067.7	0.949257	0.960269	0.179457	0.0233473	-0.00668926	-0.31281
evm.model.supercontig_65.145	16424405	UNCHANGED	UNCHANGED	UNCHANGED	Serine carboxypeptidase-like 50 OS=Arabidopsis thaliana	scpl50	9	25.24	31119.7	31803.7	26274.7	19203	27134.7	21562.7	33152.7	30405.3	31956.3	27398.3	30610	32218.3	24136	36143.7	20138	27092	27304	23907	29732.7	22633.4	31838.1	30075.6	26805.9	26101	0.0722307	0.339021	0.893291	-0.393593	-0.0821634	-0.0384449
evm.model.supercontig_9.4	16428304	UNCHANGED	UNCHANGED	UNCHANGED	serine carboxypeptidase	scpl33	15	45.83	72033	73590.7	65845.7	67100.7	71505	90966.7	71961.3	67708.7	69603.7	64191	67715	79998.7	81716	75994.3	76388	84522.7	68326	75992	70489.8	76524.1	69757.9	70634.9	78032.8	76280.2	0.477266	0.867891	0.745019	0.1185	0.0180246	-0.0327712
evm.model.supercontig_53.140	16422204	UNCHANGED	UNCHANGED	UNCHANGED	serine carboxypeptidase	SCPL49	8	24.61	19358	19895	17639.3	17545	18974	22990.3	20822	16849	15785	17070	18518	24008	19149.7	22510.7	14507.7	20539.3	21253.7	17730.3	18964.1	19836.4	17818.7	19865.3	18722.7	19841.1	0.647279	0.476851	0.684421	0.0648817	0.156864	0.0837069
evm.model.supercontig_19.221	16411963	UNCHANGED	UNCHANGED	UNCHANGED	sedoheptulose-1,7-bisphosphatase	SBPASE	10	42.53	49359.3	28971.7	36389.7	52685.7	42025.7	38838.7	24373	32574.3	35901.7	35829.3	28614.3	31504.3	19260.3	26758	28857.3	22778.3	28487	23849.7	38240.2	44516.7	30949.7	31982.7	24958.6	25038.3	0.437327	0.809713	0.982399	0.219255	0.0473664	0.00460409
evm.model.supercontig_25.155	16414751	UNCHANGED	UNCHANGED	UNCHANGED	SEC22-type R-type SNARE longin protein	SEC22	3	18.31	14968	12886	21382.5	18686	16359.5	5415.5	9942.67	11683.3	8131.5	13791	10925	6382	14981.3	11422	19187.5	8762.67	13149.7	10093.7	16412.2	13487	9919.17	10366	15196.9	10668.7	0.57703	0.860695	0.155672	-0.283196	0.0635685	-0.510401
evm.model.supercontig_125.58	16407290	UNCHANGED	UNCHANGED	UNCHANGED	scaffolding component Sec31 of coat protein complex	AT3G63460	13	41.36	54758.7	45597.7	50468.7	46841	52550	52181.3	50114.3	51642.3	54802.7	49826.3	54602.3	51079.3	39188.7	48548	57860.7	43230.3	36196.3	48003.7	50275	50524.1	52186.4	51836	48532.4	42476.8	0.942153	0.868599	0.396857	0.00713086	-0.00972072	-0.192275
evm.model.supercontig_109.23	16405537	UNCHANGED	UNCHANGED	UNCHANGED	scaffolding component Sec13 of coat protein complex	AT2G30050	6	47.51	17248.4	17870	12435.8	10842.4	12229.6	15703.7	27846.2	24165	22606.2	23496	19770.2	18588	15774.7	22045.8	25077.5	17571.4	17647	11206.3	15851.4	12925.3	24872.5	20618.1	20966	15474.9	0.262353	0.11832	0.188976	-0.294421	-0.27064	-0.438121
evm.model.supercontig_14.78	16408828	UNCHANGED	UNCHANGED	UNCHANGED	scaffolding component Sec13 of coat protein complex	AT2G30050	5	49.11	21141.9	19730	19134.2	17684.2	17974.1	12794.6	27539.1	26739	25932.2	27279.4	25081.1	23355.3	14386.9	24571.2	22738.9	21858.9	15920.7	13308.3	20002	16151	26736.8	25238.6	20565.7	17029.3	0.0968536	0.289005	0.429535	-0.308524	-0.0831928	-0.272218
evm.model.supercontig_10.109	16404459	UNCHANGED	UNCHANGED	UNCHANGED	scaffold nucleoporin of nuclear pore complex	RAE1	7	33.61	27005	26962.7	25794.3	22268.3	20429	25857	35215.7	34206	29366.7	37440.3	33968.3	25773.3	33811.7	34124.7	30721.3	28758.3	37677.7	21831.7	26587.3	22851.4	32929.4	32394	32885.9	29422.6	0.0852945	0.89747	0.503208	-0.218454	-0.0236515	-0.160546
evm.model.supercontig_1.195	16404116	UNCHANGED	UNCHANGED	UNCHANGED	scaffold component PP2A-phosphatase of TTP preprophase band formation complex	PP2AA2	8	22.32	15882.4	11561.3	12109.1	11679.1	12631.4	9292.15	12451.9	13263	14795.9	15232.5	18644.3	18284	12090.7	15195.4	13679.7	10890.5	11638	7521.46	13184.3	11200.9	13503.6	17386.9	13655.3	10016.7	0.303835	0.0388129	0.0788962	-0.235207	0.364659	-0.447059
evm.model.supercontig_13.7	16407878	UNCHANGED	UNCHANGED	UNCHANGED	scaffold component PP2A-phosphatase of TTP preprophase band formation complex	PP2AA2	9	24.29	35385.9	26561	27413.9	26809.2	29064.6	23110.7	26323.8	27656.6	31604.8	33882.1	43506.1	36153.3	27162.9	31419.3	27473.9	23589.8	26447	20272.8	29787	26328.2	28528.4	37847.2	28685.4	23436.5	0.354129	0.0480151	0.0799381	-0.178071	0.407787	-0.291556
evm.model.supercontig_146.36	16409125	UNCHANGED	UNCHANGED	UNCHANGED	S-adenosyl methionine synthetase	SAM1	24	87.53	51908.5	70590.3	76853.7	55643.8	51656.9	57338.7	93199.3	89822.6	83155.4	58941.7	59148.6	74178.1	73794.1	39894.2	66098.5	57351.6	45322.1	56590.6	66450.8	54879.8	88725.8	64089.4	59928.9	53088.1	0.206352	0.013527	0.566797	-0.276012	-0.469267	-0.174864
evm.model.supercontig_67.71	16424756	UNCHANGED	UNCHANGED	UNCHANGED	S-adenosyl methionine synthetase	SAM-2	25	88.64	262902	335082	357857	302799	278851	346730	281769	294650	285009	238461	247199	294169	202993	122515	205204	141517	119318	164058	318614	309460	287142	259943	176904	141631	0.805766	0.199697	0.306465	-0.0420548	-0.143569	-0.320829
evm.model.supercontig_18.45	16411431	UNCHANGED	UNCHANGED	UNCHANGED	S9-class plastidial glutamyl peptidase	AT2G47390	15	26.52	253457	250642	256131	274540	268920	246138	268914	236454	247051	233849	223260	253472	172924	219823	247442	179111	229518	202985	253410	263199	250806	236860	213396	203871	0.329604	0.344612	0.734332	0.054683	-0.0825378	-0.0658765
evm.model.supercontig_62.113	16423910	UNCHANGED	UNCHANGED	UNCHANGED	RUB conjugation E2 protein	RCE1	3	20.2	17299.7	22959.7	20466.7	19271	16956	17426	20745.7	21252.7	17356.3	24787	20395.3	25324	34516.5	16768.7	22611.7	15392.7	16216.3	19511.3	20242	17884.3	19784.9	23502.1	24632.3	17040.1	0.256752	0.134148	0.230415	-0.178656	0.248391	-0.531615
evm.model.supercontig_8.171	16426454	UNCHANGED	UNCHANGED	UNCHANGED	R-SNARE component VAMP721/VAMP722 of SNARE cell-plate vesicle fusion complex	VAMP725	3	17.35	36431.5	47750	43526	39688	34688	25466	33220.5	33086.3	32344.7	30252	33614	28911.3	38039.5	32420.5	40782		34332.5	30281	42569.2	33280.7	32883.8	30925.8	37080.7	32306.8	0.155485	0.241383	0.267809	-0.355125	-0.0885686	-0.198832
evm.model.supercontig_50.115	16421572	UNCHANGED	UNCHANGED	UNCHANGED	RopGEF guanine nucleotide exchange factor	SWAP70	2	4.79	15554	20562	19578.5	15401.5	14189	11158.5	22810.5	22193	19450	19200	17840.5	14911	21406	20933	20097.5	17183.5	20269	18864	18564.8	13583	21484.5	17317.2	20812.2	18772.2	0.066047	0.0632168	0.103409	-0.45077	-0.311093	-0.148832
evm.model.supercontig_259.6	16415020	UNCHANGED	UNCHANGED	UNCHANGED	RNA helicase	UAP56a	20	69.18	155097	156941	171421	138895	122360	100433	117908	112913	83713	78731.7	117948	127230	136662	74202	118185	33654.7	45463	79567	161153	120563	104844	107970	109683	52894.9	0.0297594	0.872628	0.0696473	-0.418649	0.0423786	-1.05214
evm.model.supercontig_157.51	16409840	UNCHANGED	UNCHANGED	UNCHANGED	RNA editing factor	GR-RBP2	4	41.91	26556	47325.7	33018.3	34588.7	26482	30012.3	75828.3	56889.7	68370	42197.7	57740.7	40317.7	39091.3	44882.3	30119.7	46637.7	26474.7	34082.3	35633.3	30361	67029.3	46752	38031.1	35731.6	0.467241	0.0600441	0.7679	-0.231008	-0.519765	-0.0899814
evm.model.supercontig_80.128	16426730	UNCHANGED	UNCHANGED	UNCHANGED	RNA editing factor	MORF9	2	20.28	22333	12401	22150.5	16954	17469	12469.5	16175.5	12896.5	10926	12903	10255	9220	10351	12472	13369.5	16876	20402	12106.5	18961.5	15630.8	13332.7	10792.7	12064.2	16461.5	0.412496	0.248724	0.161594	-0.278678	-0.304914	0.448368
evm.model.supercontig_94.58	16428797	UNCHANGED	UNCHANGED	UNCHANGED	RNA editing factor	GR-RBP3	6	31.25	150183	164781	149593	131884	123378	118446	115500	201880	194298	168376	132405	123147	87812.7	172558	174878	157012	65358.7	116699	154852	124569	170560	141309	145083	113023	0.00875304	0.397026	0.457617	-0.313942	-0.271419	-0.360257
evm.model.supercontig_80.121	16426723	UNCHANGED	UNCHANGED	UNCHANGED	RNA editing factor	AT5G54580	2	19.31	11564	9139	11570	9217	8578	7259.5	17395.5	14946.5	12581.5	14541	14460	8915.5	6641	11781	6772	14292	10898	9382	10757.7	8351.5	14974.5	12638.8	8398	11524	0.0726249	0.371623	0.233475	-0.365258	-0.244645	0.456524
evm.model.supercontig_37.170	16418626	UNCHANGED	UNCHANGED	UNCHANGED	RNA chaperone	GRP2	3	30.29	16700.5	42649.7	42443.7	68301.5	54614	116087	96327.7	99224.5	67658.7	54187	37086	77410	31059.3	68234	66554.5	77855	50537	45038	33931.3	79667.4	87736.9	56227.7	55282.6	57810	0.0898202	0.11065	0.880725	1.23137	-0.641904	0.0644933
evm.model.supercontig_38.72	16418911	UNCHANGED	UNCHANGED	UNCHANGED	Rieske iron-sulphur component of cytochrome c reductase complex	AT5G13440	2	9.59	12934.7	12353	12284.1	10206.8	8773.32	7753.74	11187.8	12006.8	11782.2	9976.15	9301.09	9591.25	12396.2	11838.7	13257.1	10792.1	13728.3	12404	12523.9	8911.29	11658.9	9622.83	12497.3	12308.1	0.00818068	0.00287929	0.850904	-0.490982	-0.276898	-0.0220095
evm.model.supercontig_70.61	16425348	UNCHANGED	UNCHANGED	UNCHANGED	Rieske iron-sulphur component of cytochrome c reductase complex	AT5G13430	4	37.04	22881.9	18774.3	24581.9	20776.8	22838.5	21306.2	22689.5	26570.1	24729.9	30403.2	30616.6	30710.8	25004.5	23837.8	23609.9	26957.9	25230.8	25507.3	22079.4	21640.5	24663.2	30576.9	24150.8	25898.7	0.822373	0.0062575	0.0639564	-0.0289673	0.310083	0.10081
evm.model.supercontig_34.64	16418011	UNCHANGED	UNCHANGED	UNCHANGED	Rieske iron-sulfur component PetC of cytochrome b6/f complex	PETC	8	60.96	14002.3	39000	61137	69954.7	33782.7	49838.7	28555.3	32335	14292.3	14271	29288.3	33434	12563.7	25269.3	46926.3	25120	65026.3	46515	38046.4	51192	25060.9	25664.4	28253.1	45553.8	0.486622	0.943513	0.320885	0.428157	0.0343334	0.689161
evm.model.supercontig_171.31	16410917	UNCHANGED	UNCHANGED	UNCHANGED	ribulose-phosphate 3-epimerase	AT1G63290	2	17.7	46483	35144	39597	41528	38495	32373	46922	54200	53673	61834	57978	65408	46573	46208	44886	47002.5	41181	37416	40408	37465.3	51598.3	61740	45889	41866.5	0.527499	0.0331433	0.228966	-0.109085	0.258881	-0.132352
evm.model.supercontig_63.21	16424109	UNCHANGED	UNCHANGED	UNCHANGED	ribulose-1,5-bisphosphate carboxylase/oxygenase large subunit	RBCL	10	42.79	303470	241051	279688	234252	279877	252350	239560	270900	283123	293036	248433	208007	182445	227898	275310	139160	235347	199136	274736	255493	264528	249825	228551	191214	0.440827	0.624547	0.390399	-0.104762	-0.0824988	-0.257326
evm.model.supercontig_11.172	16405665	UNCHANGED	UNCHANGED	UNCHANGED	ribulose-1,5-bisphosphate carboxylase/oxygenase large subunit	RBCL	6	63.27	228945	102778	191507	239994	226825	186111	197741	237601	263854	231130	247935	248545	147253	167730	196024	127387	159098	142792	174410	217643	233065	242537	170336	143092	0.348796	0.661254	0.181113	0.31948	0.0574678	-0.251433
evm.model.supercontig_6.415	16423615	UNCHANGED	UNCHANGED	UNCHANGED	ribosome assembly factor	eIF6A	2	23.33	17553	14033.5	12498.5	13456.5	14780	12291.5	18991	17715	18411	18530	18964	19575	14787	21740	22675	13313	16629	11713.5	14695	13509.3	18372.3	19023	19734	13885.2	0.514502	0.244598	0.11198	-0.121369	0.0502099	-0.507139
evm.model.supercontig_50.84	16421709	UNCHANGED	UNCHANGED	UNCHANGED	ribose-phosphate diphosphokinase	AT2G42910	13	55.21	37819.7	38041.3	35388.7	32395	35284.3	29097.7	40607.3	36163.3	39622	33151.3	31112.3	30335.7	29295.7	32868.7	30694.3	19560.7	25539.7	25533	37083.2	32259	38797.6	31533.1	30952.9	23544.4	0.0713782	0.0102173	0.0300092	-0.201065	-0.299098	-0.394687
evm.model.supercontig_117.78	16406438	UNCHANGED	UNCHANGED	UNCHANGED	ribose 5-phosphate isomerase	EMB3119	3	46.39	14044.3	11924.3	12941.7	15416.3	14090	11516	14436	13696	14746.3	13268	11468	15365	10723.7	13277.3	11136.7	13175.3	14540	10768.7	12970.1	13674.1	14292.8	13367	11712.6	12828	0.616455	0.472486	0.457288	0.0762562	-0.0966106	0.13124
evm.model.supercontig_77.106	16426061	UNCHANGED	UNCHANGED	UNCHANGED	ribokinase	AT1G17160	4	15.57	11791	9314.33	10493.7	9601.67	8230.33	12188.7	9177	8605	8223	10265	7087	8804.33	10761.7	15651.7	13971	11577.3	10380.3	9603	10533	10006.9	8668.33	8718.78	13461.4	10520.2	0.719189	0.960585	0.129701	-0.0739229	0.00837128	-0.355668
evm.model.supercontig_250.14	16414904	UNCHANGED	UNCHANGED	UNCHANGED	regulatory subunit of acetolactate synthase complex	AT2G31810	8	22.61	35125.7	36761.3	35295	34402	25652.3	22794.3	30809	34279.3	32301	33205.3	31461.3	27733	34527.3	31629.3	31949	30910.3	34154.7	33518.3	35727.3	27616.2	32463.1	30799.9	32701.9	32861.1	0.083153	0.431083	0.9119	-0.371512	-0.0758761	0.00700729
evm.model.supercontig_50.122	16421580	UNCHANGED	UNCHANGED	UNCHANGED	regulatory protein	POM1	2	10.31	7188	8728	5223	1799	4166.5		9022	9218.5	10422	7915.5	7923	6020	8101	10889.5	8902	8923.5	6829	6293	7046.33	2982.75	9554.17	7286.17	9297.5	7348.5	0.082236	0.0420971	0.16644	-1.24023	-0.39097	-0.339393
evm.model.supercontig_183.5	16411620	UNCHANGED	UNCHANGED	UNCHANGED	regulatory protein	NUC-L1	6	10.48	10035.7	13795	28696.7	12930.7	17387	20598.7	44900.3	39100.7	34895.3	28714.3	29790	33486.7	24685.7	23582	24809.7	35147.7	15983	17157.3	17509.1	16972.1	39632.1	30663.7	24359.1	22762.7	0.934258	0.0504556	0.809922	-0.0449398	-0.37014	-0.0977919
evm.model.supercontig_131.61	16408058	UNCHANGED	UNCHANGED	UNCHANGED	regulatory protein	AT3G15010	16	45.22	208287	201745	208811	190534	165804	153108	244565	249955	232627	241419	203952	150735	214059	229882	227117	213008	176191	156590	206281	169816	242382	198702	223686	181930	0.0313857	0.178506	0.0726246	-0.280642	-0.286677	-0.298094
evm.model.supercontig_110.6	16405816	UNCHANGED	UNCHANGED	UNCHANGED	regulatory protein	AT5G63120	8	15.59	8926.21	6884.33	7605.48	6236.27	6233.54	4451.09	7856.25	7351.97	6538.19	6886.44	5929.07	5224.77	6043.11	5418.44	5705.25	4452.51	5318.09	4857.58	7805.34	5640.3	7248.81	6013.43	5722.27	4876.06	0.0621324	0.11534	0.0516993	-0.468689	-0.269555	-0.230871
evm.model.supercontig_62.144	16423944	UNCHANGED	UNCHANGED	UNCHANGED	regulatory protein	CAP1	6	18.12	23898.7	25406.7	20599.3	23946.3	22514.7	11552.7	25708	27684.7	26573.3	30035.3	22383	18024.7	26503.7	33235	33874.3	37284.3	30516.3	21789.3	23301.6	19337.9	26655.3	23481	31204.3	29863.3	0.395048	0.422567	0.804347	-0.268996	-0.18293	-0.0633712
evm.model.supercontig_33.184	16417635	UNCHANGED	UNCHANGED	UNCHANGED	regulatory protein	UBA2A	3	8.96	23702.3	30066	34092.7	22693	24650	30475	21216	20356	13802	17004	20477.7	14910.7	24330	21014.7	18002.7	15262	17775.5	21482.5	29287	25939.3	18458	17464.1	21115.8	18173.3	0.430577	0.744786	0.31603	-0.175119	-0.079853	-0.216498
evm.model.supercontig_513.5	16421932	UNCHANGED	UNCHANGED	UNCHANGED	regulatory protein	EHD1	7	24.72	27315.3	29134.7	28577	23054.7	22450.3	16966	17500	18143.7	15181.7	14819.7	21546.7	21639.7	28514	12355.7	19821	6261	8043.33	14452.7	28342.3	20823.7	16941.8	19335.3	20230.2	9585.67	0.0201127	0.380485	0.114521	-0.444734	0.190654	-1.07756
evm.model.supercontig_127.43	16407407	UNCHANGED	UNCHANGED	UNCHANGED	regulatory protein	TET8	2	6.67	51255	28277	39054	55074	36789.5	32184	30876	36836	37438	43149.5	44198.5	41870.5	35695	45082.5	41852.5	48380	46371	46442	39528.7	41349.2	35050	43072.8	40876.7	47064.3	0.859396	0.021826	0.094151	0.064959	0.297364	0.203357
evm.model.supercontig_48.180	16420818	UNCHANGED	UNCHANGED	UNCHANGED	regulatory mediator of IRE1-bZIP60 UPR pathway	AT1G09310	6	40.85	75384.3	86692	89055.3	94249.7	74061.7	71616.3	100316	96550	96935.3	65153	81454.7	75013	75442.3	67406	76968	70485.7	69032	61340	83710.6	79975.9	97933.9	73873.6	73272.1	66952.6	0.676781	0.00792132	0.198493	-0.0658444	-0.40675	-0.130125
evm.model.supercontig_48.43	16420902	UNCHANGED	UNCHANGED	UNCHANGED	regulatory GTPase	MIRO1	18	44.15	30182	27326.7	28222	29520.7	26617	28681.7	21497.3	29736.7	22495.3	22800.3	25473.3	28056	20734.7	21882.3	20772.7	20910	21186	28372.3	28576.9	28273.1	24576.4	25443.2	21129.9	23489.4	0.813589	0.787472	0.393802	-0.0154182	0.0500052	0.152727
evm.model.supercontig_97.13	16429046	UNCHANGED	UNCHANGED	UNCHANGED	regulatory factor	ATRBP45C	7	30.93	60160.7	42442	57618.3	43891.3	39981.3	29248.7	61914	58646	54903	52516.3	52845.3	38442	40358	50604.3	39124	47662.3	42266	34661.7	53407	37707.1	58487.7	47934.6	43362.1	41530	0.090038	0.110356	0.74425	-0.502192	-0.287066	-0.0622811
evm.model.supercontig_198.41	16412406	UNCHANGED	UNCHANGED	UNCHANGED	regulatory factor	RBP45B	7	22.86	44256.7	39196.7	47633.3	38857.3	42621.3	30311	54574	42202.3	33803.7	37419	46821	28028.3	28993	47129.7	30130	54080.3	44991	44767.3	43695.6	37263.2	43526.7	37422.8	35417.6	47946.2	0.216747	0.493683	0.131323	-0.229734	-0.217983	0.436953
evm.model.supercontig_334.5	16417784	UNCHANGED	UNCHANGED	UNCHANGED	regulatory component RPT6 of 26S proteasome	RPT6A	7	35.56	10846	10293.2	16318	13488.1	12807.6	42620.3	4877.33	5374	3609.13	5502.94	10228	9854.33	11103.3	5653.64	6594.82	3776.91	7393.85	9244.33	12485.7	22972	4620.16	8528.43	7783.93	6805.03	0.354061	0.0715923	0.695385	0.879599	0.884338	-0.193897
evm.model.supercontig_106.1	16405150	UNCHANGED	UNCHANGED	UNCHANGED	regulatory component RPT4 of 26S proteasome	AT1G45000	10	48.87	15068.7	24703.9	22015.8	22306.8	21027	26323.5	15416	15675.2	13866.4	14033.2	14958.8	19407.9	21068.9	15097.2	16164.3	19128.8	19352.1	19252.9	20596.1	23219.1	14985.9	16133.3	17443.5	19244.6	0.469215	0.548352	0.383029	0.172941	0.10644	0.141767
evm.model.supercontig_99.7	16429311	UNCHANGED	UNCHANGED	UNCHANGED	regulatory component RPT4 of 26S proteasome	AT1G45000	12	55.75	7796.27	14916.1	15773.6	12662.5	15128.2	23225.8	4933.6	5287.24	4549.97	6186.93	7556.58	10620.2	7130.3	4558.59	4571.58	2736.63	3114	3944	12828.7	17005.5	4923.6	8121.23	5420.16	3264.88	0.362873	0.0736853	0.0805725	0.406631	0.721984	-0.731307
evm.model.supercontig_2.273	16412645	UNCHANGED	UNCHANGED	UNCHANGED	regulatory component RPT3 of 26S proteasome	RPT3	17	70.02	66244.7	93250.7	75514	68372.7	93641.3	67849	90630.7	103364	90214	90574.3	76700.7	76126	92343	89790.3	82033.7	76130	58426	56578.7	78336.4	76621	94736.3	81133.7	88055.7	63711.6	0.889855	0.10065	0.0249529	-0.0319438	-0.223617	-0.466861
evm.model.supercontig_95.66	16428909	UNCHANGED	UNCHANGED	UNCHANGED	regulatory component RPT2 of 26S proteasome	RPT2a	9	33.11	20264.3	27424.7	39698	29266.7	30712.1	52619	13138.3	16704	16470	13623	24494	30363.7	30024	12232.4	15038	15823.3	16660.3	15915.7	29129	37532.6	15437.4	22826.9	19098.1	16133.1	0.424036	0.216291	0.620207	0.365687	0.5643	-0.243407
evm.model.supercontig_25.205	16414807	UNCHANGED	UNCHANGED	UNCHANGED	regulatory component RPT1 of 26S proteasome	RPT1A	24	80.99	74501.7	107608	111410	97923.3	124371	83532.3	79579.3	83443.7	79814	78503	97262.7	85731.7	99112.7	56551.3	71026.3	46849	45960.3	66285.7	97839.9	101942	80945.7	87165.8	75563.4	53031.7	0.818524	0.32926	0.186402	0.0592555	0.106808	-0.510834
evm.model.supercontig_19.200	16411940	UNCHANGED	UNCHANGED	UNCHANGED	regulatory component RPN8 of 26S proteasome	RPN8A	2	14.34	16611.9	21379.9	20551.9	19261.6	21370.3	9230.04	21807	20797.2	19600.8	23789.3	16837.7	13030.9	15948.7	23048.3	23866.9	15454.7	23964.2	19028	19514.5	16620.7	20735	17886	20954.6	19482.3	0.511781	0.425388	0.697406	-0.231571	-0.213241	-0.105106
evm.model.supercontig_163.7	16410318	UNCHANGED	UNCHANGED	UNCHANGED	regulatory component RPN8 of 26S proteasome	RPN8A	10	56.45	31934.3	31774	32013	24365.3	26677.7	23519.7	30603.7	30420.3	31698.3	33625	30599.7	25438.7	27097.3	29592.7	29534.7	24394	26160.3	22250.3	31907.1	24854.2	30907.4	29887.8	28741.6	24268.2	0.00173247	0.695498	0.0328993	-0.360387	-0.0483987	-0.24407
evm.model.supercontig_79.5	16426335	UNCHANGED	UNCHANGED	UNCHANGED	regulatory component RPN12 of 26S proteasome	RPN12a	12	58.49	23295.7	19343	21275.3	20320	20749.7	15994.3	24492.7	28841	28089.3	29954	34050.7	36231.7	31112	28075	28081.3	36522.3	30813	16724.3	21304.7	19021.3	27141	33412.1	29089.4	28019.9	0.295641	0.0511831	0.866516	-0.163551	0.299897	-0.0540445
evm.TU.contig_24415.6	16429356	UNCHANGED	UNCHANGED	UNCHANGED	regulatory component RPN11 of 26S proteasome	AT5G23540	7	32.37	57389	67887.3	77787	72920.7	63728.3	57044.7	69408.3	47938.7	73813.3	43825.7	55805.7	45499.7	49493.7	71067.7	74415	41818.3	52680.3	38903.7	67687.8	64564.6	63720.1	48377	64992.1	44467.4	0.697497	0.157156	0.0815171	-0.068153	-0.397427	-0.547515
evm.model.supercontig_6.273	16423457	UNCHANGED	UNCHANGED	UNCHANGED	regulatory component RPN10 of 26S proteasome	RPN10	10	34.61	93776.7	68304.8	94306	82744.7	74862.3	51770.3	110257	101054	99483.3	89024.7	78145	74825.7	100121	101442	101331	89386.3	90875.7	80728.7	85462.5	69792.4	103598	80665.1	100965	86996.9	0.283133	0.013591	0.0119088	-0.29222	-0.360983	-0.214815
evm.model.supercontig_20.195	16412998	UNCHANGED	UNCHANGED	UNCHANGED	regulatory component of isocitrate dehydrogenase heterodimer	IDH1	13	41.55	81965.3	117702	104051	99393.3	103494	97939	109359	105685	127186	91069.7	87444.7	96589.7	109230	124394	130820	107381	107460	111586	101239	100276	114077	91701.3	121481	108809	0.931562	0.0352429	0.125106	-0.0138	-0.314991	-0.158934
evm.model.supercontig_131.38	16408032	UNCHANGED	UNCHANGED	UNCHANGED	regulatory component B of PP2A phosphatase complexes	PP2AB2	2	10.96	14954	10664.5	12912	10479	9415	6597	15931	15900.5	18980	15533	12132	12378.5	15802.5	16559.5	14000.5	16424.5	11546.5	9890.5	12843.5	8830.33	16937.2	13347.8	15454.2	12620.5	0.077113	0.0745936	0.249084	-0.540499	-0.343587	-0.292227
evm.model.supercontig_3.315	16416608	UNCHANGED	UNCHANGED	UNCHANGED	regulatory co-chaperone	BAG7	15	47.92	177716	181335	167830	161365	153336	88077.7	105997	67367	122605	103814	107962	92664.7	218419	196594	198637	148239	148738	145386	175627	134260	98656.6	101480	204550	147454	0.153903	0.876054	0.00125516	-0.387489	0.0407118	-0.472183
evm.model.supercontig_2.222	16412589	UNCHANGED	UNCHANGED	UNCHANGED	regulatory beta-1,3 glucanase	AT2G01630	3	13.57	4149.47	4054.99	7758.17	3221.69	7115.72	2481.36	5055	3550	4651	3190	3516.77	2808.02	3285	5863.74	4818.12	3411	3734.91	5195.85	5320.88	4272.92	4418.67	3171.6	4655.62	4113.92	0.607814	0.0651046	0.590933	-0.31644	-0.478402	-0.17846
evm.model.supercontig_152.27	16409610	UNCHANGED	UNCHANGED	UNCHANGED	regulatory beta-1,3 glucanase	AT1G11820	5	16.77	17437	14046.7	8662.33	9931	9374	11528	13110	12325.3	10035.3	12969.7	14042.3	11505.7	12470	15957	11591.3	17142.3	15832.7	15123	13382	10277.7	11823.6	12839.2	13339.4	16032.7	0.304057	0.437741	0.138527	-0.380781	0.118894	0.265316
evm.model.supercontig_27.27	16415645	UNCHANGED	UNCHANGED	UNCHANGED	regulatory ATPase	NSF	10	19.26	30463	24666	24631.7	24562.7	23358.3	14278.3	30286	32105.7	30778.3	33495.7	32643	27462	23182	29214.7	24900	22768	26445	20021	26586.9	20733.1	31056.7	31200.2	25765.6	23078	0.196453	0.945185	0.357231	-0.358778	0.00665331	-0.158925
evm.model.supercontig_1007.4	16404756	UNCHANGED	UNCHANGED	UNCHANGED	recombination mediator	WHY1	5	28.72	80350	66147.3	68093.3	69496.3	65959.7	58016	64726.7	73104.7	76682	68623.3	66065.3	61054.7	67099	73478.3	74179	75431.7	58204.7	63866.3	71530.2	64490.7	71504.4	65247.8	71585.4	65834.2	0.276637	0.208991	0.358403	-0.149463	-0.132104	-0.120829
evm.model.supercontig_519.5	16421950	UNCHANGED	UNCHANGED	UNCHANGED	receptor-like protein kinase	AT3G62220	8	31.98	15179.7	9917.02	12758.6	15820.3	14297.7	11206.3	15742.3	15235.7	22440.3	22123	14479	10801	14850.9	17660	20782.3	17095	19291	18040	12618.4	13774.8	17806.1	15801	17764.4	18142	0.600857	0.64754	0.846385	0.126496	-0.172357	0.0303438
evm.model.supercontig_146.31	16409120	UNCHANGED	UNCHANGED	UNCHANGED	receptor-like protein kinase	AT3G17410	3	9.52	3940.6	4375.15	5666.35	4613.69	4936.13	4654.2	10566	9874.9	10598.7	10589.9	9556	7521.29	8075.01	8041.84	8191.54	8431.74	10337.4	6989.54	4660.7	4734.68	10346.5	9222.4	8102.8	8586.23	0.89536	0.294119	0.644569	0.0227193	-0.165935	0.0836043
evm.model.supercontig_43.74	16420035	UNCHANGED	UNCHANGED	UNCHANGED	RanGDP-specific nuclear import factor	NTF2A	6	90.24	222771	188946	256860	237264	240139	114272	259099	307968	274349	281157	244763	273984	286260	238576	273527	295851	269635	251380	222859	197225	280472	266635	266121	272289	0.606182	0.490051	0.764454	-0.17629	-0.0729941	0.0330558
evm.model.supercontig_120.59	16406998	UNCHANGED	UNCHANGED	UNCHANGED	Ran-activation accessory protein	AT2G30060	5	45	7163.63	22579.9	19394.9	19931.3	21583.3	37097.3	18030.9	20073	15599.4	12020.3	20601.1	25307.4	18659	6914.61	15884.6	14239.2	6152.99	10193.9	16379.5	26204	17901.1	19309.6	13819.4	10195.3	0.244628	0.748428	0.441243	0.677898	0.109271	-0.438786
evm.model.supercontig_2.431	16412821	UNCHANGED	UNCHANGED	UNCHANGED	Ran-activation accessory protein	RANBP1	2	20.63	50551.6	92020.2	56770.8	81329.5	78499.5	111994	54784.6	68858.1	50480.3	50126.6	97902.3	82370.9	89451.9	37923.1	62880.7	34014.8	29339	40587.7	66447.5	90607.7	58041	76799.9	63418.6	34647.2	0.223441	0.28266	0.131904	0.447418	0.404032	-0.872168
evm.model.supercontig_1278.2	16407429	UNCHANGED	UNCHANGED	UNCHANGED	Ran-activating protein of nucleocytoplasmic transport	RANGAP2	9	33.4	32248.7	21195	14012	22093	21933	16782	26977.3	23502	26836.7	22064.3	26103.3	22987.3	22798.7	30708	25023	18422.7	19812.3	19834.7	22485.2	20269.3	25772	23718.3	26176.6	19356.6	0.711722	0.285735	0.046834	-0.149679	-0.119802	-0.435453
evm.model.supercontig_370.5	16418782	UNCHANGED	UNCHANGED	UNCHANGED	Ran-activating protein of nucleocytoplasmic transport	RANGAP1	12	32.99	37423.3	22553.3	26255.7	23513	19232.7	14523.3	23289.7	27373	25271.3	30533.3	28980.3	22311.7	21034.3	28817	27654.7	18875.7	19968	18474	28744.1	19089.7	25311.3	27275.1	25835.3	19105.9	0.135157	0.519462	0.052419	-0.590475	0.107802	-0.435328
evm.model.supercontig_55.30	16422595	UNCHANGED	UNCHANGED	UNCHANGED	RAB-GTPase GDP-dissociation inhibitor	GDI	4	22.88	56558.1	45285.5	48080.3	36963	44743.1	30043.5	36916.2	44571.3	45273.8	34772.5	44984.9	27339.4	53283.5	57762.5	59792.5	49107.2	54531.1	51537.5	49974.6	37249.9	42253.8	35698.9	56946.2	51725.3	0.0791804	0.3196	0.103191	-0.42396	-0.243199	-0.138729
evm.model.supercontig_9.238	16428133	UNCHANGED	UNCHANGED	UNCHANGED	RAB-GTPase GDP-dissociation inhibitor	GDI1	20	65.54	235739	66681	68499.7	243197	62079.3	46971.7	56160.3	59799.7	235871	193736	60617.3	200898	73150	71304	65459.3	60490.7	88802	77718	123640	117416	117277	151750	69971.1	75670.2	0.944729	0.668909	0.541827	-0.0745126	0.371779	0.112966
evm.model.supercontig_44.141	16420148	UNCHANGED	UNCHANGED	UNCHANGED	Pyruvate kinase isozyme A, chloroplastic OS=Ricinus communis	PKP-ALPHA	6	22.42	17307.7	17702.5	22220.7	16712.4	15901	11960	15480.9	15737.5	16617.5	12887.5	16989.3	14946.6	14318.7	14329.2	16269.2	9912.84	12336.6	26374	19077	14857.8	15945.3	14941.1	14972.4	16207.8	0.121674	0.46116	0.822937	-0.360611	-0.0938405	0.114388
evm.model.supercontig_5.103	16421200	UNCHANGED	UNCHANGED	UNCHANGED	Pyruvate kinase 1, cytosolic OS=Oryza sativa subsp. indica	AT3G52990	21	61.94	41834	38600	39829.5	45125.1	44571.5	64881.5	33802.3	49081	50953	43493	46023	56894.7	36755.3	35553.7	60310	37918.3	44195.7	44194	40087.8	51526	44612.1	48803.6	44206.4	42102.7	0.165205	0.571643	0.812989	0.362137	0.129551	-0.0703423
evm.model.supercontig_128.60	16407487	UNCHANGED	UNCHANGED	UNCHANGED	Pyruvate kinase 1, cytosolic OS=Oryza sativa subsp. indica	AT3G52990	14	51.09	79074.7	45427	49138	47653.3	40728.8	51802.5	32370	70492.7	64714	72203.7	69021.7	49557.2	68184	64752.3	68199.7	31499	66024.7	41287.7	57879.9	46728.2	55858.9	63594.2	67045.3	46270.4	0.373079	0.605372	0.114834	-0.308769	0.187108	-0.535046
evm.model.supercontig_119.25	16406540	UNCHANGED	UNCHANGED	UNCHANGED	pyruvate kinase	AT5G56350	10	38.43	27113.7	24853.3	25633.7	27085.3	36087	20837	34979	37148.3	25855.7	44909	27422.3	20624.7	32342.7	49711.7	40683	33890.3	32428	30418	25866.9	28003.1	32661	30985.3	40912.4	32245.4	0.658048	0.844669	0.165452	0.114481	-0.0759835	-0.343444
evm.model.supercontig_887.2	16427877	UNCHANGED	UNCHANGED	UNCHANGED	pyruvate kinase	AT5G08570	22	80.2	211385	221115	224188	196508	198512	168195	194917	196475	186559	186492	213737	221828	191255	196972	167741	233369	175193	181652	218896	187738	192650	207352	185323	196738	0.0415047	0.256775	0.606768	-0.221525	0.1061	0.0862372
evm.model.supercontig_6.420	16423621	UNCHANGED	UNCHANGED	UNCHANGED	pyruvate kinase	PKp3	4	13.41	13626.1	11308.1	11756.3	12143.5	11117.4	8569.3	6896.63	10160.5	10942.4	10397.8	9622.82	10144.8	9001.68	6364.87	10924.5	7215.92	3687.37	8211.26	12230.2	10610.1	9333.16	10055.1	8763.68	6371.52	0.273625	0.597269	0.277639	-0.205009	0.107496	-0.459899
evm.model.supercontig_3499.1	16418124	UNCHANGED	UNCHANGED	UNCHANGED	pyruvate kinase	PKP-ALPHA	9	50.99	25587	16827.7	21911.7	17469.3	19189	19288.2	18111.7	18610	20711.7	20200.7	20791	21816.6	16855	16582.7	20064.7	11477.7	13325.3	13403.7	21442.1	18648.8	19144.4	20936.1	17834.1	12735.6	0.344347	0.125141	0.0164847	-0.201361	0.129067	-0.485777
evm.model.supercontig_123.56	16407157	UNCHANGED	UNCHANGED	UNCHANGED	Pyruvate dehydrogenase E1 component subunit beta	MAB1	5	49.28	109989	96116.3	97816.7	103600	104916	86912	108317	116226	107330	118363	104522	104669	90385	114630	107801	107968	99491.7	107172	101307	98476.2	110624	109184	104272	104877	0.716314	0.802336	0.941148	-0.0408929	-0.0189029	0.00835418
evm.model.supercontig_1180.1	16406512	UNCHANGED	UNCHANGED	UNCHANGED	pyrophosphate-dependent phosphofructokinase	AT1G12000	24	72.84	79278	67155.3	66330.7	62815.7	73466.3	57500.7	65196.7	68537	73798.3	75910.3	62256	55023.7	60451.7	86361.3	78539	77478.7	78518.3	67082.7	70921.3	64594.2	69177.3	64396.7	75117.3	74359.9	0.371287	0.509905	0.933254	-0.134815	-0.103313	-0.0146212
evm.TU.contig_24967.5	16429378	UNCHANGED	UNCHANGED	UNCHANGED	pyrophosphate-dependent phosphofructokinase	AT1G76550	26	71.01	124310	107225	109356	107258	120602	112437	91963.3	94985	111141	114571	94587	102472	82567	108042	112246	92839	109680	105108	113630	113432	99363	103877	100952	102542	0.977624	0.616256	0.887426	-0.00251467	0.064091	0.0225549
evm.model.supercontig_95.37	16428877	UNCHANGED	UNCHANGED	UNCHANGED	putative glucose-6-phosphate 1-epimerase	AT5G57330	5	28.4	46833.7	35013.7	35287.3	36101.7	37153.3	25794.5	42658.7	46891	49113.3	37186.7	32219.7	38916	38008.3	37598.7	42151	32813.7	28623.3	23976	39044.9	33016.5	46221	36107.4	39252.7	28471	0.320476	0.0214728	0.0213831	-0.241947	-0.356252	-0.463298
evm.model.supercontig_166.46	16410451	UNCHANGED	UNCHANGED	UNCHANGED	putative germin-like protein 2-1	TUB5	12	62.88	121899	95546	117064	110319	119251	117281	136560	152179	167560	154537	140343	163635	92272	141467	125860	114904	76115.9	85505.5	111503	115617	152100	152838	119866	92175.1	0.655221	0.95069	0.211419	0.0522678	0.00698993	-0.378976
evm.TU.contig_39171.2	16431295	UNCHANGED	UNCHANGED	UNCHANGED	PTI1-like tyrosine-protein kinase 3 OS=Arabidopsis thaliana	AT3G59350	5	53.19	14996.3	9311.49	12739	11073	13203.3	6615.67	16517.3	16898.3	20224.7	14457.7	16630.3	13749	15570	14102	13907.6	14036	11560.5	8936.96	12348.9	10297.3	17880.1	14945.7	14526.5	11511.2	0.466026	0.11519	0.125912	-0.26212	-0.258629	-0.335656
evm.model.supercontig_130.4	16407944	UNCHANGED	UNCHANGED	UNCHANGED	Protoporphyrinogen oxidase 2, chloroplastic/mitochondrial OS=Arabidopsis thaliana	HEMG2	3	10.04	12548	20198.7	14591.7	13611	12913.7	12859	9950.33	8807.33	6703	5812.33	8309.67	8183.67	19008.3	9239	13124.7	3599.67	6861	17048.3	15779.4	13127.9	8486.89	7435.22	13790.7	9169.67	0.313138	0.447746	0.403099	-0.265411	-0.19086	-0.588751
evm.model.supercontig_10.152	16404507	UNCHANGED	UNCHANGED	UNCHANGED	proton-translocating pyrophosphatase	AVP1	5	9.67	32050	16633.3	37602.7	34534.7	18530	39243.3	17750.3	17992	14345	15137.3	15762	17554	19004	23890.3	23398	23154	20189.7	28763.7	28762	30769.3	16695.8	16151.1	22097.4	24035.8	0.832023	0.713677	0.547693	0.0973292	-0.0478499	0.121304
evm.model.supercontig_4.12	16419197	UNCHANGED	UNCHANGED	UNCHANGED	protein-L-isoaspartate methyltransferase	PIMT1	5	42.01	24170.7	23814.3	25377.7	28303.3	31771.7	26455.3	34760.7	30029	28317.3	35962.7	29162.3	28433.7	27007	26465.3	25225.3	34211	32637.3	30620	24454.2	28843.4	31035.7	31186.2	26232.6	32489.4	0.0543601	0.963308	0.00581162	0.23816	0.00698166	0.308613
evm.model.supercontig_4.9	16419389	UNCHANGED	UNCHANGED	UNCHANGED	protein SIEVE ELEMENT OCCLUSION B-like	SEOR1	8	15.66	17411.3	29009	28518	29663	35151	25594	14894.7	18811.3	16331.3	15589.3	28411.3	32163.7	19946	14533	9590.67	17410	19724	24366	24979.4	30136	16679.1	25388.1	14689.9	20500	0.333386	0.165858	0.184035	0.270747	0.606111	0.4808
evm.model.supercontig_124.33	16407190	UNCHANGED	UNCHANGED	UNCHANGED	protein NUCLEAR FUSION DEFECTIVE 2	NFD2	6	34.65	17912	20749.7	22050	25707.7	22059	10042	29428	27175.3	15683.3	26416.3	26450.7	20099.7	38264.3	30110.3	27685	57884.7	44283.3	34096	20237.2	19269.6	24095.6	24322.2	32019.9	45421.3	0.852713	0.964235	0.152512	-0.070688	0.013508	0.504402
evm.model.supercontig_5.119	16421217	UNCHANGED	UNCHANGED	UNCHANGED	protein kinase	AT5G02070	2	2.38	240592	363036	270099	266152	298218	288288	286851	291010	280828	238136	236832	218218	414604	361106	339414	348395	357313	401669	291242	284220	286230	231062	371708	369126	0.862701	0.00146267	0.930358	-0.0352128	-0.308893	-0.0100577
evm.model.supercontig_229.16	16414126	UNCHANGED	UNCHANGED	UNCHANGED	protein kinase	SRF6	4	15.94	26349.3	19198.7	22568.7	18584.7	19413	12132.7	27093.7	25828	26996	25545	22996.3	22312.7	22040.7	28054.3	25819.7	26923	24662.3	19649.7	22705.6	16710.1	26639.2	23618	25304.9	23745	0.124527	0.0469215	0.603997	-0.442324	-0.173665	-0.0917924
evm.model.supercontig_3.371	16416670	UNCHANGED	UNCHANGED	UNCHANGED	protein kinase	At3g17840	12	29.31	54921.3	40250.7	42729	33820.7	39854.3	20825	37868.3	37010	37544.3	38955.3	32253	29012	28114.3	40167.3	38121	26670.7	32943.7	29049.3	45967	31500	37474.2	33406.8	35467.6	29554.6	0.115498	0.238512	0.227186	-0.545247	-0.165758	-0.263119
evm.model.supercontig_139.19	16408515	UNCHANGED	UNCHANGED	UNCHANGED	protein kinase	PHOT1	5	6.85	32180.3	32581.7	34598.7	33202.7	33952	22018	36690.7	37088.7	48985	38765.3	36300	36598	35186.3	28917	37831.7	34377	34445.3	31028.3	33120.2	29724.2	40921.4	37221.1	33978.3	33283.6	0.436373	0.418599	0.820859	-0.156073	-0.136736	-0.0298055
evm.model.supercontig_119.36	16406552	UNCHANGED	UNCHANGED	UNCHANGED	protein involved in PS-II assembly	ZKT	3	13.61	16520.5	12329	13880.5	15761.5	12331.5	9757	20628.5	20028.5	19349	18595	16595.5	16511.5	20033.3	18689.3	16842.7	22230.3	20377.7	16194.7	14243.3	12616.7	20002	17234	18521.8	19600.9	0.48693	0.02332	0.619906	-0.174956	-0.214887	0.0816965
evm.model.supercontig_162.16	16410237	UNCHANGED	UNCHANGED	UNCHANGED	protein folding catalyst	ROC2	12	82.45	87607.7	95601	89585.3	88262.7	73318.3	67252	95146	111205	98014	91675	84223	74131.7	110964	98866.3	101414	101777	86318	81426	90931.3	76277.7	101455	83343.2	103748	89840.3	0.0936469	0.0630419	0.123779	-0.253517	-0.283705	-0.207653
evm.model.supercontig_104.93	16405104	UNCHANGED	UNCHANGED	UNCHANGED	protein folding catalyst	AT2G36130	4	48.15	30872.3	36964.3	33328.3	32478.3	30192.7	24458.3	33972	33505.3	26547	28242	27191	24540	30342.7	27916	36247.3	20935.3	29124	30844.3	33721.7	29043.1	31341.4	26657.7	31502	26967.9	0.190333	0.150895	0.313131	-0.21548	-0.233521	-0.224201
evm.model.supercontig_26.53	16415295	UNCHANGED	UNCHANGED	UNCHANGED	protein folding catalyst	ROC3	12	86.63	341651	327718	338186	342014	308377	262787	426011	418958	386576	355006	353300	352735	375148	365783	376587	430856	333393	352102	335851	304393	410515	353680	372506	372117	0.24892	0.00949207	0.99029	-0.14189	-0.214989	-0.00150784
evm.model.supercontig_57.46	16422868	UNCHANGED	UNCHANGED	UNCHANGED	protein folding catalyst	ROC4	7	53.98	49285	36978.7	50353.7	58488.3	35120	42530.7	36657.3	52700	51414	37165	41461.3	44906.3	37277.7	28367	32249.3	50797	29460.7	17208	45539.1	45379.7	46923.8	41177.6	32631.3	32488.6	0.985276	0.363806	0.989447	-0.00506012	-0.188461	-0.00632634
evm.model.supercontig_169.48	16410571	UNCHANGED	UNCHANGED	UNCHANGED	protein folding catalyst	AT2G38730	8	54.77	143244	171554	168085	151094	155948	129605	173469	165707	129868	163336	163990	132541	175695	159895	165212	145033	172439	171073	160961	145549	156348	153289	166934	162848	0.269759	0.865707	0.705225	-0.145205	-0.0285076	-0.0357479
evm.model.supercontig_37.186	16418643	UNCHANGED	UNCHANGED	UNCHANGED	protein folding catalyst	ROC3	11	85.47	904276	722281	707518	876442	721475	669320	765717	820168	797970	742891	799743	842518	878276	903531	869594	1.0198e+06	721786	686130	778025	755746	794618	795050	883800	809237	0.8141	0.990155	0.521582	-0.0419153	0.000783933	-0.127157
evm.model.supercontig_415.1	16419657	UNCHANGED	UNCHANGED	UNCHANGED	protein folding catalyst	ROC7	9	76.63	95333.7	124075	118272	119421	112005	99483	110914	108724	85912	82476.7	115486	120795	127933	69766.3	100641	72700	69957.7	99747.7	112560	110303	101850	106253	99446.9	80801.8	0.840727	0.775166	0.388821	-0.029225	0.0610531	-0.299539
evm.model.supercontig_8.107	16426383	UNCHANGED	UNCHANGED	UNCHANGED	protein folding catalyst	ROF2	3	5.08	18267	12819.7	14291.7	14144.7	17624.7	11840.7	9535.33	10416.7	10427	10208.7	12440.7	13035.3	11083.7	12022.7	13755.7	10210.7	12166	14655	15126.1	14536.7	10126.3	11894.9	12287.3	12343.9	0.813492	0.123805	0.971833	-0.0573446	0.23223	0.00662513
evm.model.supercontig_2660.1	16415447	UNCHANGED	UNCHANGED	UNCHANGED	protein factor U2A of U2 small nuclear ribonucleoprotein particle	U2A	6	44.44	44331	56505.3	52538	46774.7	39172.7	39066.3	45322.3	44241.3	30021.3	23694.3	50928	52421.7	75583.3	33122	47722	27643.3	29010.3	35923.7	51124.8	41671.2	39861.7	42348	52142.4	30859.1	0.0981594	0.825399	0.169498	-0.294971	0.0872918	-0.756762
evm.model.supercontig_3.291	16416581	UNCHANGED	UNCHANGED	UNCHANGED	protein EXORDIUM-like 3	EXL3	9	44	155799	157065	148814	140504	140586	145291	206968	207258	200049	212044	187286	195053	141676	159964	170286	142708	156916	137523	153893	142127	204758	198128	157309	145716	0.0174897	0.436664	0.318247	-0.114742	-0.0474926	-0.110442
evm.model.supercontig_209.40	16413357	UNCHANGED	UNCHANGED	UNCHANGED	protein EXORDIUM-like 2	EXL2	6	25.84	26787	26173.3	25065	28804.3	20663.3	22584	40978.7	40863.7	41469.7	33034	31906.3	42008.3	43253.7	49374	44618.3	31893.3	46383.3	38654	26008.4	24017.2	41104	35649.6	45748.7	38976.9	0.471679	0.163632	0.213226	-0.114911	-0.205395	-0.231111
evm.model.supercontig_36.156	16418344	UNCHANGED	UNCHANGED	UNCHANGED	protein EXORDIUM	EXO	3	14.06	11910	10013.5	9314	12570.3	10917	10880.5	11553.5	11453.5	15858.3	16882.3	15838.3	17170.3	18293.7	18245	20245.7	24267	16991.3	12519	10412.5	11455.9	12955.1	16630.3	18928.1	17925.8	0.335946	0.0713315	0.788	0.13778	0.360296	-0.0784947
evm.model.supercontig_132.36	16408131	UNCHANGED	UNCHANGED	UNCHANGED	protein disulfide isomerase	PDIL2-2	13	54.5	45791.7	40203.7	27383.3	41310.3	38923.3	29226	35091.3	40233	40508.7	40647.3	32540	36133.3	31959.7	30852.3	38272	51155.7	46112	37412	37792.9	36486.6	38611	36440.2	33694.7	44893.2	0.852394	0.500355	0.072934	-0.0507498	-0.0834802	0.413977
evm.model.supercontig_64.100	16424170	UNCHANGED	UNCHANGED	UNCHANGED	protein disulfide isomerase	PDIL1-1	33	75.05	393930	351853	333632	381318	376470	390358	422303	408954	415833	426278	435321	455491	375727	401991	352666	470089	394754	393457	359805	382715	415697	439030	376795	419433	0.279088	0.0691228	0.216252	0.0890569	0.0787883	0.154662
evm.model.supercontig_216.11	16413762	UNCHANGED	UNCHANGED	UNCHANGED	protein disulfide isomerase	PDIL1-4	27	66.96	253099	187295	196651	201689	202075	200950	234918	259254	258584	272133	274185	277978	200631	240681	223591	264286	203650	194704	212348	201572	250919	274765	221634	220880	0.627808	0.0435053	0.977144	-0.07514	0.130981	-0.00491787
evm.model.supercontig_18.9	16411480	UNCHANGED	UNCHANGED	UNCHANGED	protein disulfide isomerase	UNE5	8	36.08	43901.3	54805.3	59722.7	55906.7	56529.7	60795.3	35336	35776	33167.3	36377	61045.7	42941.7	53859.7	31473.7	44323	26295.7	42766.3	50439	52809.8	57743.9	34759.8	46788.1	43218.8	39833.7	0.37275	0.180334	0.743007	0.128863	0.428723	-0.11767
evm.model.supercontig_66.30	16424593	UNCHANGED	UNCHANGED	UNCHANGED	protein disulfide isomerase	PDIL5-2	2	9.68	8133.5	7223.5	7497	8513	10476.5	11326.5	8019.5	7437	8779	9425.5	11692	11692.5	9414	10209.5	8597	10284	14521	8247	7618	10105.3	8078.5	10936.7	9406.83	11017.3	0.0468408	0.0281988	0.445626	0.407633	0.437014	0.227994
evm.model.supercontig_1673.2	16410499	UNCHANGED	UNCHANGED	UNCHANGED	protein argonaute 1	37104	10	22.52	8556.33	9516.67	11989	10256.3	10847.7	25479.3	6138.33	6598.33	6618.67	7517.67	9156.67	10669.7	9568.33	6569.33	7049.67	5899.67	6440	8535.33	10020.7	15527.8	6451.78	9114.67	7729.11	6958.33	0.339523	0.0448645	0.56464	0.631873	0.498493	-0.151561
evm.TU.contig_30829.2	16429896	UNCHANGED	UNCHANGED	UNCHANGED	proteasome subunit alpha type-6	At5g35590	2	50	99804	103847	51741.5	76031	82341	76150	72672.5	74891	66813.5	74988.5	59857.5	73225	120603	60894.5	63444	77941.5	162949	61545	85130.8	78174	71459	69357	81647.2	100812	0.701117	0.714445	0.631643	-0.122993	-0.0430742	0.30419
evm.model.supercontig_53.10	16422159	UNCHANGED	UNCHANGED	UNCHANGED	proteasome assembly chaperone PAC1	AT3G25545	2	16.92	12173.5	10614	10678	9327	10020	7967.5	11589.5	12633.5	12016.5	15265.5	11590	11140	9350.5	10257	11774.5	8393.5	8902	7979.5	11155.2	9104.83	12079.8	12665.2	10460.7	8425	0.0601962	0.685078	0.0544593	-0.293008	0.0682655	-0.312226
evm.model.supercontig_136.72	16408366	UNCHANGED	UNCHANGED	UNCHANGED	protease	AIR3	8	20.23	15919	25865	17070.3	20536.7	20204.3	22293.7	57467.3	46763.3	25724.3	28382	27316.7	21326	17366	15704	7891.33	18991	21004.7	20215.3	19618.1	21011.6	43318.3	25674.9	13653.8	20070.3	0.686361	0.139294	0.0975553	0.0989968	-0.75462	0.555764
evm.model.supercontig_698.4	16424992	UNCHANGED	UNCHANGED	UNCHANGED	protease	XBCP3	2	8.31	12544.5	19711.5	8382	19127.5	18633.5	8436	35166	26764.5	28807.5	23308	23165.5	19858.5	7260	8028	6195	8241	17964.5	19648	13546	15399	30246	22110.7	7161	15284.5	0.719397	0.0424882	0.08669	0.18497	-0.452002	1.09384
evm.model.supercontig_286.8	16416090	UNCHANGED	UNCHANGED	UNCHANGED	protease	XCP2	22	81.44	877496	1.04971e+06	842897	700526	806239	766774	1.01184e+06	1.00369e+06	1.01691e+06	655223	894083	730438	1.13249e+06	1.18629e+06	869044	1.02205e+06	1.18136e+06	1.1067e+06	923368	757846	1.01081e+06	759915	1.06261e+06	1.10337e+06	0.080151	0.023734	0.725708	-0.285001	-0.411607	0.054308
evm.model.supercontig_28.26	16415919	UNCHANGED	UNCHANGED	UNCHANGED	protease	AT2G05920	22	46.04	54387	55353.7	50827	48627.3	38967.7	37528.3	52008.3	54334.3	44592	48145.3	45723.7	34178.7	72730.7	73167	73121	62724.7	82353.7	56664	53522.6	41707.8	50311.6	42682.6	73006.2	67247.4	0.0343995	0.217329	0.498937	-0.359831	-0.237243	-0.11854
evm.model.supercontig_4.173	16419256	UNCHANGED	UNCHANGED	UNCHANGED	protease	SBT1.3	18	51.87	146120	152691	131777	121078	123189	133690	190296	169789	153270	163661	146287	131329	138086	150835	141843	151151	149221	147346	143529	125986	171118	147092	143588	149239	0.0741827	0.166169	0.224629	-0.188088	-0.218274	0.0556938
evm.model.supercontig_286.15	16416083	UNCHANGED	UNCHANGED	UNCHANGED	protease	XCP1	5	16.53	20647	20414	18583.7	19251.3	9162.92	16431	15119.3	13697.7	14596.3	14091	12564.3	11331.3	34336	28885.7	31712.3	37723	47705.7	39914.7	19881.6	14948.4	14471.1	12662.2	31644.7	41781.1	0.183937	0.114716	0.0411643	-0.411438	-0.192645	0.400888
evm.model.supercontig_18.171	16411317	UNCHANGED	UNCHANGED	UNCHANGED	protease	SBTI1.1	9	17.45	17923.7	22273.7	16744	16914.3	16612.7	22327.3	28724.7	30487.3	30588	29264.3	24741.3	25317.3	11242.7	11036.7	12725.3	17610.3	11439.7	9773.67	18980.4	18618.1	29933.3	26441	11668.2	12941.2	0.891982	0.086618	0.62972	-0.0278071	-0.178976	0.149389
evm.model.supercontig_155.7	16409758	UNCHANGED	UNCHANGED	UNCHANGED	protease	XCP1	18	76.72	847611	949494	1.06464e+06	914385	824042	893203	1.06304e+06	977658	922947	791173	968918	892264	1.22268e+06	1.17729e+06	1.15775e+06	1.23737e+06	1.53926e+06	1.1272e+06	953915	877210	987882	884118	1.18591e+06	1.30128e+06	0.324677	0.189177	0.407102	-0.120938	-0.1601	0.133938
evm.model.supercontig_14.5	16408797	UNCHANGED	UNCHANGED	UNCHANGED	protease	DEG8	2	8.89	13780	8804	9710.5	10165.5	11370	9645.5	11498	10232	10195.5	10782	7684	11531	6723	11743	9749.5	9053	9067	10722.5	10764.8	10393.7	10641.8	9999	9405.17	9614.17	0.829307	0.634952	0.899958	-0.0506213	-0.089891	0.0317083
evm.model.supercontig_57.55	16422878	UNCHANGED	UNCHANGED	UNCHANGED	protease	AT1G02305	8	44.27	88282.3	101504	89604	72170.7	83498	73946	106869	99693.3	103686	106785	94864.3	92171.7	81977.3	82760	90233.7	88034.7	91288	90677	93130	76538.2	103416	97940.3	84990.3	89999.9	0.038901	0.330406	0.149688	-0.283066	-0.0784859	0.0826245
evm.model.supercontig_6.53	16423645	UNCHANGED	UNCHANGED	UNCHANGED	protease	ARA12	35	69.86	198426	343401	161098	161938	355808	199569	178160	399466	251773	415693	203461	192999	231390	185157	380665	254245	167680	365416	234308	239105	276467	270718	265737	262447	0.955798	0.955788	0.969986	0.029236	-0.0303165	-0.0179742
evm.model.supercontig_413.5	16419648	UNCHANGED	UNCHANGED	UNCHANGED	protease	AT5G59190	8	16.73	53124.1	50045.2	50934.7	53986.8	53345	54770	63742.2	65621.5	66310.7	57235.3	67399.8	67589.3	67111.1	64913	62165.3	81049.8	78240.3	78345.9	51368	54033.9	65224.8	64074.8	64729.8	79212	0.0565654	0.759305	0.00104315	0.0729966	-0.0256638	0.291289
evm.model.supercontig_37.154	16418608	UNCHANGED	UNCHANGED	UNCHANGED	protease	SBT1.6	27	64.23	94950.7	79870	70703	70098.7	73914	90620.7	118553	116158	102118	135136	121380	97999.3	105369	121914	98250.3	122075	116856	115821	81841.2	78211.1	112276	118172	108511	118251	0.720977	0.648725	0.251497	-0.0654541	0.0738289	0.124006
evm.TU.contig_27841.1	16429527	UNCHANGED	UNCHANGED	UNCHANGED	protease	XCP2	20	79.5	963806	857917	977140	1.06339e+06	950418	942110	1.17296e+06	1.12648e+06	938475	1.11104e+06	1.16077e+06	1.19671e+06	913236	933341	872317	963175	965988	879592	932954	985306	1.0793e+06	1.15618e+06	906298	936251	0.389876	0.368229	0.422419	0.0787657	0.0992596	0.046911
evm.model.supercontig_25.132	16414726	UNCHANGED	UNCHANGED	UNCHANGED	protease	AT3G14067	13	30.43	70736.3	53159.7	54473.3	62108	58709	63223.3	63216	62497	57077.7	70913.3	62526	68460.3	53162.7	67872.3	63086.7	64296.7	69774.3	62353	59456.4	61346.8	60930.2	67299.9	61373.9	65474.7	0.761352	0.113619	0.447022	0.0451544	0.143446	0.0933118
evm.model.supercontig_413.6	16419649	UNCHANGED	UNCHANGED	UNCHANGED	protease	AT5G58840	37	72.56	486966	500028	450887	560096	520113	596718	625551	627947	604629	660653	687671	725620	518257	503367	489161	564867	508947	508884	479294	558975	619376	691315	503595	527566	0.0399277	0.0237275	0.30627	0.221874	0.158528	0.0670886
evm.model.supercontig_21.158	16413434	UNCHANGED	UNCHANGED	UNCHANGED	protease	RD21B	7	39.94	171915	175902	173796	207455	212455	212170	165291	170092	175384	184822	188659	201946	187045	204360	197568	204009	220600	223744	173871	210693	170256	191809	196324	216118	5.00505e-05	0.0223176	0.0670019	0.27713	0.171967	0.138577
evm.model.supercontig_1887.2	16411781	UNCHANGED	UNCHANGED	UNCHANGED	protease	AT5G58840	29	67.15	414387	426134	365311	489844	472480	576486	541701	585418	517684	626955	631833	632887	501267	485831	464817	588609	499940	554448	401944	512936	548268	630559	483972	547666	0.0405005	0.0144589	0.0844913	0.351785	0.20175	0.178373
evm.model.supercontig_107.66	16405372	UNCHANGED	UNCHANGED	UNCHANGED	protease	TPP2	6	16.69	15295	11316.7	12601	13887.3	13726.3	13969.3	9881	10739.3	10170.3	11593	11866.3	12291.7	9211.33	11729.7	11804	7979.67	10341	12312.3	13070.9	13861	10263.6	11917	10915	10211	0.537956	0.00695645	0.666284	0.0846741	0.21549	-0.096188
evm.model.supercontig_95.15	16428853	UNCHANGED	UNCHANGED	UNCHANGED	protease	SLP3	13	30.29	46992.7	36213.3	36586.7	37337.3	41203	35862.3	52377.7	48570.7	49973.3	55953.3	61411	58548.3	51259.3	56781	39658.7	52010	51208.7	47194.7	39930.9	38134.2	50307.2	58637.6	49233	50137.8	0.666989	0.0124554	0.871802	-0.0664189	0.221059	0.0262724
evm.model.supercontig_28.31	16415925	UNCHANGED	UNCHANGED	UNCHANGED	protease	AT3G45310	11	58.31	84869.3	77009	74257.7	85210.7	94427.7	98409.7	78426.7	90142	82696	102794	100842	96433.3	66293	90175.7	84823.3	84392.3	98499	93987.7	78712	92682.7	83754.9	100023	80430.7	92293	0.0501922	0.0140891	0.228277	0.235716	0.256086	0.198476
evm.model.supercontig_3257.1	16417509	UNCHANGED	UNCHANGED	UNCHANGED	protease	RD19	8	39.5	7158	15830	13405.3	15625	13212	26732.3	28316.7	25935.3	27344	41897.7	27521.7	30425.7	19201	38398.7	24897.3	46541	33616	21176.7	12131.1	18523.1	27198.7	33281.7	27499	33777.9	0.262026	0.242796	0.535551	0.610615	0.291192	0.2967
evm.model.supercontig_16.83	16410121	UNCHANGED	UNCHANGED	UNCHANGED	prolyl hydroxylase	P4H2	2	13.21	10885.5	14479	13081.5	11964.5	11119.5	9156.5	9795.5	12133	10302	10572	11772	9675.5	18249.5	8634.5	12985.5	6574	8188.5	11479	12815.3	10746.8	10743.5	10673.2	13289.8	8747.17	0.196545	0.943606	0.220571	-0.253959	-0.00947579	-0.603435
evm.model.supercontig_6.218	16423396	UNCHANGED	UNCHANGED	UNCHANGED	prolyl carboxypeptidase like protein	AT4G36195	10	40.23	43271	36527	35731.3	44134	43901.7	53672.7	41526.3	44319	43350	46408	47320.7	47757.3	35940.3	39817.7	35189.7	37841.7	42148	43985	38509.8	47236.1	43065.1	47162	36982.6	41324.9	0.0951667	0.0108082	0.134254	0.294665	0.131105	0.160166
evm.model.supercontig_20.69	16413096	UNCHANGED	UNCHANGED	UNCHANGED	prolyl aminopeptidase	PIP	3	13.78	13935	13099.3	10756.3	11770.3	14224	9805	11217.3	11917.7	11114	13988.7	9726	8455.67	12620	13716.7	18794.3	12786.3	18584.3	14149	12596.9	11933.1	11416.3	10723.4	15043.7	15173.2	0.698375	0.703183	0.962427	-0.0780972	-0.090331	0.0123712
evm.model.supercontig_285.2	16416068	UNCHANGED	UNCHANGED	UNCHANGED	proline-tRNA ligase	AT3G62120	18	63.6	32983	42778.3	34649	32837	47447.3	34687	23105.7	25726.7	27949.7	20559	26563	35935.3	29368	24351.7	29956.7	16298	21926.3	23184.7	36803.4	38323.8	25594	27685.8	27892.1	20469.7	0.795921	0.678544	0.054975	0.058399	0.113339	-0.44637
evm.model.supercontig_107.96	16405405	UNCHANGED	UNCHANGED	UNCHANGED	proline-tRNA ligase	OVA6	2	5.15	7520	5446	2629	6766.5	9035	5274	6486.5	4941	8322	9398	6776	9488	4404	6376.5	8656.5	5192.5	5468	5333.5	5198.33	7025.17	6583.17	8554	6479	5331.33	0.365171	0.210088	0.404037	0.434483	0.377817	-0.281275
evm.model.supercontig_130.25	16407928	UNCHANGED	UNCHANGED	UNCHANGED	prohibitin component of FtsH3/10 matrix-AAA protease heterodimers	PHB3	5	21.43	39010	28324.3	24007	22226	26278	14731	28648.3	34592.3	26536	29468.3	27661.7	20486.3	29240.7	25671.7	24350	42714.3	29363	26573.7	30447.1	21078.3	29925.6	25872.1	26420.8	32883.7	0.169455	0.329309	0.281051	-0.530545	-0.20998	0.315698
evm.model.supercontig_32.144	16417368	UNCHANGED	UNCHANGED	UNCHANGED	programmed cell death metacaspase-like regulator	MC5	5	25.96	4615	11258.7	12245	10236.3	14576.7	19869.3	18998	20937	25960.7	15040	14084	18667	15002	14444	14135.7	20001.7	11827	12798.3	9372.89	14894.1	21965.2	15930.3	14527.2	14875.7	0.207321	0.0732818	0.899506	0.668176	-0.463445	0.0341955
evm.model.supercontig_78.33	16426209	UNCHANGED	UNCHANGED	UNCHANGED	profilin actin nucleation protein	PRF1	4	43.51	165118	167621	167285	182299	163933	105526	170772	146595	154666	156546	157360	139574	143821	151383	151996	168688	140848	140906	166675	150586	157344	151160	149067	150147	0.525483	0.537101	0.916106	-0.146445	-0.0578478	0.0104212
evm.model.supercontig_1561.1	16409790	UNCHANGED	UNCHANGED	UNCHANGED	Probably inactive leucine-rich repeat receptor-like protein kinase At3g28040 OS=Arabidopsis thaliana	AT3G28040	3	6.07	11905.5	23157	15960	10750.5	15228.5	15761	21819	18345.5	10726	18245	15938	11906.5	17735.5	18577	8475.33	19878	19070	20720.5	17007.5	13913.3	16963.5	15363.2	14929.3	19889.5	0.444751	0.692539	0.204003	-0.289703	-0.142958	0.413863
evm.model.supercontig_38.50	16418887	UNCHANGED	UNCHANGED	UNCHANGED	Probable xyloglucan endotransglucosylase/hydrolase protein B OS=Phaseolus angularis	XTH5	11	46.08	50894	53474.3	49597.3	56197.7	63449.3	49264	55730.3	54832.3	73459.7	86716.9	58965	73963.6	51328.7	51129.7	47151.7	71017.7	64385	66338	51321.9	56303.7	61340.8	73215.2	49870	67246.9	0.306258	0.303052	0.00190792	0.133655	0.255295	0.431295
evm.model.supercontig_36.33	16418417	UNCHANGED	UNCHANGED	UNCHANGED	probable N-succinyldiaminopimelate aminotransferase DapC	AT1G77670	8	30.43	42322.7	43188	45934.7	44966.3	40172.7	45865.3	26771.3	30565.3	31958	30717.3	29244.3	33248.7	59770	58835.7	54948	57387	56822	56641	43815.1	43668.1	29764.9	31070.1	57851.2	56950	0.946934	0.538238	0.578758	-0.00484839	0.0619159	-0.0226516
evm.model.supercontig_12.2	16406747	UNCHANGED	UNCHANGED	UNCHANGED	probable NAD(P)H dehydrogenase (quinone) FQR1-like 1	AT4G27270	7	53.13	65520	69882.3	61658.7	65717.7	67797.3	75423	74442	76187.3	75902.3	88841.3	75908	87090.3	78735.7	96774	75332.7	106613	102093	71532.7	65687	69646	75510.6	83946.6	83614.1	93412.8	0.354919	0.107939	0.488871	0.0844326	0.152793	0.159873
evm.model.supercontig_27.163	16415538	UNCHANGED	UNCHANGED	UNCHANGED	probable NAD(P)H dehydrogenase (quinone) FQR1-like 1	AT4G27270	5	36.95	23758.3	25678	30588.5	27667.7	28734.7	30456	30077.7	30391.7	30445.3	37318.3	32801	34318.7	30551.7	37064	34061.7	40429	44118.2	39689.7	26674.9	28952.8	30304.9	34812.7	33892.5	41412.3	0.357012	0.0276886	0.0319512	0.118217	0.200061	0.289095
evm.model.supercontig_610.1	16423878	UNCHANGED	UNCHANGED	UNCHANGED	probable methyltransferase PMT3	AT1G04430	4	7.26	20134.7	12215.7	15591.7	12320	13762	12722.7	11086	11824.7	8964	10903.3	14642.7	12480	12598	8142.67	11114	5877.67	9265.33	13235	15980.7	12934.9	10624.9	12675.3	10618.2	9459.33	0.26194	0.212045	0.666722	-0.30506	0.254576	-0.166732
evm.model.supercontig_64.102	16424172	UNCHANGED	UNCHANGED	UNCHANGED	probable L-ascorbate peroxidase 6, chloroplastic/mitochondrial isoform X2	TAPX	8	65.96	31286.7	41360.7	29350.7	47808	41242	36447.4	41796	45769.7	40077	43755.3	55499	60596.3	40696.3	21674	38330	20146.7	31274.3	29435.7	33999.3	41832.5	42547.6	53283.6	33566.8	26952.2	0.190142	0.110977	0.392376	0.299117	0.324614	-0.31663
evm.model.supercontig_13.121	16407627	UNCHANGED	UNCHANGED	UNCHANGED	probable inactive purple acid phosphatase 27	PAP27	8	22.4	25154.7	20400.3	19679.7	19138	21760.7	17834.3	25592.3	25706	24030	23069.3	22017.3	22097.3	25383.7	27498	25327.7	26051.3	24893.3	18471.3	21744.9	19577.7	25109.4	22394.7	26069.8	23138.7	0.354108	0.0130857	0.299883	-0.151468	-0.165075	-0.172073
evm.model.supercontig_1.102	16404014	UNCHANGED	UNCHANGED	UNCHANGED	probable inactive purple acid phosphatase 2	AT1G13900	10	26.46	32770.3	28358	27563	26426	31213.3	30237.7	33078.3	32509.3	33819.7	41731	35953.3	34746.7	28590.7	36049.7	31181.7	33769	33361	33204.3	29563.8	29292.3	33135.8	37477	31940.7	33444.8	0.906953	0.118302	0.530462	-0.0133075	0.177616	0.0663865
evm.model.supercontig_8.110	16426387	UNCHANGED	UNCHANGED	UNCHANGED	Probable glucan endo-1,3-beta-glucosidase A6 OS=Arabidopsis thaliana	AT3G07320	13	53.68	65073.3	70800.7	71686.7	41801.3	48989	56933.7	90100	80322.7	68935.7	70924.7	66760.3	50464.3	86604.3	79249	75153.7	60460	59866	50601.3	69186.9	49241.3	79786.1	62716.4	80335.7	56975.8	0.0145676	0.122501	0.00723839	-0.490629	-0.347294	-0.495692
evm.model.supercontig_66.81	16424649	UNCHANGED	UNCHANGED	UNCHANGED	probable beta-D-xylosidase 7	AT1G78060	4	25.4	34609.7	29891	30718.3	30052.7	32363.3	25343	37462.3	38294	38395.3	43287	33960	40108.7	41905	42166.3	38433.3	44426.3	39043.7	27869.3	31739.7	29253	38050.6	39118.6	40834.9	37113.1	0.380724	0.71787	0.499811	-0.117702	0.0399356	-0.137873
evm.model.supercontig_70.71	16425359	UNCHANGED	UNCHANGED	UNCHANGED	Probable alpha-mannosidase At5g13980 OS=Arabidopsis thaliana	AT5G13980	11	34.81	36042.7	28074.7	30206	32083.3	27819	23443.7	45159.7	41927.7	39900.7	36160.7	31181.3	33836.7	26609	27781.7	24067.7	25218.3	23220.3	23029	31441.1	27782	42329.3	33726.2	26152.8	23822.6	0.348486	0.0149172	0.147672	-0.178502	-0.327787	-0.134636
evm.model.supercontig_70.70	16425358	UNCHANGED	UNCHANGED	UNCHANGED	Probable alpha-mannosidase At5g13980 OS=Arabidopsis thaliana	AT5G13980	12	46.41	177694	156881	159529	166950	162138	126886	162172	187296	178298	157160	174536	156477	153943	165142	164869	143726	129201	140817	164701	151991	175922	162725	161318	137915	0.422017	0.234258	0.0153982	-0.115866	-0.112503	-0.226133
evm.model.supercontig_7.264	16425180	UNCHANGED	UNCHANGED	UNCHANGED	Probable aldo-keto reductase 2 OS=Oryza sativa subsp. japonica	ATB2	15	54.09	106934	123520	114755	130568	130172	119885	105139	108785	104068	100592	106072	116440	123487	102224	112252	89220	104072	115493	115070	126875	105997	107701	112654	102929	0.117396	0.743669	0.37611	0.140899	0.0230037	-0.13026
evm.model.supercontig_117.82	16406443	UNCHANGED	UNCHANGED	UNCHANGED	Probable aldo-keto reductase 1 OS=Glycine max	AT1G60750	6	25.28	12186.3	11240.7	15218.7	13844	11969	13565.3	10634.3	10166	10061	12378	10665	9772.67	19435.7	21772.7	16389.3	18435	16708.3	18607.3	12881.9	13126.1	10287.1	10938.6	19199.2	17916.9	0.863693	0.452995	0.485953	0.0270954	0.0885843	-0.0997277
evm.model.supercontig_78.21	16426196	UNCHANGED	UNCHANGED	UNCHANGED	Probable 3-hydroxyisobutyrate dehydrogenase-like 1, mitochondrial OS=Arabidopsis thaliana	AT4G29120	5	22.88	16518	13936.3	13258.3	12476.7	13468.7	14899.7	12628.7	13299.7	11294.7	14636	13653.7	12576.7	15906.3	21828.7	20319	17867	16927	16138.7	14570.9	13615	12407.7	13622.1	19351.3	16977.6	0.476054	0.220495	0.267795	-0.0978919	0.134718	-0.188804
evm.model.supercontig_20.227	16413034	UNCHANGED	UNCHANGED	UNCHANGED	prephenate aminotransferase	AAT	3	19.09	12612.7	12034.7	11725.3	12108.3	12901.3	15531	16130.7	18122	20445.7	20192.3	18860.7	18669.3	15235	16977.5	11400	17604.5	19632.5	15933	12124.2	13513.6	18232.8	19240.8	14537.5	17723.3	0.262634	0.492448	0.180132	0.156515	0.0776327	0.285871
evm.model.supercontig_43.43	16420001	UNCHANGED	UNCHANGED	UNCHANGED	porphobilinogen deaminase	HEMC	7	21.59	27658.3	24227.7	25240.7	25178.3	17798.3	20534	27090.3	29028.7	31303.7	31490.7	27009.7	22798.7	20609	29619	30296	28609.3	29847.7	26419	25708.9	21170.2	29140.9	27099.7	26841.3	28292	0.129469	0.50486	0.681084	-0.280231	-0.10477	0.0759378
evm.model.supercontig_1348.1	16408244	UNCHANGED	UNCHANGED	UNCHANGED	poly-P/G elongation factor	ELF5A-1	12	76.88	46334.7	55521.7	56872	55246.7	49742	44132	85593	82692.3	70228.1	45878.7	70978.4	60065.3	83262.3	59363.8	51374	76013.3	60149.2	57624	52909.4	49706.9	79504.5	58974.1	64666.7	64595.5	0.525501	0.0767827	0.995223	-0.0900795	-0.430953	-0.00158901
evm.model.supercontig_1469.1	16409181	UNCHANGED	UNCHANGED	UNCHANGED	poly-P/G elongation factor	ELF5A-1	14	84.91	102548	113085	92418.1	124943	111930	138244	178342	192501	168689	192136	205590	204690	71437.9	36432.8	40427.3	56010.2	45849.4	60511.5	102684	125039	179844	200805	49432.7	54123.7	0.0816359	0.0621673	0.713145	0.284171	0.15905	0.130796
evm.model.supercontig_53.95	16422324	UNCHANGED	UNCHANGED	UNCHANGED	polyamine N-acetyltransferase	AT2G39020	5	61.63	8470.67	18173	15375	7591.33	12421	14311	32552.3	27348.7	30168.3	22108.3	28379.7	25257.3	15117	14350.3	9070.67	18306	14498.7	5338	14006.2	11441.1	30023.1	25248.4	12846	12714.2	0.505335	0.11238	0.976978	-0.291841	-0.249879	-0.014876
evm.TU.contig_31528.1	16429999	UNCHANGED	UNCHANGED	UNCHANGED	polyamine N-acetyltransferase	AT2G39020	3	17.6	11112.7	8015.33	8604.33	7580.67	8111.67	6474.33	10404.3	10389.7	9152.67	10325	10212.3	6878.33	6951.67	5328.67	5246	5991.33	4975	4266	9244.11	7388.89	9982.22	9138.56	5842.11	5077.44	0.156496	0.522184	0.364262	-0.323177	-0.127395	-0.202387
evm.model.supercontig_75.14	16425850	UNCHANGED	UNCHANGED	UNCHANGED	PNP precursor polypeptide	PNP-A	6	64.54	132117	147428	128282	201573	172176	161346	117514	138295	188508	178483	141053	166888	223219	220437	278291	212684	219129	197912	135942	178365	148106	162141	240649	209908	0.033725	0.587083	0.196521	0.391839	0.130623	-0.197172
evm.model.supercontig_21.89	16413604	UNCHANGED	UNCHANGED	UNCHANGED	PNP peptide receptor	AT1G33590	20	58.95	108723	123070	102989	133110	124426	147993	165425	151004	143163	144465	155623	171589	150852	135832	107430	192746	160714	157036	111594	135176	153197	157226	131371	170165	0.060798	0.713568	0.0852253	0.276579	0.0374476	0.373288
evm.model.supercontig_153.17	16409681	UNCHANGED	UNCHANGED	UNCHANGED	platform ATPase CDC48	AtCDC48B	16	44.67	51393.4	65096.1	59529.1	55370.7	49786.9	44475.6	50390.5	51218.3	44454	35410.2	51089.5	58244	49845.3	42892.1	44168.8	40222.1	47486.7	93638.7	58672.9	49877.8	48687.6	48247.9	45635.4	60449.1	0.157927	0.953405	0.429282	-0.234297	-0.0130876	0.405568
evm.model.supercontig_56.24	16422730	UNCHANGED	UNCHANGED	UNCHANGED	platform ATPase CDC48	AtCDC48B	23	67.6	87321	102974	116554	113300	110344	128513	34238.5	36574.5	23825.6	41964	104269	111285	87072.7	24884.2	51848.1	21239.6	38976	64666.9	102283	117386	31546.2	85839.2	54601.7	41627.5	0.210973	0.072268	0.586735	0.198692	1.44417	-0.391408
evm.model.supercontig_1516.1	16409589	UNCHANGED	UNCHANGED	UNCHANGED	PLAT domain-containing protein 3-like	PLAT1	4	28.57	8033.46	9989	8384.48	7776.42	7037.2	5938.16	39510	21867.1	16805.9	10640.6	11566	9104.49	14583.6	14267.3	11259.2	10912.3	13771.8	11949	8802.31	6917.26	26061	10437	13370	12211	0.0791538	0.0868517	0.438805	-0.347682	-1.32018	-0.130819
evm.model.supercontig_283.2	16416045	UNCHANGED	UNCHANGED	UNCHANGED	PLAT domain-containing protein 3-like	PLAT2	5	38.67	362129	285878	293144	326174	338504	249355	389048	358302	377297	418180	409222	398168	308599	375798	333516	365736	336146	301785	313717	304678	374882	408523	339305	334555	0.818967	0.0343658	0.868665	-0.0421779	0.123979	-0.020336
evm.model.supercontig_20.58	16413084	UNCHANGED	UNCHANGED	UNCHANGED	plastidial pyrophosphatase	PPa6	13	55.82	330965	282343	294120	289766	316569	289138	277130	311372	307361	308625	286452	304387	243112	291499	304590	268005	217761	232343	302476	298491	298621	299821	279734	239370	0.82826	0.929614	0.166822	-0.0191327	0.00578742	-0.224814
evm.model.supercontig_309.3	16417127	UNCHANGED	UNCHANGED	UNCHANGED	plastidial phosphoglucose isomerase	PGI1	12	22.54	35772	26681.3	23979.3	31019.7	34920.3	26265	27933.7	32777.7	33881.7	40461	39058	44167.3	31575	36860.3	33478	33330	34563.7	29157.7	28810.9	30735	31531	41228.8	33971.1	32350.4	0.68161	0.0151427	0.511246	0.0932683	0.386881	-0.0705229
evm.model.supercontig_4.193	16419278	UNCHANGED	UNCHANGED	UNCHANGED	plastidial phosphoglucomutase	PGMP	8	21.64	29378	18737.7	21842	24441.3	23798	19890	20981.3	19864.7	21915.3	23137.3	23580.7	23193.3	19490.3	22467	19718.7	20731.3	22192	20516	23319.2	22709.8	20920.4	23303.8	20558.7	21146.4	0.868909	0.0173353	0.618879	-0.0382061	0.15565	0.0406684
evm.model.supercontig_8.117	16426394	UNCHANGED	UNCHANGED	UNCHANGED	plastidial oxoene reductase	AT4G13010	16	71.84	76913.7	103806	89579	69731.7	77632.7	73468	118540	112242	85221	82021.7	88921.3	62664	103539	115990	107327	86188.3	109874	106361	90099.7	73610.8	105334	77869	108952	100808	0.11136	0.100163	0.379341	-0.291605	-0.435855	-0.112092
evm.model.supercontig_69.44	16424914	UNCHANGED	UNCHANGED	UNCHANGED	plastidial alkenal/alkenone oxidoreductase	AOR	9	44.22	26943.3	17970.7	21438.7	25031.7	19722	16670.7	26373.7	25313	33218.3	24434	25352.7	24421.3	17168	24060	26857.7	27399.3	23138.7	18007.7	22117.6	20474.8	28301.7	24736	22695.2	22848.6	0.669856	0.226398	0.97095	-0.111344	-0.194275	0.00971435
evm.model.supercontig_70.30	16425314	UNCHANGED	UNCHANGED	UNCHANGED	plastidial acetyl-CoA synthetase	ACS	8	17.04	36080.3	29429.7	28584	28715.7	29524.7	28502	26509.3	27236.7	28940	28725.7	26123.3	29058	26595.7	33424.3	29409.3	20594.3	27563.7	23441.3	31364.7	28914.1	27562	27969	29809.8	23866.4	0.363306	0.746421	0.103791	-0.117366	0.0211481	-0.320802
evm.model.supercontig_44.2	16420156	UNCHANGED	UNCHANGED	UNCHANGED	plasmodesmal protein	PDLP2	3	14.47	17535.3	16029.7	14187	13061.7	14870.3	8550.33	13743	14596.7	14331.7	15878.3	12603.7	10212.7	15658	20068.7	19862	13743.3	15191.3	11273.7	15917.3	12160.8	14223.8	12898.2	18529.6	13402.8	0.150206	0.469643	0.0492375	-0.388363	-0.141132	-0.467296
evm.model.supercontig_74.5	16425741	UNCHANGED	UNCHANGED	UNCHANGED	plasma membrane intrinsic protein	PIP1C	6	16.78	156819	132662	166675	158855	154385	200890	151569	166965	157948	146400	118202	169718	144921	172357	186205	145678	141766	166528	152052	171377	158827	144774	167827	151324	0.34181	0.417188	0.31451	0.172607	-0.13366	-0.149337
evm.model.supercontig_20.92	16413122	UNCHANGED	UNCHANGED	UNCHANGED	plasma membrane intrinsic protein	PIP2;8	6	35.48	116532	124001	127675	90560.7	125073	120819	144542	158827	156663	118185	135426	168479	170100	175618	142026	147344	115155	125850	122736	112151	153344	140697	162581	129450	0.403768	0.457927	0.0780023	-0.130116	-0.124183	-0.32877
evm.model.supercontig_19.203	16411943	UNCHANGED	UNCHANGED	UNCHANGED	plasma membrane intrinsic protein	PIP1;4	4	15.92	46063.3	43527	53686.7	48600.3	50868	58187.3	37962.7	41776.7	40762	34115.7	30212	47293	28940.3	37004.3	37355	30997.3	30218.7	41954.7	47759	52551.9	40167.1	37206.9	34433.2	34390.2	0.318063	0.605729	0.99311	0.13797	-0.110445	-0.00180275
evm.model.supercontig_53.82	16422310	UNCHANGED	UNCHANGED	UNCHANGED	plasma membrane intrinsic protein	PIP2;5	3	10.79	47329.3	48541.7	61212.7	57081.3	62064.3	80676.3	34651	49338.3	46296	40117.7	38377	63851.7	50512	60434.7	64764	60201	56607.3	77637.7	52361.2	66607.3	43428.4	47448.8	58570.2	64815.3	0.166765	0.689568	0.46522	0.347182	0.127731	0.146168
evm.model.supercontig_3.268	16416555	UNCHANGED	UNCHANGED	UNCHANGED	plant-specific stabilizing component ClpT of chloroplast Clp-type protease complex	AT4G25370	2	16.96	7810	6908	7125.5	7839	6582		13240.5	14045	13267.5	10155	13666	10440.5	11777.5	6088	7488	10772	8360	7576	7281.17	7210.5	13517.7	11420.5	8451.17	8902.67	0.911529	0.143919	0.829391	-0.0140703	-0.24322	0.075087
evm.model.supercontig_1524.3	16409666	UNCHANGED	UNCHANGED	UNCHANGED	PI-PLC X domain-containing protein At5g67130-like	AT3G19310	3	27.33	16084.5	33275	27196	26208	24436	31882	36946	39062	30011	36435	29720	29986	36395.5	33325	28199.5	29086.5	29835	23518	25518.5	27508.7	35339.7	32047	32640	27479.8	0.736277	0.400813	0.17265	0.108343	-0.141099	-0.248268
evm.model.supercontig_221.17	16413956	UNCHANGED	UNCHANGED	UNCHANGED	Phytochrome-associated serine/threonine-protein phosphatase OS=Pisum sativum	FYPP3	6	40.81	25776	20167	18138	15333	23313.3	10732.7	16048	15050.3	16555	16916.7	19622.7	15842	20080.7	20671.7	19486.3	15422	17444.7	14633.7	21360.3	16459.7	15884.4	17460.4	20079.6	15833.4	0.320696	0.262172	0.00934224	-0.375999	0.136476	-0.342752
evm.model.supercontig_52.64	16422089	UNCHANGED	UNCHANGED	UNCHANGED	phragmoplastin	DL1E	17	50.65	40656.3	62244.3	48839	53085.7	43205	47991.7	28293.7	26415.7	17792.3	18901	47344.7	29942.3	51015	19010	30028.7	7957	15933	38308	50579.9	48094.1	24167.2	32062.7	33351.2	20732.7	0.737193	0.424561	0.38876	-0.0727036	0.407843	-0.685834
evm.model.supercontig_185.13	16411678	UNCHANGED	UNCHANGED	UNCHANGED	photosystem II cp47 protein	PSBB	2	8.82	40800	31903	44864	44703	42632	42178.5	10622	23651	12117	9194	10153	23723	29887.5	34885.5	33200.5	19367.5	20161	36749	39189	43171.2	15463.3	14356.7	32657.8	25425.8	0.365536	0.86788	0.284234	0.139619	-0.107131	-0.361134
evm.model.supercontig_987.5	16429246	UNCHANGED	UNCHANGED	UNCHANGED	photosystem II CP43 chlorophyll apoprotein	PSBC	8	40.69	47146.7	31464.7	46894.3	46395	47506.3	28439	15861.3	21774.7	23508	16660	20871.3	20470.7	34757.3	44964.7	40149.7	31010.3	35507.3	43151	41835.2	40780.1	20381.3	19334	39957.2	36556.2	0.902249	0.715432	0.501586	-0.0368524	-0.0761083	-0.128339
evm.model.supercontig_37.14	16418592	UNCHANGED	UNCHANGED	UNCHANGED	photoreceptor	UVR8	21	76.66	149719	141337	134190	124008	124397	107393	180805	189858	183224	195985	133511	156898	151271	193085	173750	176257	158554	141304	141749	118599	184629	162131	172702	158705	0.0321462	0.28908	0.424152	-0.257242	-0.187468	-0.121935
evm.model.supercontig_147.1	16409182	UNCHANGED	UNCHANGED	UNCHANGED	phosphoribulokinase	PRK	9	39.31	50177.7	39381.3	44659	58561.3	47560.3	36931.7	28134.7	34210.7	44424.3	42361	30281.7	31351.7	32739.3	42099.7	44017.3	40013.3	51064.3	37829.3	44739.3	47684.4	35589.9	34664.8	39618.8	42969	0.694719	0.887221	0.567052	0.091975	-0.0379969	0.117112
evm.model.supercontig_111.26	16405849	UNCHANGED	UNCHANGED	UNCHANGED	phosphopentose epimerase	RPE	4	23.93	30865.3	18359	19583.3	34327.7	24966.3	25736.7	23173.7	30398	34028	36670.7	42340.5	37397.3	18769.7	22246.3	24399.3	23062.3	30114.7	22706.7	22935.9	28343.6	29199.9	38802.8	21805.1	25294.6	0.338986	0.0582922	0.297655	0.305414	0.410199	0.214161
evm.TU.contig_40434.1	16431481	UNCHANGED	UNCHANGED	UNCHANGED	phosphomannomutase	PMM	4	56.41	17425.7	19860	16825.3	19686	18862.7	17978	15767	19084.3	18359	14265.7	14352.7	14381	15921.7	19380	16538.7	17579.3	20567.5	25361	18037	18842.2	17736.8	14333.1	17280.1	21169.3	0.486204	0.0278283	0.195363	0.0630097	-0.307392	0.29286
evm.model.supercontig_170.35	16410855	UNCHANGED	UNCHANGED	UNCHANGED	phosphomannomutase	PMM	5	51.3	43662.3	41379	41022.7	42928	39677.3	36225	46004.7	49772	51700.7	47487	37575.3	45570.3	46056.3	43193.7	44701.7	40182	42065.3	37507.3	42021.3	39610.1	49159.1	43544.2	44650.6	39918.2	0.315797	0.180513	0.0386136	-0.0852532	-0.174978	-0.161631
evm.model.supercontig_53.86	16422314	UNCHANGED	UNCHANGED	UNCHANGED	phosphomannomutase	AT5G17530	3	10.63	11046.5	12303	9799.33	9983	9895.33	10530	10620	9784.67	11398	12771.7	11444.7	11300.3	9877.67	11906	10909.3	9628.33	10099.7	9939	11049.6	10136.1	10600.9	11838.9	10897.7	9889	0.289893	0.134153	0.168963	-0.124491	0.159348	-0.140123
evm.model.supercontig_10.255	16404621	UNCHANGED	UNCHANGED	UNCHANGED	phospholipase D	PLDALPHA1	49	81.68	281078	275195	277683	268597	290929	259708	242852	253757	249609	220792	261890	286923	241091	186741	240176	94829.3	203066	243889	277985	273078	248739	256535	222670	180595	0.630701	0.710269	0.429897	-0.0256951	0.044521	-0.302151
evm.model.supercontig_112.31	16405931	UNCHANGED	UNCHANGED	UNCHANGED	phospholipase C	NPC1	2	3.56	70352	82120.5	73768.5	83192	82254.5	74841	70848.5	61401.5	59012	58020.5	63321	79259.5	69947.5	71618.5	62082	78908	77030.5	73386.5	75413.7	80095.8	63754	66867	67882.7	76441.7	0.345409	0.69308	0.0633509	0.0869012	0.0687785	0.171316
evm.model.supercontig_514.3	16421937	UNCHANGED	UNCHANGED	UNCHANGED	phosphoglycerate kinase	PGK	18	80.1	464420	311100	328641	370173	349044	314235	375481	410548	414503	433393	404384	438231	348714	395622	392322	392111	331369	299166	368054	344484	400177	425336	378886	340882	0.668703	0.197444	0.289612	-0.0954796	0.0879639	-0.152491
evm.model.supercontig_2044.1	16413226	UNCHANGED	UNCHANGED	UNCHANGED	phosphoglycerate kinase	AT1G56190	22	66.32	195795	102888	143218	168401	113204	111729	95948.3	139312	129907	125580	138426	134104	124896	101052	102390	91894.3	98314.3	113124	147301	131111	121723	132703	109446	101111	0.646802	0.467742	0.450029	-0.16797	0.124609	-0.114284
evm.model.supercontig_21.148	16413423	UNCHANGED	UNCHANGED	UNCHANGED	phosphoglycerate dehydrogenase	EDA9	10	25.85	32620.3	31921	29621.3	27059	30138.3	30885.7	19271.3	19298.4	22561.1	15663.5	13843	16346.3	15441	26871.9	20148	17046.3	17463.7	19326.1	31387.6	29361	20376.9	15284.3	20820.3	17945.4	0.242895	0.0183233	0.44419	-0.0962916	-0.414888	-0.214377
evm.model.supercontig_106.86	16405255	UNCHANGED	UNCHANGED	UNCHANGED	phosphoglycerate dehydrogenase	EDA9	16	49.56	82743.3	65934.3	80793.3	79324.7	88881.7	86078.3	76883.7	79795	87800.3	77153.7	62698.3	58936	62588	95695	86207	55482	53263.7	61654.2	76490.3	84761.6	81493	66262.7	81496.7	56800	0.241303	0.0772715	0.0718854	0.148133	-0.29848	-0.520851
evm.model.supercontig_375.5	16418818	UNCHANGED	UNCHANGED	UNCHANGED	phosphoglycerate dehydrogenase	PGDH	16	37.38	68200.7	59243.3	64935	63754	64848.7	46801	62618.7	63967	56826	77427.3	69914.7	57251.7	66032	84408	72275	85722	78199.7	72431.7	64126.3	58467.9	61137.2	68197.9	74238.3	78784.4	0.426663	0.323884	0.53037	-0.133272	0.157676	0.0857465
evm.model.supercontig_160.2	16410150	UNCHANGED	UNCHANGED	UNCHANGED	phosphoenolpyruvate carboxykinase	PCK1	25	59.64	70038.5	74518	74579.3	99316.8	81545.3	101146	79051.7	86911.9	80097.2	94368.1	102472	131295	62414.6	61481.9	61194.8	82783.2	78526.8	74574.9	73045.3	94002.8	82020.3	109379	61697.1	78628.3	0.0310909	0.0756138	0.00212415	0.363914	0.415278	0.349847
evm.model.supercontig_19.174	16411910	UNCHANGED	UNCHANGED	UNCHANGED	phosphatidylinositol phospholipase C	PLC2	15	26.17	50035.7	48016.3	47850.7	55761	51535	40677.3	38565	37867	38462	39247.7	52197	44098.3	40158.7	39010.3	32944.7	38806.3	40208.7	44216	48634.2	49324.4	38298	45181	37371.2	41077	0.886694	0.143	0.250981	0.020331	0.238447	0.136403
evm.model.supercontig_20.65	16413092	UNCHANGED	UNCHANGED	UNCHANGED	peroxisomal NAD-dependent malate dehydrogenase	PMDH1	12	72.64	26112.7	23696.4	19610	28039	23097	21322	17327	18814.7	23199.3	21698	21330	22711.3	14664.3	20884.7	20915.7	18788	26971.7	21453.7	23139.7	24152.7	19780.3	21913.1	18821.6	22404.4	0.73256	0.30406	0.32321	0.0618135	0.147728	0.251399
evm.model.supercontig_48.58	16420918	UNCHANGED	UNCHANGED	UNCHANGED	peroxisomal long-chain acyl-CoA synthetase	LACS7	4	11.86	6805.33	4878	5044.33	6924.67	5972.67	5912.67	4295.67	4908.67	5426.67	5905.33	5304	6457	6123.67	7355.33	6845.33	9495.67	9613.33	9429	5575.89	6270	4877	5888.78	6774.78	9512.67	0.37649	0.095973	0.00162676	0.169264	0.271974	0.489676
evm.model.supercontig_20.87	16413116	UNCHANGED	UNCHANGED	UNCHANGED	peroxisomal hydroxypyruvate reductase	HPR	7	21.41	40425.7	22138.7	26319	34198	37847.7	28056.7	16690	24638	29328	29960.7	32068.3	25225.7	19341.3	26393	26678.7	23676	31572.3	23854	29627.8	33367.4	23552	29084.9	24137.7	26367.4	0.58046	0.258775	0.562987	0.171491	0.30442	0.127472
evm.model.supercontig_77.100	16426055	UNCHANGED	UNCHANGED	UNCHANGED	Peroxisomal	GOX1	8	31.32	24090.7	16437.3	27332	30750.7	38152.7	26581.3	22725.4	24217.7	35214.7	23098.7	22563.7	30155	17085.7	27705.5	24144	19993.7	26475.7	22491	22620	31828.2	27385.9	25272.5	22978.4	22986.8	0.120366	0.672124	0.998273	0.492709	-0.115867	0.000527036
evm.model.supercontig_119.99	16406621	UNCHANGED	UNCHANGED	UNCHANGED	peroxidase 53	AT2G38390	12	58.05	185096	177404	165335	144139	172571	168643	211821	215014	259726	217368	241349	239794	193818	234624	191065	223731	184872	185076	175945	161784	228854	232837	206502	197893	0.252231	0.829145	0.675702	-0.121054	0.0248963	-0.0614375
evm.model.supercontig_49.84	16421157	UNCHANGED	UNCHANGED	UNCHANGED	peroxidase 12	AT1G71695	21	68.33	218915	208322	190757	226959	216302	238136	274367	256412	267650	275014	284159	321613	222704	223383	230831	224495	245348	235066	205998	227133	266143	293596	225639	234970	0.110733	0.14495	0.227942	0.140903	0.141628	0.0584546
evm.TU.contig_30496.2	16429840	UNCHANGED	UNCHANGED	UNCHANGED	peptide-N4-(N-acetyl-beta-glucosaminyl)asparagine amidase A	AT3G14920	2	5.48	13804.5	12780	11823.5	12725	11145.5	12000.5	11250	13069	11482	14941	10132	9583.5	11086.5	10196	9970	9690	8835	9871	12802.7	11957	11933.7	11552.2	10417.5	9465.33	0.312173	0.842101	0.111152	-0.0985889	-0.0468739	-0.138284
evm.TU.contig_26337.1	16429422	UNCHANGED	UNCHANGED	UNCHANGED	peptidase S9 domain-containing protein	AT5G36210	11	26.88	19683.7	15034.3	15200.3	14397.7	15850.3	14654.3	17010.3	18723.3	19598.7	17562.3	18066.3	19426.7	16717.7	21994.7	16664	15944	14621.7	12427	16639.4	14967.4	18444.1	18351.8	18458.8	14330.9	0.351595	0.926651	0.113556	-0.152779	-0.00724044	-0.365179
evm.model.supercontig_22.17	16413853	UNCHANGED	UNCHANGED	UNCHANGED	Pepsin-type protease	AT1G79720	2	6.87	11597.5	19264	13362	8318	12912.5	21743.5	13845.5	16245	16623.5	16076	12471.5	10954	19808	17218.5	17370.5	18009.5	11541.5	15748.5	14741.2	14324.7	15571.3	13167.2	18132.3	15099.8	0.931777	0.241544	0.217247	-0.0413491	-0.241948	-0.264032
evm.model.supercontig_96.26	16428965	UNCHANGED	UNCHANGED	UNCHANGED	Pepsin-type protease	AT1G01300	18	63.32	311202	298514	286487	277059	295555	328060	444349	405413	408830	388448	355427	420460	343467	413321	328877	428010	363664	306696	298735	300225	419531	388112	361888	366123	0.932495	0.235552	0.927404	0.00717785	-0.112304	0.016786
evm.model.supercontig_1.229	16404154	UNCHANGED	UNCHANGED	UNCHANGED	Pepsin-type protease	AT3G25700	10	40.52	31837.3	36594.3	33550	35771	31675.7	32976	30066.3	31842	35030.3	28339.3	30669.7	31383.3	46735.3	35536.3	46310.3	37063	43644.7	38660.3	33993.9	33474.2	32312.9	30130.8	42860.7	39789.3	0.791898	0.273035	0.501878	-0.0222249	-0.100872	-0.107273
evm.TU.contig_31827.1	16430034	UNCHANGED	UNCHANGED	UNCHANGED	Pepsin-type protease	AT1G09750	15	47.94	603060	727793	800730	887541	650894	910068	976986	964442	986059	983361	758738	1.03556e+06	778597	844158	916427	875597	782178	725480	710528	816168	975829	925886	846394	794418	0.354642	0.589037	0.429236	0.199975	-0.0757933	-0.0914305
evm.model.supercontig_403.2	16419512	UNCHANGED	UNCHANGED	UNCHANGED	Pepsin-type protease	AT5G07030	13	45.19	512435	499117	480744	463261	502004	514708	617555	637353	606766	630508	660734	565318	481932	495534	475522	475854	461036	450866	497432	493324	620558	618853	484329	462585	0.830629	0.956756	0.0806664	-0.0119629	-0.00396852	-0.0662696
evm.model.supercontig_87.102	16427660	UNCHANGED	UNCHANGED	UNCHANGED	Pepsin-type protease	APA1	17	53.13	111806	90121.3	90293.3	109270	105122	117215	99586	110868	95189.3	128546	104093	90425	85671.7	106262	87897.3	93887	124958	120883	97407	110536	101881	107688	93277	113243	0.177242	0.656077	0.163969	0.182419	0.0799663	0.279826
evm.model.supercontig_104.55	16405062	UNCHANGED	UNCHANGED	UNCHANGED	Pepsin-type protease	AT3G52500	11	38.03	55540	53092.3	51250	61363	57460.7	64114.7	63001.3	64857.7	61167	74348.7	72757.3	78771	61623.3	62174.7	66218	71973	75301.7	61939.3	53294.1	60979.4	63008.7	75292.3	63338.7	69738	0.0286301	0.00419309	0.208258	0.194347	0.256953	0.138858
evm.model.supercontig_52.175	16422037	UNCHANGED	UNCHANGED	UNCHANGED	PEP carboxylase	PPC1	8	13.3	8121.43	10749.6	15916	14158.1	15358.1	16059.4	3364.99	3561.54	2919.11	3759.21	6983.06	9116.37	9883.85	4770.17	5729.31		3459.32	5166.01	11595.7	15191.9	3281.88	6619.54	6794.44	4312.66	0.201592	0.100468	0.326934	0.389714	1.01221	-0.655776
evm.model.supercontig_97.104	16429038	UNCHANGED	UNCHANGED	UNCHANGED	PEP carboxylase	PPC3	4	16.17	7419.99	9133.93	11340.6	10759.9	13845.9	13162.1	7386.82	7948.11	4934.49	7585.11	20241.3	22506.3	12483.7	4519.88	6581.61	4141	4858.68	7934.48	9298.17	12589.3	6756.48	16777.6	7861.72	5644.72	0.0888542	0.101695	0.450658	0.437179	1.31219	-0.477943
evm.model.supercontig_1461.3	16409172	UNCHANGED	UNCHANGED	UNCHANGED	pectin methylesterase	PME2	12	27.83	37801.9	27497.7	31310.7	21890.9	30178.9	13949.3	38641.8	46035	35726	34600.3	24778.6	20417.9	35017.5	34491.2	34878.1	39987.7	23907.1	28479.8	32203.4	22006.4	40134.3	26599	34795.6	30791.5	0.140994	0.059751	0.449909	-0.549293	-0.593465	-0.176371
evm.model.supercontig_14.109	16408602	UNCHANGED	UNCHANGED	UNCHANGED	pectin methylesterase	PME31	10	49.21	19095.7	41509.7	38814.7	21697.7	38633.3	48435	37213	36460.7	38118.7	26562.7	33776.3	37299.3	22141.3	15223.3	22819	24976.3	18621	16975	33140	36255.3	37264.1	32546.1	20061.2	20190.8	0.782087	0.213928	0.971771	0.12962	-0.195302	0.00928698
evm.model.supercontig_25.193	16414793	UNCHANGED	UNCHANGED	UNCHANGED	pectin methylesterase	ARATH65	6	13.12	27185.3	22476	22886.9	17696.4	18394.6	16564.7	29623.7	27597	27024	24826	25699	24556.7	22743.2	29382	27161.8	21757	20379	20779	24182.8	17551.9	28081.6	25027.2	26429	20971.7	0.0142535	0.0238246	0.0520465	-0.46235	-0.166124	-0.33368
evm.model.supercontig_25.194	16414794	UNCHANGED	UNCHANGED	UNCHANGED	pectin methylesterase	PME2	30	66.37	538673	521626	407227	552908	563698	419718	665473	697226	693427	678704	680257	684393	415991	415615	429009	447416	407856	403215	489175	512108	685376	681118	420205	419496	0.730315	0.696539	0.963809	0.0660961	-0.00899021	-0.00243857
evm.model.supercontig_3.77	16416863	UNCHANGED	UNCHANGED	UNCHANGED	pectin methylesterase	AT3G49220	12	27.2	35460.3	39697.7	35813.7	40781.3	42871	42715	34147	40711.7	43430	37381	38976	46377.7	53235	61683.7	61912.3	54882	59993.7	57859	36990.6	42122.4	39429.6	40911.6	58943.7	57578.2	0.027577	0.723806	0.693069	0.187432	0.0532309	-0.0338136
evm.model.supercontig_198.15	16412377	UNCHANGED	UNCHANGED	UNCHANGED	pectin methylesterase	PMEPCRA	19	54.4	104937	140172	157686	129531	131448	150502	88402.7	83002.3	68593	60484.3	90222.7	111212	104212	68211.3	73990	81310.7	65475.7	97566.7	134265	137160	79999.3	87306.3	82137.9	81451	0.872248	0.668926	0.964503	0.0307789	0.126098	-0.0121155
evm.model.supercontig_57.34	16422855	UNCHANGED	UNCHANGED	UNCHANGED	pectin acetylesterase	AT3G62060	2	6.34	3516.56	3712.07	2781.19	2416.19	2633.57	3265.88	3774.58	3911.71	3800.41	2236.58	2669.55	3231.48	5007.49	4463.39	5866	5742	2714.2	2136.81	3336.61	2771.88	3828.9	2712.54	5112.29	3531	0.212536	0.0185309	0.254713	-0.267517	-0.497287	-0.533893
evm.model.supercontig_143.7	16409015	UNCHANGED	UNCHANGED	UNCHANGED	pectin acetylesterase	AT4G19410	19	75.07	304231	324227	301333	354847	324366	369793	360207	381396	347486	380780	398110	450206	330578	306363	338915	342428	355321	348753	309930	349669	363030	409698	325286	348834	0.058947	0.113324	0.0872689	0.174045	0.174475	0.100834
evm.model.supercontig_48.227	16420870	UNCHANGED	UNCHANGED	UNCHANGED	pectin acetylesterase	AT3G05910	13	58.6	38574.3	37103.7	38831	42932	40257.3	51576.3	29293	30108.3	20203.7	30742.7	46705.7	49717.7	44458	22545.7	27742.7	31908.7	32202.7	46883.3	38169.7	44921.9	26535	42388.7	31582.1	36998.2	0.122567	0.0768061	0.547552	0.234992	0.675782	0.228348
evm.model.supercontig_4.36	16419330	UNCHANGED	UNCHANGED	UNCHANGED	pectate lyase	AT5G63180	6	23.21	18576.4	20696	20761.5	29389.5	23111.1	20925.8	18866	26510.3	22125.2	8926.99	11847.6	22429.1	14299.4	7597.95	14022.5	5025.17	6985.63	15398.3	20011.3	24475.4	22500.5	14401.2	11973.3	9136.36	0.165641	0.157282	0.503343	0.290521	-0.643767	-0.39013
evm.model.supercontig_59.92	16423235	UNCHANGED	UNCHANGED	UNCHANGED	pectate lyase	AT3G07010	6	28	24884.7	39408.3	33481	37647.3	32670	39643.3	21377	22057.3	18017.7	13146	24686.7	31397.7	27969	12039	26215	8212	13259.7	27779.3	32591.3	36653.6	20484	23076.8	22074.3	16417	0.43603	0.660456	0.505086	0.169465	0.171944	-0.427179
evm.model.supercontig_8.183	16426467	UNCHANGED	UNCHANGED	UNCHANGED	pectate lyase	AT3G07010	3	17.83	12011.3	15115	14305	19030.3	18634.3	19693.7	3705.5	6074.33	4343.5	4569.5	11355	13961.7	12459	6765.5	11144	5163	8315	19053.7	13810.4	19119.4	4707.78	9962.06	10122.8	10843.9	0.00561613	0.14292	0.881586	0.469281	1.0814	0.0992691
evm.model.supercontig_33.89	16417736	UNCHANGED	UNCHANGED	UNCHANGED	pectate lyase	AT1G67750	10	46.4	30057	62255	49778.5	57626.9	63664.6	90413	14539.7	17460.7	9609.47	12533	36507.7	72491.9	49710.6	10223.4	20998.5	4119.17	10019.4	40203	47363.5	70568.2	13869.9	40510.9	26977.5	18113.9	0.167004	0.204122	0.614235	0.575241	1.54635	-0.574661
evm.model.supercontig_85.96	16427536	UNCHANGED	UNCHANGED	UNCHANGED	pathogen polygalacturonase inhibitor	PGIP1	15	56.92	149363	196880	136833	107013	129662	145436	143581	117190	95325.7	128059	115405	88976	179529	199898	138426	159968	109364	80969.7	161025	127370	118699	110813	172618	116767	0.19123	0.685359	0.129667	-0.338261	-0.0991777	-0.563946
evm.model.supercontig_16.41	16410075	UNCHANGED	UNCHANGED	UNCHANGED	pathogen polygalacturonase inhibitor	PGIP1	4	13.19	15892.7	14181.7	13116	18533.5	16583	14002.3	25110.7	20561.3	23615.7	27407.3	27188.3	24203.5	19931.3	18583	15626	20553	21002.7	19089.3	14396.8	16372.9	23095.9	26266.4	18046.8	20215	0.269095	0.134098	0.195467	0.185568	0.185582	0.163685
evm.model.supercontig_1465.1	16409174	UNCHANGED	UNCHANGED	UNCHANGED	patellin-4	AT1G30690	5	22.65	14404.7	21528	25409.7	13640.7	11793	8157	5650	7490.67	8816	6687	9339.33	8738.5	15520.3	3491	11060.3	2983	4264	7001	20447.4	11196.9	7318.89	8254.94	10023.9	4749.33	0.0621294	0.485569	0.227714	-0.868823	0.173634	-1.07765
evm.TU.contig_39307.1	16431319	UNCHANGED	UNCHANGED	UNCHANGED	Patellin-3, putative	AT1G72160	6	32.82	17554.3	27277	22742.3	18880.3	19076	16844.3	22913.3	22845.7	24543.7	19779.7	16481.7	18625.3	26339.7	24117.3	24073.3	15766.7	19130.3	19556.7	22524.6	18266.9	23434.2	18295.6	24843.4	18151.2	0.215719	0.00994425	0.00906217	-0.302268	-0.357124	-0.452799
evm.model.supercontig_1120.1	16406005	UNCHANGED	UNCHANGED	UNCHANGED	Papain OS=Carica papaya	XCP1	14	65.14	747346	864350	796433	827334	843788	784352	145156	140801	144396	147037	152571	134317	973952	1.12053e+06	1.01455e+06	1.15656e+06	953878	936541	802710	818492	143451	144642	1.03634e+06	1015660	0.701204	0.841123	0.815606	0.0280895	0.0119265	-0.0290823
evm.model.supercontig_23.10	16414144	UNCHANGED	UNCHANGED	UNCHANGED	P3A-type proton-translocating ATPase	HA1	4	9.51	9571.5	3767.5	6098	6325	10566.3	6317	2284	8195.5	5813.5	7344.67	11020.7	12427.7	6693	3993	4636.33	3879	5881.67	6136.67	6479	7736.11	5431	10264.3	5107.44	5299.11	0.598514	0.102435	0.868109	0.255837	0.91835	0.0531488
evm.model.supercontig_417.1	16419665	UNCHANGED	UNCHANGED	UNCHANGED	oxygen-dependent coproporphyrinogen III oxidase	LIN2	9	37.29	25047	32756.7	29788.3	35414	23495	21508.7	17628	16444.3	15030.3	13150.3	16293.7	24331	18793.7	17504.3	17590.3	9081.67	17697.3	23752.3	29197.3	26805.9	16367.6	17925	17962.8	16843.8	0.650293	0.671805	0.806516	-0.123287	0.131134	-0.0927947
evm.model.supercontig_64.75	16424311	UNCHANGED	UNCHANGED	UNCHANGED	outer membrane porin	AT1G45170	12	89.15	92944	102950	100201	100047	82190.7	91109.3	88588.7	93122.3	82944	81752.7	74620.3	79507.3	88533.7	77990.7	92384.3	62955	76789	86191.3	98698.4	91115.8	88218.3	78626.8	86302.9	75311.8	0.271971	0.0569822	0.241587	-0.115326	-0.166058	-0.196533
evm.model.supercontig_190.4	16412148	UNCHANGED	UNCHANGED	UNCHANGED	osmotin-like protein	AT2G28790	11	68.5	629909	546968	608241	545653	540961	514947	627966	641826	572263	604130	660353	560190	492242	401117	550964	356923	380973	437054	595039	533854	614018	608225	481441	391650	0.082992	0.87977	0.144728	-0.15654	-0.0136771	-0.297795
evm.model.supercontig_17.2	16410699	UNCHANGED	UNCHANGED	UNCHANGED	ornithine aminotransferase	DELTA-OAT	4	11.53	17028	14831.3	15521.3	14492	12943.3	12513	16013	17517	19489	15092	14055	13998.7	15462	18746.3	16467.3	14268.3	14549	12498.7	15793.6	13316.1	17673	14381.9	16891.9	13772	0.0487115	0.036811	0.0552659	-0.246163	-0.297294	-0.294593
evm.model.supercontig_89.71	16427949	UNCHANGED	UNCHANGED	UNCHANGED	OPC-8:CoA oxidase	ACX1	13	29.67	47455.3	37832	37059.3	35820.7	42023.7	44543.7	28982.3	27801.7	26498.3	37923.3	37750.7	30510.3	30223	35217.3	31662	25062	30303.7	33212	40782.2	40796	27760.8	35394.8	32367.4	29525.9	0.997558	0.0399986	0.368926	0.000487315	0.350489	-0.132563
evm.model.supercontig_126.42	16407346	UNCHANGED	UNCHANGED	UNCHANGED	omega-amidase	AT5G12040	8	58.22	51921.3	50090.7	51896.7	51036.7	47874.3	49708	63313.3	61101.7	64477.3	70300.7	61110.7	58075.3	42415.3	53569.7	57232.7	47194.3	48091	40836.3	51302.9	49539.7	62964.1	63162.2	51072.6	45373.9	0.183906	0.960985	0.318599	-0.0504559	0.00453219	-0.170686
evm.TU.contig_29865.1	16429742	UNCHANGED	UNCHANGED	UNCHANGED	obg-like ATPase 1	AT1G30580	3	30.71	14845.3	20408.7	29096.3	22084.7	21930	37198	6444	7444	6461.33	7041.33	11547	19129.3	18660.3	9140	12831	7275.67	11037.3	11100.7	21450.1	27070.9	6783.11	12572.6	13543.8	9804.56	0.438874	0.177532	0.28693	0.335757	0.890259	-0.466106
evm.model.supercontig_9.380	16428291	UNCHANGED	UNCHANGED	UNCHANGED	O-acetylserine sulfydrylase	OASB	16	72.73	94196.7	61516	74213.7	86975	89259	63821.3	69637	73797.7	78987.3	83207.3	85286.3	88591.7	56872	72115.7	78346.7	78569.3	90447.7	78321.7	76642.1	80018.4	74140.7	85695.1	69111.4	82446.2	0.800595	0.0209075	0.151273	0.0621953	0.208948	0.254529
evm.model.supercontig_284.7	16416064	UNCHANGED	UNCHANGED	UNCHANGED	nucleotide exchange factor	MGE1	2	5.14	13880.5	28555	25854.5	24634.5	22707	26087	34672	38292.5	36840	33863	31572.5	32916.5	25417.5	20466	25444.5	27694.5	20971.5	21449.5	22763.3	24476.2	36601.5	32784	23776	23371.8	0.729315	0.0373611	0.889297	0.104666	-0.158911	-0.0247351
evm.model.supercontig_29.171	16416201	UNCHANGED	UNCHANGED	UNCHANGED	nucleotide exchange factor	AT4G16660	5	8.31	18425	18370.7	19725.7	23843	25159.7	20487	14907.7	15762.7	18997	21768	22142	23137	17168.3	17948.3	19105	22948	25545.3	23267	18840.4	23163.2	16555.8	22349	18073.9	23920.1	0.0415086	0.0115087	0.0041555	0.298003	0.432875	0.404317
evm.model.supercontig_79.30	16426314	UNCHANGED	UNCHANGED	UNCHANGED	nucleoside diphosphate kinase	NDPK3	9	57.81	95643.3	106895	83067.7	84823.7	104729	112109	168213	151066	125787	115614	125937	101655	112040	116320	89240.7	114425	116181	123567	95202.1	100554	148356	114402	105867	118058	0.64219	0.0749307	0.240815	0.0789034	-0.374948	0.157239
evm.model.supercontig_22.47	16413886	UNCHANGED	UNCHANGED	UNCHANGED	nucleoside diphosphate kinase	NDPK1	10	72.3	355451	396581	406346	382874	361072	353048	417776	372136	378334	367460	362506	400102	435619	440648	437089	429979	403462	395974	386126	365664	389415	376689	437785	409805	0.318203	0.529975	0.054977	-0.0785509	-0.0479341	-0.0952853
evm.model.supercontig_4.78	16419376	UNCHANGED	UNCHANGED	UNCHANGED	nucleoside diphosphate kinase	NDPK2	5	33.06	135382	82554	100961	131435	94903	109001	103402	122586	139640	134453	117625	119893	95324.3	131105	142695	102201	111540	82018.7	106299	111780	121876	123990	123041	98586.8	0.784953	0.865603	0.217124	0.0725342	0.0248136	-0.319678
evm.model.supercontig_69.55	16424926	UNCHANGED	UNCHANGED	UNCHANGED	nucleoredoxin	AT1G60420	8	22.66	55739.7	67044.6	62071.1	62041.3	63974.7	71565.8	68085	74903.9	69995.5	74849.5	69906.5	69038.4	73782.2	64995.4	69040.8	68820	65818	63853.3	61618.4	65860.6	70994.8	71264.8	69272.8	66163.8	0.387247	0.925712	0.347165	0.0960527	0.00547615	-0.0662478
evm.model.supercontig_69.54	16424925	UNCHANGED	UNCHANGED	UNCHANGED	nucleoredoxin	AT1G60420	6	15.29	6337.63	6799.56	6806.09	5117.6	5130.76	4211.23	705.56	844.398	182.956	719.9	1237.52	1358.66	10192.5	7126.02	7910.06	4047.12	8946.67	7629.72	6647.76	4819.86	577.638	1105.36	8409.53	6874.5	0.00588019	0.133508	0.424774	-0.463875	0.936278	-0.29077
evm.model.supercontig_48.134	16420767	UNCHANGED	UNCHANGED	UNCHANGED	nucleocytoplasmic transport cargo adaptor protein	IMPA-1	8	27.49	8218.82	5884.65	6285.6	6297.94	7935.56	6087.23	3775.68	4090.6	4193.85	3475.16	3271.72	2729.3	4706.48	6120.27	5708.86	3529.14	4735.25	4232.22	6796.36	6773.58	4020.04	3158.72	5511.87	4165.54	0.981583	0.0280725	0.0694079	-0.00484411	-0.347869	-0.40404
evm.model.supercontig_9.100	16427981	UNCHANGED	UNCHANGED	UNCHANGED	nucleocytoplasmic transport cargo adaptor protein	IMPA-1	7	19.06	27692.1	20032.9	20784	18450.2	23842.6	17047.7	17564.2	19986.7	20494.2	19277.9	19044.7	17875.1	21095.3	27161.3	22496.4	16987.9	20245.2	18528.4	22836.3	19780.1	19348.3	18732.6	23584.3	18587.2	0.393456	0.572393	0.072389	-0.207276	-0.0466603	-0.343524
evm.model.supercontig_48.177	16420814	UNCHANGED	UNCHANGED	UNCHANGED	nucleocytoplasmic transport cargo adaptor protein	IMPA-4	8	26.31	19697	14979.1	14715.9	13180.2	18202.6	12418.8	13234.5	14215.3	14016.5	18522	16278.7	12378.3	11429.8	16876.2	15987.6	11492.6	14005.6	10823.3	16464	14600.5	13822.1	15726.3	14764.5	12107.2	0.486124	0.354412	0.243696	-0.173296	0.186206	-0.286271
evm.model.supercontig_151.53	16409573	UNCHANGED	UNCHANGED	UNCHANGED	nucleocytoplasmic transport cargo adaptor protein	IMPA-1	10	30.89	18999.4	12270.8	12963.5	10731	13282.9	7491.02	11441	13282.7	13297.2	17376.4	17365.3	12535.9	10206.7	14741.3	12548.8	10788.4	12440.9	10657.8	14744.6	10501.6	12673.6	15759.2	12498.9	11295.7	0.19322	0.148255	0.447312	-0.489567	0.314363	-0.146034
evm.model.supercontig_3.105	16416375	UNCHANGED	UNCHANGED	UNCHANGED	nucleocytoplasmic import karyopherin	AT5G53480	2	4.47	16830.5	11688	14008	13457	18054	8726	8948	9453	10591.5	11134.5	12643.5	11460	11364	9031	11775	6892	8876	11508	14175.5	13412.3	9664.17	11746	10723.3	9092	0.816275	0.035673	0.361972	-0.0798394	0.281452	-0.238084
evm.model.supercontig_69.41	16424911	UNCHANGED	UNCHANGED	UNCHANGED	Nucleic acid-binding protein	AT1G23750	6	64.23	85512.7	72038.3	81678.3	72954	66781.3	46211	123653	107102	72735.3	101860	67391.7	81042	86532	85069	84852	86059	61239.7	62456	79743.1	61982.1	101163	83431.2	85484.3	69918.2	0.120403	0.381198	0.126851	-0.363508	-0.278026	-0.289992
evm.model.supercontig_29.2	16416225	UNCHANGED	UNCHANGED	UNCHANGED	Nonsense-Mediated mRNA Decay effector protein	LBA1	3	5.19	9648	7600.67	8095.33	7436.67	9806.5	6920	9431	8868.5	6304	7347	7049.67	5778	6643	6339.67	7602	2951	4915.67	7038.67	8448	8054.39	8201.17	6724.89	6861.56	4968.44	0.734368	0.241963	0.201571	-0.0688347	-0.286319	-0.465741
evm.model.supercontig_64.88	16424325	UNCHANGED	UNCHANGED	UNCHANGED	non-photochemical quenching PsbS protein	NPQ4	5	28.68	64281.7	33301.3	50667	56194.7	53735.3	55176.7	19351.7	26433.7	33708.3	34579.3	36044.3	43614	34082.7	47342	55180	35042	33166.7	39749	49416.7	55035.6	26497.9	38079.2	45534.9	35985.9	0.565988	0.0815297	0.213478	0.155366	0.523127	-0.339541
evm.model.supercontig_586.1	16423092	UNCHANGED	UNCHANGED	UNCHANGED	non-peroxisomal hydroxypyruvate reductase	AT1G79870	10	50.8	23196	19256.7	19090.3	20093.7	21501.7	17611	21592	20792	18660	21796	20053	17046.3	15196	21213	17807.3	18369	18902.7	21917.7	20514.3	19735.4	20348	19631.8	18072.1	19729.8	0.680781	0.684874	0.46666	-0.0558433	-0.0516962	0.12661
evm.model.supercontig_2.115	16412470	UNCHANGED	UNCHANGED	UNCHANGED	Non-functional NADPH-dependent codeinone reductase 2 OS=Papaver somniferum	AT1G59950	3	13.1	11791.7	10738.3	10934.7	13023.3	15268.3	11890	10807.7	10840	12472.3	11298.7	13486.3	14582	6627.33	6360.67	9234	4455.33	10085.3	9770	11154.9	13393.9	11373.3	13122.3	7407.33	8103.56	0.0985809	0.190428	0.750468	0.263899	0.206369	0.129601
evm.model.supercontig_27.37	16415656	UNCHANGED	UNCHANGED	UNCHANGED	non-classical arabinogalactan protein 31-like	AT2G34700	7	45.31	420171	393279	440475	315261	332789	262067	563265	538841	477256	497750	469029	356217	576937	649021	578907	548726	541364	441498	417975	303372	526454	440999	601622	510529	0.0105473	0.163947	0.0955247	-0.462327	-0.255533	-0.236863
evm.model.supercontig_800.3	16426831	UNCHANGED	UNCHANGED	UNCHANGED	N-myristoyltransferase	NMT1	12	46.45	37927	38484.3	36176	36042.7	35279.3	25996.3	38920.7	37105.3	36144.3	36642.7	36435	28615.3	38670.7	39408.3	41346.7	32012.7	34094.7	27092.3	37529.1	32439.4	37390.1	33897.7	39808.6	31066.6	0.198199	0.275079	0.0170947	-0.210261	-0.141471	-0.357716
evm.TU.contig_29544.2	16429712	UNCHANGED	UNCHANGED	UNCHANGED	nitrogen regulatory protein P-II homolog	GLB1	5	36.04	30639	31269.3	22982.3	30113.3	22082	28783.3	44064	37771	47620.7	35371.3	29874	30813	22930.7	26036	25665	28503.3	30402.7	23044.7	28296.9	26992.9	43151.9	32019.4	24877.2	27316.9	0.738467	0.0291006	0.369174	-0.0680641	-0.430475	0.134968
evm.model.supercontig_195.34	16412287	UNCHANGED	UNCHANGED	UNCHANGED	nitrilase	NIT4	9	43.27	25686	21190	20861.7	24566.3	21848.7	28790	25188.3	26989.7	29399.3	30914.3	31074	37655.3	28089.7	28378	28886.7	34591.3	31421	24938.3	22579.2	25068.3	27192.4	33214.6	28451.4	30316.9	0.384199	0.0762632	0.548526	0.15087	0.28861	0.0916198
evm.model.supercontig_112.87	16405992	UNCHANGED	UNCHANGED	UNCHANGED	neutral ceramidase	AT1G07380	9	25.72	19698.7	19869.7	15278	15348.7	9994.67	17567.7	28276	27489.7	23355.3	23058.3	19080.7	16935.7	21214	23395.3	16461	17375.7	15086	12139.3	18282.1	14303.7	26373.7	19691.6	20356.8	14867	0.215151	0.0469942	0.0974002	-0.354048	-0.421521	-0.453396
evm.model.supercontig_56.101	16422696	UNCHANGED	UNCHANGED	UNCHANGED	neutral ceramidase	AT2G38010	9	23.06	21336.7	19648.7	16341	17751.3	13057	19021.7	24628.3	25101	24382.7	25066.7	22278	22035.3	22336.7	23399.3	21302	22298	21369.7	14661	19108.8	16610	24704	23126.7	22346	19442.9	0.344472	0.188126	0.306895	-0.202183	-0.0951873	-0.200774
evm.model.supercontig_6.349	16423541	UNCHANGED	UNCHANGED	UNCHANGED	NADPH-dependent thioredoxin reductase	NTRB	16	70.26	98202	111860	112600	103362	110622	88414	84904.3	87603.3	82005.3	82231	71832	80501	125624	98991.7	106328	93679	98442.7	64568.7	107554	100799	84837.7	78188	110314	85563.4	0.448154	0.138468	0.134814	-0.093575	-0.117758	-0.366555
evm.model.supercontig_250.11	16414901	UNCHANGED	UNCHANGED	UNCHANGED	NADPH-dependent oxidoreductase 2-alkenal reductase OS=Arabidopsis thaliana	AT3G03080	17	81.92	77515.3	72432	68497.1	79111.6	93927.3	63651	97633.7	91019.7	104699	88739	92915.7	102901	62175	77308.3	64445.9	72677.3	83851.7	77620.7	72814.8	78896.6	97784.2	94852	67976.4	78049.9	0.541444	0.63786	0.152704	0.115732	-0.0439241	0.199362
evm.model.supercontig_33.166	16417615	UNCHANGED	UNCHANGED	UNCHANGED	NADPH-dependent aldo-keto reductase, chloroplastic OS=Arabidopsis thaliana	ChlAKR	13	55.99	43212	48260.3	42944.7	52011.7	65776.7	51639	85654.3	73918.3	79450	77493	78702.3	96172.7	46874	59797.3	60617.7	60745	76293.3	57031.7	44805.7	56475.8	79674.2	84122.7	55763	64690	0.078379	0.555429	0.29361	0.333951	0.0783816	0.214235
evm.model.supercontig_33.168	16417617	UNCHANGED	UNCHANGED	UNCHANGED	NADPH-dependent aldo-keto reductase, chloroplastic OS=Arabidopsis thaliana	ChlAKR	4	18.53	3885.47	5387.19	4874.04	3785.36	4050.8	3881.23	8193.13	6995.02	6679.68	8411.29	8200.79	7482.68	7838.14	7350.56	6327.59	6078.43	5896.08	5088.49	4715.57	3905.79	7289.28	8031.59	7172.1	5687.67	0.144605	0.241184	0.0511898	-0.271815	0.139909	-0.334558
evm.model.supercontig_233.8	16414383	UNCHANGED	UNCHANGED	UNCHANGED	NADPH:cytochrome P450 reductase	ATR2	3	6.36	17664.5	12117	13502	13679	14632.5	11032.5	17824	14625.7	15931.5	18334	12945.3	13876.5	12821	14447	16554	17101.3	18403	15794	14427.8	13114.7	16127.1	15051.9	14607.3	17099.4	0.544342	0.602564	0.131444	-0.137674	-0.0995332	0.227257
evm.model.supercontig_263.13	16415376	UNCHANGED	UNCHANGED	UNCHANGED	NADH dehydrogenase subunit 7	NAD7	4	38.31	16110.3	14907.3	16611	15345	15422.3	15498.7	14902.7	17597.7	18445	16853.3	16425.7	17369.3	11691.3	13285	12840	9163	8289.67	12058	15876.2	15422	16981.8	16882.8	12605.4	9836.89	0.421356	0.93275	0.0882394	-0.0418778	-0.0084352	-0.357773
evm.model.supercontig_7.200	16425110	UNCHANGED	UNCHANGED	UNCHANGED	NADH dehydrogenase [ubiquinone] iron-sulfur protein 7, mitochondrial	AT5G11770	3	36.91	31569.7	47359	37322.3	40114	36438.7	27757	32740.3	33094.7	46058	28605	22137.3	31744	47884	47002.3	42533.3	46141.7	43117.3	38916.7	38750.3	34769.9	37297.7	27495.4	45806.6	42725.2	0.536303	0.133332	0.31282	-0.15637	-0.439893	-0.100466
evm.model.supercontig_52.65	16422090	UNCHANGED	UNCHANGED	UNCHANGED	NAD-dependent malic enzyme 62 kDa isoform, mitochondrial	NAD-ME1	5	25.74	19041.3	17831.3	18214.3	17707.3	22557.7	17069.7	17914	18072.7	19409.7	16057	18519	18513.7	21720	26469.7	19489.3	20148	20226.3	20699.7	18362.3	19111.6	18465.4	17696.6	22559.7	20358	0.693733	0.46244	0.346527	0.0576958	-0.0613594	-0.14815
evm.model.supercontig_44.59	16420199	UNCHANGED	UNCHANGED	UNCHANGED	NAD-dependent malate dehydrogenase	c-NAD-MDH2	17	63.84	564217	509218	510509	516467	535776	479302	584862	600575	602612	582538	576381	575078	528854	642221	564638	629316	510056	465421	527981	510515	596016	577999	578571	534931	0.5162	0.0410473	0.502389	-0.0485329	-0.0442846	-0.113141
evm.model.supercontig_130.34	16407938	UNCHANGED	UNCHANGED	UNCHANGED	NAD-dependent glyceraldehyde 3-phosphate dehydrogenase	GAPC2	24	82.79	421109	434306	408976	409369	420019	415110	450955	445120	468556	460143	478449	475494	444743	495577	483358	486815	446431	389332	421464	414833	454877	471362	474559	440859	0.450389	0.14246	0.35385	-0.0228785	0.0513579	-0.10627
evm.model.supercontig_4.81	16419380	UNCHANGED	UNCHANGED	UNCHANGED	NAD-dependent glyceraldehyde 3-phosphate dehydrogenase	GAPC2	19	81.36	139887	159225	161049	160243	158346	206975	107069	109845	114361	118132	137040	151427	148788	121253	153455	94100.2	106451	126182	153387	175188	110425	135533	141166	108911	0.275739	0.063762	0.0784293	0.191727	0.295574	-0.374238
evm.model.supercontig_169.22	16410543	UNCHANGED	UNCHANGED	UNCHANGED	NAD_binding_10 domain-containing protein	AT2G37660	5	38.25	54551	43612.3	52709	60098	57961.3	34729.7	67280	67478	74413.3	77843.3	70488.3	57564.7	45358	51117.7	50441.3	53550	56936	46979.7	50290.8	50929.7	69723.8	68632.1	48972.3	52488.6	0.945603	0.872333	0.364724	0.0182124	-0.022767	0.100036
evm.model.supercontig_13.187	16407699	UNCHANGED	UNCHANGED	UNCHANGED	NAD(P)-binding Rossmann-fold superfamily protein	AT3G23760	3	15.87	26205	19587	21113.7	22949.3	26822.3	22888.7	19840.7	24717.3	26502.3	21680	26050.3	31439.5	15415.3	14544.3	14062.3	23943	16573.7	20136.3	22301.9	24220.1	23686.8	26389.9	14674	20217.7	0.466596	0.477584	0.0625408	0.11904	0.155906	0.462354
evm.model.supercontig_11.168	16405660	UNCHANGED	UNCHANGED	UNCHANGED	N2-acetylornithine:glutamate acetyltransferase	AT2G37500	4	21.3	34931.7	31782	32479.3	26540	28884	25730	37501	35373.3	34139	36445	31746.3	24685.3	36564.7	42225.3	40360	34451	28795.3	25800.7	33064.3	27051.3	35671.1	30958.9	39716.7	29682.3	0.0110438	0.255719	0.0297344	-0.289576	-0.204402	-0.42014
evm.model.supercontig_239.6	16414453	UNCHANGED	UNCHANGED	UNCHANGED	N2-acetylornithine deacetylase	AT4G17830	4	15.51	14771.7	12335.3	13956.3	14551	19854	11095.7	12579	13678.7	16870.7	18273	17794.3	17201.3	10718	13057.7	12114.7	14160.7	12732	10613.3	13687.8	15166.9	14376.1	17756.2	11963.4	12502	0.605942	0.0630863	0.685142	0.148037	0.304651	0.0635261
evm.model.supercontig_331.1	16417753	UNCHANGED	UNCHANGED	UNCHANGED	N2-acetylornithine aminotransferase	WIN1	5	31.15	36957.7	25570.3	27806	26261.7	26099	22128.7	22622	26135.7	26354.3	28706.3	26299.3	23495.7	37286.3	47727.7	39244.3	39818	32616	32139.3	30111.3	24829.8	25037.3	26167.1	41419.4	34857.8	0.230384	0.589943	0.180882	-0.278235	0.0636737	-0.248828
evm.model.supercontig_190.14	16412120	UNCHANGED	UNCHANGED	UNCHANGED	mRNA-binding adaptor ALY/Tho4 of TREX/THO mRNP trafficking complex	AT5G59950	3	15.56	12465.7	17432	17500.7	10832	10532.7	12571.5	32592	25484.3	24902	16996.3	23803.7	8312	21167	19029.3	14755.7	25868.3	16173.3	14993.3	15799.4	11312.1	27659.4	16370.7	18317.3	19011.7	0.0656888	0.0921265	0.86825	-0.482013	-0.756659	0.0536755
evm.model.supercontig_28.141	16415884	UNCHANGED	UNCHANGED	UNCHANGED	mRNA unwinding factor	EIF4A-2	30	79.42	273440	220369	237942	216457	235449	172138	197948	223210	217353	230275	226188	220435	370258	231062	386660	384335	359894	184971	243917	208015	212837	225633	329327	309733	0.215183	0.191506	0.818263	-0.229706	0.0842255	-0.0884922
evm.model.supercontig_21.171	16413449	UNCHANGED	UNCHANGED	UNCHANGED	mRNA poly-A-tail binding factor	PAB2	10	26.12	11380.1	14025.8	14207	12443.4	13165.2	11568.7	20342.2	18891.3	17537.4	15290.4	15457.7	13940.1	13219.1	15683.9	13011.7	8953.57	10646.3	11863.1	13204.3	12392.4	18923.6	14896.1	13971.5	10487.7	0.472086	0.0128756	0.0443455	-0.091546	-0.345259	-0.4138
evm.model.supercontig_200.24	16413146	UNCHANGED	UNCHANGED	UNCHANGED	mRNA poly-A-tail binding factor	PAB2	16	44.25	53226.3	48252.5	54983.7	44784.9	45368.8	36210.9	77114.8	81127.3	71093.9	68253.9	80792.3	66406.6	58743.6	53965.5	57109.3	52949.4	49042.4	50933.9	52154.2	42121.6	76445.4	71817.6	56606.1	50975.2	0.0487408	0.438028	0.0352168	-0.308223	-0.0900913	-0.151162
evm.model.supercontig_55.115	16422501	UNCHANGED	UNCHANGED	UNCHANGED	mRNA poly-A-tail binding factor	PAB2	24	49.31	252252	325494	302946	289471	262827	152598	300356	308276	247272	276821	346133	200089	259644	291654	307109	232182	367479	361276	293564	234965	285302	274347	286136	320312	0.28192	0.824678	0.501072	-0.321228	-0.0564835	0.162777
evm.model.supercontig_746.3	16425809	UNCHANGED	UNCHANGED	UNCHANGED	mRNA endoribonuclease	AT5G60980	2	8.09	24389.3	26158	27867	25775.7	25544.3	17695.3	30091.3	22291.7	21897.7	20917.3	24123.7	16923	23741	26131	21283	31273	27455.3	25822	26138.1	23005.1	24760.2	20654.7	23718.3	28183.4	0.331732	0.291872	0.104915	-0.1842	-0.261556	0.248845
evm.model.supercontig_13.196	16407709	UNCHANGED	UNCHANGED	UNCHANGED	mRNA endoribonuclease	Tudor1	33	48.19	90482.3	75512.7	78780.3	76607	75064	54048.3	75143.7	89488.7	76868	88429	81475	67308.7	90537	75978.3	88433	79692.7	72742.3	80674.3	81591.8	68573.1	80500.1	79070.9	84982.8	77703.1	0.203723	0.861519	0.232909	-0.250781	-0.0258441	-0.129198
evm.model.supercontig_50.161	16421623	UNCHANGED	UNCHANGED	UNCHANGED	monofunctionial hydroxyacyl-CoA dehydrogenase	IBR3	6	10.04	10703	14494.3	15503.7	16037	13408.3	17620.7	6732.33	7345	5929	6235	24554.7	22732.3	14475	2917.5	4221.67		3066.67	9156.67	13567	15688.7	6668.78	17840.7	7204.72	6111.67	0.328706	0.128353	0.847996	0.209621	1.41968	-0.237377
evm.model.supercontig_2231.1	16414030	UNCHANGED	UNCHANGED	UNCHANGED	monodehydroascorbate reductase	MDAR6	19	63.21	80863.7	62665.3	73541.3	84580.7	73816.7	67857.7	67860	76046.3	93709	80955	71954	77654.3	55373.3	76412.3	77121	68594.3	70799	62673.3	72356.8	75418.3	79205.1	76854.4	69635.6	67355.6	0.692709	0.785253	0.777294	0.0597871	-0.0434648	-0.0480272
evm.model.supercontig_5.56	16421506	UNCHANGED	UNCHANGED	UNCHANGED	monodehydroascorbate reductase	ATMDAR2	18	67.97	143445	111174	117815	141730	109339	158246	119983	119420	135573	132291	162255	173340	134202	128983	125655	113888	130385	139134	124145	136438	124992	155962	129613	127802	0.51907	0.0812102	0.827948	0.136228	0.319362	-0.0203025
evm.model.supercontig_29.122	16416147	UNCHANGED	UNCHANGED	UNCHANGED	Monocopper oxidase-like protein SKU5 OS=Arabidopsis thaliana	SKU5	15	38.44	138737	109535	110154	92681.7	103418	104592	127102	125699	121997	111852	120257	101447	118443	124076	117348	104910	100722	106928	119475	100230	124932	111185	119955	104186	0.136529	0.0717166	0.00471647	-0.253391	-0.168183	-0.203331
evm.model.supercontig_3.312	16416605	UNCHANGED	UNCHANGED	UNCHANGED	Monocopper oxidase-like protein SKS1 OS=Arabidopsis thaliana	SKS1	3	7.47	10984.4	14022.9	9876.43	10476.7	11033	11017.1	9937.8	9947.36	9863.53	10113	11785.7	9479.72	10926.3	11083.2	10205.7	7574.32	10616.3	6939.14	11627.9	10842.3	9916.23	10459.5	10738.4	8376.58	0.564614	0.474149	0.112889	-0.10093	0.0769466	-0.358342
evm.model.supercontig_550.1	16422671	UNCHANGED	UNCHANGED	UNCHANGED	MLP-like protein 43	MLP34	11	65.58	264137	271911	296742	294882	324728	181659	228086	239692	245055	212213	246404	243559	245483	210428	210188	243255	251140	288775	277597	267089	237611	234059	222033	261056	0.825593	0.782719	0.0998829	-0.0556679	-0.0217308	0.233587
evm.model.supercontig_258.3	16415004	UNCHANGED	UNCHANGED	UNCHANGED	MLP-like protein 423	MLP423	19	95.39	325679	435374	384880	496574	427949	423664	272905	298808	294206	257400	252051	323811	446855	379791	413654	415141	512460	430845	381978	449396	288640	277754	413433	452815	0.163325	0.678834	0.333573	0.234497	-0.0554613	0.131268
evm.TU.contig_36659.1	16430888	UNCHANGED	UNCHANGED	UNCHANGED	MLP-like protein 31	MLP31	3	31.82	13821.3	37828.7	32001.3	24692.7	26208.3	23490	18393.3	18434.3	14746.3	14312	29362	20595.7	32160.3	18935.3	12406	30760	21997.3	42996.7	27883.8	24797	17191.3	21423.2	21167.2	31918	0.693067	0.403301	0.270613	-0.16926	0.317494	0.592538
evm.model.supercontig_18.186	16411333	UNCHANGED	UNCHANGED	UNCHANGED	mitochondrial NAD-dependent malic enzyme	NAD-ME2	18	49.59	38504.3	49148.3	40112.3	36352.7	48064.7	54163.7	41187	39798.3	42043	32207.3	31979.3	39523.7	33081.3	61153.3	37839	35014.3	43029.7	36191.3	42588.3	46193.7	41009.4	34570.1	44024.6	38078.4	0.591375	0.0658541	0.546055	0.117237	-0.246431	-0.209334
evm.model.supercontig_131.66	16408063	UNCHANGED	UNCHANGED	UNCHANGED	mitochondrial NAD-dependent malate dehydrogenase	mMDH1	18	88.2	483885	397329	389127	411417	382175	422784	446635	475482	439549	503027	483690	447984	405642	463286	475927	455475	426648	405158	423447	405459	453888	478234	448285	429094	0.61085	0.28017	0.502714	-0.0626261	0.0753779	-0.0631218
evm.model.supercontig_454.2	16420361	UNCHANGED	UNCHANGED	UNCHANGED	Mitochondrial glycoprotein	AT3G55605	10	56.3	45411.7	39238	48154.3	41484.7	31326.7	28842	77563.7	75662.7	77504.7	60765	57040.7	54258.7	56721	40518.3	47941.3	47340.7	28942.3	36217	44268	33884.4	76910.3	57354.8	48393.6	37500	0.090768	0.00059593	0.200236	-0.385641	-0.423264	-0.367924
evm.model.supercontig_33.170	16417620	UNCHANGED	UNCHANGED	UNCHANGED	Mitochondrial glycoprotein	AT5G02050	3	35.66	33084.3	23246.3	32627.3	26301.3	24482.3	18992.3	58555.3	60721.3	55087.3	53003.3	43533.7	43203.3	34253	33764.5	32800.5	33336.5	27291.5	22053	29652.7	23258.7	58121.3	46580.1	33606	27560.3	0.175266	0.0329317	0.139794	-0.350393	-0.319354	-0.286125
evm.model.supercontig_119.51	16406569	UNCHANGED	UNCHANGED	UNCHANGED	mitochondrial dicarboxylate transporter	AT5G19760	9	52.82	79142	64770	68851.7	86149.3	101283	80448.3	78975.3	83635	83985	94684.7	85101.3	109395	59282.3	90645.7	97890	83635.3	92952.3	82202.3	70921.2	89293.4	82198.4	96393.8	82606	86263.3	0.0715927	0.121728	0.781312	0.332337	0.229829	0.0625009
evm.model.supercontig_30.95	16417049	UNCHANGED	UNCHANGED	UNCHANGED	mitochondrial amidoxime reducing component 2	AT1G30910	4	22.37	15933.3	18032	17284.7	14852	14100	12478	20023.3	20804.3	20287.7	18375.7	14594	13269	9359	13049.3	12792.7	12078.7	11121	10415	17083.3	13810	20371.8	15412.9	11733.7	11204.9	0.0245889	0.0327335	0.701499	-0.306876	-0.402435	-0.0665256
evm.model.supercontig_284.3	16416060	UNCHANGED	UNCHANGED	UNCHANGED	microtubule-associated protein	MAP65-1	4	15.86	17293.3	20528	23748.3	17500	22991.3	17379.7	15006	10203	10025.3	7373	12440.7	16011.3	17588.3	11078.3	15273.3	14858	11757	11589	20523.2	19290.3	11744.8	11941.7	14646.7	12734.7	0.66321	0.950663	0.43028	-0.0893792	0.0239848	-0.201811
evm.model.supercontig_13.164	16407674	UNCHANGED	UNCHANGED	UNCHANGED	Mg-protoporphyrin IX O-methyltransferase	CHLM	2	7.08	11681.5	6630	9326	9972.5	8588	5713	5926.5	7040.5	10413.5	8415	7360.5	11372	7124.5	8530.5	8131.5	8174.5	9676.5	6748.5	9212.5	8091.17	7793.5	9049.17	7928.83	8199.83	0.59137	0.525126	0.788134	-0.187245	0.215514	0.048486
evm.model.supercontig_129.62	16407567	UNCHANGED	UNCHANGED	UNCHANGED	methyltransferase	AT3G49720	3	16.79	21043.3	18386.3	19007.3	16555.7	20855	20310.7	13258.7	15061.5	12019	12894.3	19323.3	17624	16507.7	11368.7	15783	12214	12267	18355.7	19479	19240.4	13446.4	16613.9	14553.1	14278.9	0.886715	0.208846	0.92093	-0.0177775	0.305171	-0.0274439
evm.model.supercontig_28.23	16415916	UNCHANGED	UNCHANGED	UNCHANGED	methylthioribose-1-phosphate isomerase	AT2G05830	2	18.32	15132.5	11907	12221.5	12391.5	14502	13353	17561	15553.5	17371.5	20163.5	18526.5	14912.5	2043	3507.5	3837	1448	2013	2450	13087	13415.5	16828.7	17867.5	3129.17	1970.33	0.796901	0.569384	0.136379	0.0357664	0.0864169	-0.667339
evm.model.supercontig_37.201	16418661	UNCHANGED	UNCHANGED	UNCHANGED	methylthioadenosine nucleosidase	MTN1	6	25.08	36834	26591	26819.7	31313	28721	37350	40345.7	40182.3	35010.3	47312.3	48975.3	51509	32121.3	37049.7	29962.7	43551.3	38920	34589	30081.6	32461.3	38512.8	49265.6	33044.6	39020.1	0.604183	0.00729896	0.147264	0.109843	0.355242	0.239805
evm.model.supercontig_161.10	16410178	UNCHANGED	UNCHANGED	UNCHANGED	methyl-tetrahydrofolate-dependent methionine synthase	ATMS1	33	63.27	361773	332564	328980	336229	362924	351103	294587	305046	319757	342285	363635	375188	282243	323966	346965	312506	316411	297588	341106	350085	306463	360369	317725	308835	0.525988	0.0111731	0.67657	0.0374869	0.233761	-0.0409419
evm.model.supercontig_103.99	16404989	UNCHANGED	UNCHANGED	UNCHANGED	methyl-tetrahydrofolate-dependent methionine synthase	ATMS1	32	61.57	40498.1	38985.8	37081.8	44151.1	45551.4	41957.7	39979.1	40591.6	43267.9	51966.4	52967.8	53808.8	43290.6	42578	42855.2	40639.2	53968.1	44367.3	38855.3	43886.7	41279.5	52914.3	42907.9	46324.9	0.0249729	0.000522124	0.438542	0.175674	0.358233	0.110543
evm.model.supercontig_20.27	16413050	UNCHANGED	UNCHANGED	UNCHANGED	methylmalonate-semialdehyde dehydrogenase	ALDH6B2	3	10.56	9524.67	7689.33	8918.33	11333	11178.7	13983	7441.67	8520	6770	8216.67	7373	8869	5619.33	10100	9389.67	9433	10350.3	12283.7	8710.78	12164.9	7577.22	8152.89	8369.67	10689	0.030962	0.437927	0.226552	0.48185	0.105642	0.352885
evm.model.supercontig_611.1	16423881	UNCHANGED	UNCHANGED	UNCHANGED	methionyl aminopeptidase	MAP1A	4	34.77	17724	19133	19581	14582	16649.3	11081.3	10910.3	13008.3	15371.3	13444	7905.67	10899	14713	12352.3	17069.7	9243.67	9057	17143.7	18812.7	14104.2	13096.7	10749.6	14711.7	11814.8	0.0519231	0.317067	0.387875	-0.415577	-0.284923	-0.316368
evm.model.supercontig_9.232	16428127	UNCHANGED	UNCHANGED	UNCHANGED	methionyl aminopeptidase	MAP2B	2	8.24	11723.5	13896	17183.5	15272	15573.5	32265.5	7603	8876.5	8748.5	9074	10188.5	11433.5	13841.5	8678	11681.5	5498.5	7710	9014	14267.7	21037	8409.33	10232	11400.3	7407.5	0.310517	0.0829924	0.0926663	0.56018	0.283025	-0.622017
evm.model.supercontig_83.20	16427157	UNCHANGED	UNCHANGED	UNCHANGED	methionine-tRNA ligase	AT4G13780	10	24.2	17825.3	13202	16625.7	14926	13930	8522.33	21598	19861	18045.3	15721.3	23386.3	20163.7	20985.7	15382.3	16324.7	18221.7	14787.7	13410.3	15884.3	12459.4	19834.8	19757.1	17564.2	15473.2	0.23058	0.976203	0.404672	-0.350365	-0.00566022	-0.182866
evm.model.supercontig_13.238	16407756	UNCHANGED	UNCHANGED	UNCHANGED	methionine S-enantiomer sulfoxide reductase	PMSR4	2	15.91	18231.5	18788	17542	21069	17606	10860.5	21661.5	18772	18437	19753	15188.5	14380.5	22578.5	20815	17380	21033.5	19460.5	16124	18187.2	16511.8	19623.5	16440.7	20257.8	18872.7	0.608496	0.179874	0.546184	-0.13942	-0.255314	-0.102182
evm.model.supercontig_34.17	16417904	UNCHANGED	UNCHANGED	UNCHANGED	mercaptopyruvate sulfurtransferase	MST1	7	23.15	23523.3	33339.3	30900	26326	28992.3	33996	48742	44960.3	46785	39728.7	39032.7	39034	42484.7	47503.3	35894.3	45083.3	36169	33693.7	29254.2	29771.4	46829.1	39265.1	41960.8	38315.3	0.895849	0.00247509	0.491812	0.0252844	-0.254158	-0.13112
evm.model.supercontig_13.192	16407705	UNCHANGED	UNCHANGED	UNCHANGED	membrane-anchored lectin chaperone	CNX1	6	23.65	24571	48285.3	50718.3	39118.3	55134	76638	14747.3	16745	9909.33	13248	42438.7	44201.3	62526.7	15529.3	24516.7	14969.7	17869.7	58283.7	41191.6	56963.4	13800.6	33296	34190.9	30374.3	0.313782	0.129661	0.858458	0.467688	1.27062	-0.170759
evm.model.supercontig_48.57	16420917	UNCHANGED	UNCHANGED	UNCHANGED	Mannosylglycoprotein endo-beta-mannosidase OS=Arabidopsis thaliana	AT1G09010	25	46.41	51470.7	53666.3	51032	48503	51009.7	55764.7	52361.7	53441.7	50846.3	56907.7	51059.3	55073.7	51323.3	50022	55660.7	47491	50976.3	42313	52056.3	51759.1	52216.6	54346.9	52335.3	46926.8	0.902578	0.32133	0.149803	-0.00826086	0.0576902	-0.157374
evm.model.supercontig_2.301	16412677	UNCHANGED	UNCHANGED	UNCHANGED	manganese superoxide dismutase	MSD1	10	68.7	99158	51970.3	93993	90190.3	82339	38672.3	122677	122863	128790	136658	125727	102311	108064	103066	94870.7	113832	101374	90025	81707.1	70400.6	124777	121565	102000	101744	0.633055	0.771345	0.975579	-0.214875	-0.0376228	-0.0036333
evm.model.supercontig_324.3	16417506	UNCHANGED	UNCHANGED	UNCHANGED	malonyl-CoA synthetase	AAE13	4	55.48	15627.7	15879.7	14780.7	15381	16047	9357.33	14869	14905	16059.3	18094.7	16244	17845.3	15667.3	20173	17603.3	17106.7	20272.3	15864.3	15429.3	13595.1	15277.8	17394.7	17814.6	17747.8	0.442329	0.0388871	0.972945	-0.182588	0.18721	-0.0054181
evm.model.supercontig_423.5	16419878	UNCHANGED	UNCHANGED	UNCHANGED	malate dehydrogenase component of AAA-ATPase motor complex	MDH	23	84.18	98559.3	108015	109082	107465	72532.7	91967.7	70328.7	60592.3	59534.3	77743	69494.3	66599.7	109837	120908	94848.7	151490	123014	131753	105219	90655.1	63485.1	71279	108531	135419	0.243069	0.179055	0.0762366	-0.214929	0.167059	0.319319
evm.model.supercontig_129.15	16407515	UNCHANGED	UNCHANGED	UNCHANGED	M3-class metalloprotease	AT5G65620	16	37.22	34081	22694	26964	24333.3	26797	20570	27031.7	27452.3	30234.3	33032.7	39061.7	29173.3	25592	27037	30805.3	13493	27122.3	18676.3	27913	23900.1	28239.4	33755.9	27811.4	19763.9	0.348561	0.144544	0.132227	-0.22392	0.257428	-0.492812
evm.model.supercontig_104.81	16405091	UNCHANGED	UNCHANGED	UNCHANGED	M20 IAA-amino acid hydrolase	ILR1	2	6.57	9905	8939	8495	9024	7094	6360	12663	10840	19043	11389.5	12650.5	12218	12623	16512	10312.5	14686	11857	7599	9113	7492.67	14182	12086	13149.2	11380.7	0.145113	0.451356	0.553968	-0.282447	-0.230724	-0.208386
evm.model.supercontig_131.18	16408010	UNCHANGED	UNCHANGED	UNCHANGED	M20 IAA-amino acid hydrolase	IAR3	10	35.52	20429	18329	15818.3	17464.7	17188.7	18848.7	23020	22457.7	19329	21360	17164.3	19033	17068.3	21289.3	18048	26618	19928.7	18872.7	18192.1	17834	21602.2	19185.8	18801.9	21806.4	0.814374	0.221599	0.334419	-0.0286826	-0.171142	0.213877
evm.model.supercontig_13.149	16407657	UNCHANGED	UNCHANGED	UNCHANGED	M18-class aspartyl aminopeptidase	AT5G60160	10	34.97	36982.3	41718	38057.7	45518.7	42131.3	40945	33478.7	38203	32507.3	30200.7	39092.7	41421	38431	35470	37232.3	34238.7	39541.3	49407.3	38919.3	42865	34729.7	36904.8	37044.4	41062.4	0.117484	0.601808	0.424903	0.139313	0.087639	0.148562
evm.model.supercontig_46.155	16420439	UNCHANGED	UNCHANGED	UNCHANGED	M17-class leucyl aminopeptidase	LAP2	27	68.89	115946	86538	87380	114556	108176	118887	90823.3	107472	116471	127163	126858	135286	96345.7	141469	117638	141027	110185	114351	96621.4	113873	104922	129769	118484	121855	0.16454	0.0360664	0.845587	0.237012	0.30663	0.0404625
evm.model.supercontig_106.56	16405222	UNCHANGED	UNCHANGED	UNCHANGED	lytic vacuole sorting receptor	VSR4	20	53.22	42217.3	44620.7	43568.3	42953.3	42151.3	49910.3	40296.3	35309	32006	32227.3	35383.3	42025.7	65170.3	61363.7	58484.7	70337.3	62502	73033	43468.8	45005	35870.4	36545.4	61672.9	68624.1	0.580772	0.866288	0.133844	0.0501058	0.026896	0.154079
evm.model.supercontig_95.40	16428881	UNCHANGED	UNCHANGED	UNCHANGED	lysine--tRNA ligase	ATKRS-1	8	25.18	44448.7	43368.7	39598	37660.3	37961	29705.3	23951.3	26380	20797.3	22501.7	23581.3	22734	41077.3	32130	42214.3	18268.7	29568	32844.3	42471.8	35108.9	23709.6	22939	38473.9	26893.7	0.074944	0.664628	0.100627	-0.274668	-0.0476661	-0.516613
evm.model.supercontig_15.10	16409311	UNCHANGED	UNCHANGED	UNCHANGED	luminal-binding protein 5	BIP2	38	67.07	169778	188439	239864	262530	212040	324062	56843.7	80943.7	70694.7	63535	147187	222109	150544	102711	121867	99865	74685	115095	199360	266211	69494	144277	125041	96548.5	0.158154	0.181789	0.192938	0.417191	1.05388	-0.373072
evm.model.supercontig_9.245	16428141	UNCHANGED	UNCHANGED	UNCHANGED	lumazine synthase	COS1	5	27.49	59678	101467	77814.7	82612.3	88851	100247	75729.3	62112.3	62942.7	48617	53074.3	64910.7	63091.7	72652.7	61621.3	87090.3	95406.3	92878	79653.2	90570.2	66928.1	55534	65788.6	91791.6	0.453233	0.1575	0.00359724	0.185304	-0.269241	0.480525
evm.model.supercontig_20.71	16413099	UNCHANGED	UNCHANGED	UNCHANGED	LL-diaminopimelate aminotransferase	DAP	16	62.77	63093	44435.3	49357	49640.7	50101	50834.7	45989.7	48820.7	52755.7	53278.3	54130.7	45269.7	49238.3	70318.7	68517.3	61974.7	60629	51421.7	52295.1	50192.1	49188.7	50892.9	62691.4	58008.4	0.726031	0.646031	0.567082	-0.0592155	0.0491381	-0.112006
evm.model.supercontig_135.6	16408289	UNCHANGED	UNCHANGED	UNCHANGED	lipoamide-containing component H-protein of glycine cleavage system	AT2G35120	3	46.45	14578	14811.5	15231	9498.33	14658	14337	16353	16692	13409	15476	22771	22077	24115	25206	15766	17096	20505	23385	14873.5	12831.1	15484.7	20108	21695.7	20328.7	0.290903	0.143756	0.715402	-0.213098	0.376929	-0.0938913
evm.model.supercontig_55.143	16422532	UNCHANGED	UNCHANGED	UNCHANGED	lipase	AT5G67050	8	29.05	24449.3	49488.7	50585.7	41907	50466	26976	27875	30026	28539.3	22033	31662	30886.3	33321.3	27843	26267.7	24928.3	35014.3	40433.3	41507.9	39783	28813.4	28193.8	29144	33458.7	0.882491	0.853788	0.438592	-0.0612335	-0.0313653	0.199181
evm.model.supercontig_34.133	16417864	UNCHANGED	UNCHANGED	UNCHANGED	light-dependent protochlorophyllide oxidoreductase	PORC	6	23.31	11252.6	13781.5	11395.3	11190.2	13299.2	9439.58	8609.03	8244.1	11243.4	9194.67	7357.63	7046.83	7326.42	8261.95	11451.1	7433.08	6526.58	5918.8	12143.1	11309.6	9365.51	7866.38	9013.16	6626.15	0.579705	0.265274	0.145699	-0.102587	-0.251658	-0.443862
evm.model.supercontig_80.29	16426751	UNCHANGED	UNCHANGED	UNCHANGED	light-dependent protochlorophyllide oxidoreductase	PORB	14	54.55	46075.1	54497.5	49793.7	46391.8	58038.2	43003.1	37395.1	39233.5	46326.3	45185.1	34537	33059.8	60654.2	64077	91731.2	61555.6	51204.1	48473.9	50122.1	49144.4	40985	37594	72154.2	53744.5	0.859054	0.509732	0.157868	-0.0284215	-0.124594	-0.424965
evm.model.supercontig_75.101	16425820	UNCHANGED	UNCHANGED	UNCHANGED	L-galactose-1-phosphate phosphatase	VTC4	3	23.37	9119	9935.5	8372	9670.5	10059.5	6863	11816	11025	11446	11436	12442	11450.3	12472.7	13151.7	10413	17055	15318	13591.3	9142.17	8864.33	11429	11776.1	12012.4	15321.4	0.813628	0.438505	0.0629923	-0.044524	0.043164	0.351023
evm.model.supercontig_113.23	16406032	UNCHANGED	UNCHANGED	UNCHANGED	leucine-tRNA ligase	AT1G09620	25	40.67	34520.3	30076.7	28095.3	27067.7	33963.3	26101	29635.3	32613.3	35170	36535	36952.7	34736.7	27031	32659.3	25722.7	25082	25985	24833.7	30897.4	29044	32472.9	36074.8	28471	25300.2	0.58448	0.106901	0.215424	-0.0892474	0.151755	-0.170343
evm.model.supercontig_84.87	16427373	UNCHANGED	UNCHANGED	UNCHANGED	leucine-rich repeat receptor-like protein	AT3G20820	22	88.24	587680	589153	514778	529183	624876	633137	590167	650145	533561	636882	565951	523513	447354	503315	513240	473952	470144	497675	563871	595732	591291	575449	487970	480590	0.484657	0.753938	0.756741	0.0792997	-0.0391811	-0.0219835
evm.model.supercontig_200.17	16413138	UNCHANGED	UNCHANGED	UNCHANGED	leucine-rich repeat (lrr) family protein	AT3G19320	8	14.24	20939.3	34649.3	30608	31881.3	44508.7	37425	39034	45075.3	47078.3	38272.3	38381.7	43276	21814.3	34173.7	30071.7	35630.3	38574.7	41367	28732.2	37938.3	43729.2	39976.7	28686.6	38524	0.167526	0.269104	0.0694636	0.400987	-0.12944	0.425383
evm.model.supercontig_11.68	16405736	UNCHANGED	UNCHANGED	UNCHANGED	late embryogenesis abundant protein Lea14-A	AT2G46140	5	23.79	13130.7	32459.7	17034.3	11846.7	20437.3	20057.7	18170.3	21312.7	26261.3	15341	17490.3	22672.3	13347	14265.7	14298	29827.3	18441.3	14203.7	20874.9	17447.2	21914.8	18501.2	13970.2	20824.1	0.627527	0.347041	0.216532	-0.258771	-0.244283	0.5759
evm.model.supercontig_6.404	16423603	UNCHANGED	UNCHANGED	UNCHANGED	L-ascorbate oxidase homolog OS=Nicotiana tabacum	sks17	7	17.93	18197.7	16221.3	16766.7	11806.3	14069	13423	20740.7	18538.6	20384	15664.2	15124.3	14963.2	17562.9	21329.3	19312.7	15686.7	15193.8	12321	17061.9	13099.4	19887.8	15250.6	19401.6	14400.5	0.0114229	0.00290757	0.0297058	-0.381272	-0.383018	-0.43006
evm.model.supercontig_26.234	16415177	UNCHANGED	UNCHANGED	UNCHANGED	L-ascorbate oxidase homolog OS=Brassica napus	sks5	18	50	217488	182289	170632	136733	212824	212465	196632	181483	208306	143213	141412	207156	188201	220939	211394	216066	168235	171090	190136	187341	195474	163927	206844	185130	0.927738	0.241631	0.30077	-0.0213701	-0.253921	-0.160005
evm.model.supercontig_87.90	16427763	UNCHANGED	UNCHANGED	UNCHANGED	L-ascorbate oxidase homolog OS=Brassica napus	sks5	9	27.31	23756.7	23738.7	18538.3	20499.7	23883	28465	34988.3	31938	27001.7	36594	38744.3	34402.3	32053.7	35799.3	28297.7	42272	34516	31568.7	22011.2	24282.6	31309.3	36580.2	32050.2	36118.9	0.475614	0.116878	0.351014	0.141681	0.224471	0.172419
evm.model.supercontig_27.62	16415684	UNCHANGED	UNCHANGED	UNCHANGED	large subunit of U2AF pre-RNA splicing auxiliary factor complex	ATU2AF65A	2	8.94	12279.5	9199.5	12833.5	8025	8330	4446.5	17790	10727	5239.5	9745	6153.5	7065	9120	10109.5	9339.5	9775	8634.5	12468	11437.5	6933.83	11252.2	7654.5	9523	10292.5	0.0554522	0.396138	0.54842	-0.722047	-0.555823	0.112105
evm.model.supercontig_59.7	16423210	UNCHANGED	UNCHANGED	UNCHANGED	large subunit of isopropylmalate isomerase heterodimer	IIL1	12	38.74	70614.7	69044	51306	46014.3	48483.3	43006.3	59511.7	63576.7	63508	54119	52805.7	55850.7	45400.7	61567	56124.7	46643.3	38899.3	33837.7	63654.9	45834.7	62198.8	54258.4	54364.1	39793.4	0.049383	0.00781398	0.0732035	-0.473832	-0.197039	-0.450124
evm.model.supercontig_81.16	16426919	UNCHANGED	UNCHANGED	UNCHANGED	large subunit of carbamoyl phosphate synthetase heterodimer	CARB	2	4.21	10730.5	7843	7511.5	8332	8623.5	7273	8647	9529	10387.5	9426.5	11366.5	13670	9200	10112.5	8548.5	11017	9388	9556.5	8695	8076.17	9521.17	11487.7	9287	9987.17	0.604236	0.21205	0.366328	-0.106515	0.270876	0.104863
evm.model.supercontig_65.38	16424446	UNCHANGED	UNCHANGED	UNCHANGED	lactoyl-glutathione lyase	AT1G08110	5	31.35	53469.3	66041.3	63188.3	65770.7	62752.3	58731.7	34128.3	37686	37045.7	34111.7	29518	26236.3	82542	77004.3	80783.3	83837.7	86884.7	84283.7	60899.7	62418.2	36286.7	29955.3	80109.9	85002	0.742773	0.0667841	0.0607723	0.0355329	-0.276627	0.0855164
evm.model.supercontig_40.25	16419425	UNCHANGED	UNCHANGED	UNCHANGED	lactoyl-glutathione lyase	AT1G67280	6	16.3	16695	15695.3	13152.3	18396	15017.3	14104	9248	9116	9329	9611	7727.5	7907.67	21358.7	20040.7	24376.3	23192.3	24536.7	24291	15180.9	15839.1	9231	8415.39	21925.2	24006.7	0.714879	0.247767	0.19749	0.0612351	-0.133457	0.130844
evm.model.supercontig_3368.2	16417809	UNCHANGED	UNCHANGED	UNCHANGED	lactoyl-glutathione lyase	GLX1	14	51.71	135194	131566	141941	127219	125525	146120	150143	141198	138353	136853	176853	161687	126856	103508	128826	106315	94121.3	102882	136234	132955	143232	158464	119730	101106	0.675222	0.279506	0.104653	-0.0351489	0.145808	-0.243913
evm.model.supercontig_58.133	16422978	UNCHANGED	UNCHANGED	UNCHANGED	Kunitz protease inhibitor	#N/A	4	24.32	7419.51	11672.1	10984.5	7046.06	6814.27	5897.79	24083.4	20449.6	24965.6	15986.8	16795.7	19812.1	2161.11	3259.66	2529.64	9012.55	2815.99	3638.79	10025.4	6586.04	23166.2	17531.5	2650.13	5155.77	0.0652257	0.0355767	0.272241	-0.606173	-0.40207	0.960123
evm.model.supercontig_8.317	16426616	UNCHANGED	UNCHANGED	UNCHANGED	Kunitz protease inhibitor	AT1G73325	12	60.91	449636	427595	473678	372520	316427	289241	501969	453249	446387	442669	359980	537542	246827	288438	159590	416862	194071	300798	450303	326063	467202	446730	231618	303910	0.0112162	0.724837	0.387961	-0.465746	-0.0646416	0.391897
evm.model.supercontig_3.356	16416653	UNCHANGED	UNCHANGED	UNCHANGED	Kunitz protease inhibitor	#N/A	7	49.09	50978.3	72136.7	61988.3	49766	59735	35920.3	46655.7	33804.7	26839	37015.3	40948.7	30189.3	78167.7	73892.7	60778	121717	91980.7	91480.7	61701.1	48473.8	35766.4	36051.1	70946.1	101726	0.224702	0.967666	0.052548	-0.348092	0.011437	0.519895
evm.model.supercontig_14.97	16408849	UNCHANGED	UNCHANGED	UNCHANGED	KH domain-containing protein HEN4	AT5G15270	20	56.49	144956	158857	148586	127436	106369	100154	190931	175319	155817	158763	153037	122454	176959	157815	163946	146628	123315	107035	150800	111320	174022	144752	166240	125660	0.0129491	0.125929	0.0338549	-0.437923	-0.265693	-0.403747
evm.model.supercontig_209.33	16413349	UNCHANGED	UNCHANGED	UNCHANGED	ketol-acid reductoisomerase	AT3G58610	13	38.34	86570	72601.7	66452	71081.7	61200	83818	78419.7	79273.3	86224.3	78272	86246	84774.3	89035.3	83254	87803.7	64438.7	79151.7	73517	75207.9	72033.2	81305.8	83097.4	86697.7	72369.1	0.737875	0.633804	0.0364658	-0.0622216	0.0314462	-0.260619
evm.model.supercontig_166.28	16410431	UNCHANGED	UNCHANGED	UNCHANGED	ketoacyl-ACP synthase I	KASI	17	73.99	77141.3	74005	74361.3	72310.7	78490.3	92771	82828.3	85955.7	78823	73809.7	63675.7	62098	50730.7	74771	71428	57581.3	54731.7	68217.7	75169.2	81190.7	82535.7	66527.8	65643.2	60176.9	0.382224	0.0190665	0.558061	0.111172	-0.311061	-0.125437
evm.model.supercontig_32.74	16417456	UNCHANGED	UNCHANGED	UNCHANGED	keto-3-deoxymanno-octulosonic acid 8-phosphate synthase	AtkdsA1	9	72.99	61655	69672.3	61920.3	62662	60451.3	50431.3	104649	96433.3	93233.7	90327.3	81964.7	77085.3	108947	85378.7	86802.7	64880.3	125807	86944	64415.9	57848.2	98105.2	83125.8	93709.3	92543.8	0.225759	0.0437007	0.954916	-0.155144	-0.239034	-0.0180568
evm.model.supercontig_1105.3	16405823	UNCHANGED	UNCHANGED	UNCHANGED	isopentenyl diphosphate isomerase	IPP1	12	70.09	57726.7	53149	53902.3	54712.7	50241.7	23244.3	72909	71440	66856.7	76861.3	77309.3	70679.3	76746.3	48389.3	60909.3	65349.7	58242.3	53321.3	54926	42732.9	70401.9	74950	62015	58971.1	0.286839	0.180906	0.750001	-0.362142	0.0903143	-0.0726088
evm.model.supercontig_178.15	16411144	UNCHANGED	UNCHANGED	UNCHANGED	Isocitrate dehydrogenase [NADP] OS=Nicotiana tabacum	cICDH	20	54.61	36205.2	40823.4	44940.7	52596.9	48795.3	77697.2	27617	30960.3	24446	30883.3	50767.8	62795.4	34409.3	20813.9	32867.6	21037.7	32927.3	52653	40656.4	59696.4	27674.4	48148.9	29363.6	35539.3	0.113104	0.0972386	0.576544	0.554161	0.798947	0.275388
evm.model.supercontig_130.56	16407962	UNCHANGED	UNCHANGED	UNCHANGED	iron-sulphur component SDH2 of succinate dehydrogenase complex	SDH2-2	9	46.98	68235	95325.3	83044.3	86788.7	73481.3	70216	75920.7	87952	84189.3	83364.7	59098.7	78941	89326.3	84883.7	85783.7	69129.3	79964.7	70537.7	82201.6	76828.7	82687.3	73801.4	86664.6	73210.6	0.595499	0.342817	0.0213127	-0.097521	-0.164017	-0.24339
evm.model.supercontig_19.134	16411866	UNCHANGED	UNCHANGED	UNCHANGED	iron storage protein	FER4	7	52.3	48162.3	46882.3	47440.7	62475.7	67429	44223.7	44895	45042.7	58003.3	43959.3	42515	47934.7	38416.3	30358	50294.3	32706.7	41412.3	36763.3	47495.1	58042.8	49313.7	44803	39689.6	36960.8	0.209777	0.385791	0.687837	0.289338	-0.138392	-0.102764
evm.model.supercontig_42.165	16419751	UNCHANGED	UNCHANGED	UNCHANGED	inositol-polyphosphate 1-phosphatase	SAL1	6	30.75	62541	69078	62364	48820.3	51775.3	47792.3	62581	64380	59389.3	49133.3	50013	55167	32912.3	42759.3	35349.3	54167.3	39346.7	45297	64661	49462.7	62116.8	51437.8	37007	46270.3	0.00376012	0.0109521	0.150975	-0.386556	-0.272155	0.322289
evm.TU.contig_45345.1	16432165	UNCHANGED	UNCHANGED	UNCHANGED	IMP dehydrogenase	AT1G16350	4	35.38	49432	49373.7	48141	53214	47401.3	35755.7	39133	32406.3	40869	23445.7	28761	31818.7	46035.3	73864.3	49581.7	46413.3	39999.7	38809.7	48982.2	45457	37469.4	28008.4	56493.8	41740.9	0.53125	0.0563481	0.178727	-0.107756	-0.419853	-0.436631
evm.TU.contig_31787.1	16430024	UNCHANGED	UNCHANGED	UNCHANGED	IMP dehydrogenase	AT1G16350	6	31.34	28472.3	30631	28104.3	24255.3	28237.3	23023.7	19836.3	17010.3	18786.3	12222.3	14175.7	19051	23381.3	41523	33432.3	24111.7	21632.7	21859	29069.2	25172.1	18544.3	15149.7	32778.9	22534.4	0.0911479	0.196323	0.12574	-0.207666	-0.291692	-0.540635
evm.model.supercontig_12.277	16406833	UNCHANGED	UNCHANGED	UNCHANGED	imidazoleglycerol-phosphate synthase	AT-HF	5	29.39	21604.7	21231.3	21520.3	16194.7	15131.3	16500.7	29674	29017.3	31085	29676.3	22575.3	24601	13656	19969.3	21894.7	14686	12672.7	9570.67	21452.1	15942.2	29925.4	25617.6	18506.7	12309.8	0.000213958	0.121602	0.0993619	-0.428267	-0.22424	-0.58824
evm.model.supercontig_5.273	16421388	UNCHANGED	UNCHANGED	UNCHANGED	hypersensitive-induced response protein 2	AT1G69840	6	27.62	8646.67	10714	10511.3	9077.33	9827.33	8112.67	12460.7	8406.67	10981.7	11387	8999.67	7093	6668.67	12584.3	11541.3	5828.33	8489.67	8308.33	9957.33	9005.78	10616.3	9159.89	10264.8	7542.11	0.312524	0.443921	0.24802	-0.144909	-0.212884	-0.444662
evm.model.supercontig_18.130	16411272	UNCHANGED	UNCHANGED	UNCHANGED	hydroxy-tetrahydrodihydrodipicolinate synthase	DHDPS2	4	20.55	26042.7	25604.3	23789	16205.3	18757.3	21622.5	25138	22820	22353.7	23599.5	19724	24383	21024.3	27307	22002	23839.7	17738	16833.7	25145.3	18861.7	23437.2	22568.8	23444.4	19470.4	0.0213045	0.632102	0.248003	-0.414829	-0.0544697	-0.26796
evm.model.supercontig_182.24	16411575	UNCHANGED	UNCHANGED	UNCHANGED	hydroxy-tetrahydrodihydrodipicolinate reductase	AT3G59890	6	22.8	36832.7	35296.3	37959	30387	34819.7	17848.3	39975	38367.3	33562	41654	30566.3	23519.3	43522	45283.3	56138	35614.7	43250	34632	36696	27685	37301.4	31913.2	48314.4	37832.2	0.154473	0.391878	0.0940391	-0.406518	-0.225077	-0.352839
evm.model.supercontig_9.318	16428222	UNCHANGED	UNCHANGED	UNCHANGED	hydroxy-acyl-glutathione hydrolase	GLX2-4	4	28.96	22092.3	24574.3	20738.3	18311	19103.7	20028.7	30164	29845	27428.3	30366.7	24581	22102.3	23873.3	24910.7	24337.7	27675.7	27797	22752.3	22468.3	19147.8	29145.8	25683.3	24373.9	26075	0.0538664	0.253221	0.370723	-0.230716	-0.182454	0.0973308
evm.model.supercontig_19.34	16412043	UNCHANGED	UNCHANGED	UNCHANGED	hydroxy-acyl-glutathione hydrolase	GLY2	3	26.36	20310.5	17792.5	19768	21036.5	15625.7	13807.3	19714	18822	18523	15947.3	18423.5	20497	13763.5	13182.5	15545.5	10807	16263	13963	19290.3	16823.2	19019.7	18289.3	14163.8	13677.7	0.344182	0.620429	0.793082	-0.197429	-0.0564939	-0.0503896
evm.model.supercontig_20.223	16413030	UNCHANGED	UNCHANGED	UNCHANGED	hydroxyacyl-ACP dehydratase	AT5G10160	12	57.4	71166	134123	118711	125086	119723	101931	131772	128156	120691	125018	102427	107626	110698	123790	130588	128508	118811	111212	108000	115580	126873	111690	121692	119511	0.726502	0.115372	0.790723	0.0978591	-0.18388	-0.026095
evm.model.supercontig_81.10	16426853	UNCHANGED	UNCHANGED	UNCHANGED	H-type thioredoxin	CXXS1	4	47.2	50393	46744.7	51836	60509.3	54154.7	25591.7	58798	57285.7	61596.3	46728	49464.7	44955	93336.7	73961.3	78450.3	90225.3	68823.7	52963	49657.9	46751.9	59226.7	47049.2	81916.1	70670.7	0.80197	0.00259888	0.411677	-0.0869983	-0.332076	-0.213036
evm.model.supercontig_6.191	16423366	UNCHANGED	UNCHANGED	UNCHANGED	H-type thioredoxin	TRX1	8	71.43	192981	225341	182535	189535	218747	157993	183931	162395	164325	164320	156467	153456	123258	143129	170276	158659	164480	143618	200286	188758	170217	158081	145554	155586	0.624416	0.185718	0.539681	-0.0855205	-0.106709	0.0961525
evm.model.supercontig_26.129	16415060	UNCHANGED	UNCHANGED	UNCHANGED	Hsp90-co-chaperone	AT4G02450	2	17.01	44398.5	43263	40842	46388	38899.5	76934	38481.5	35264	30320.5	38848	26814.5	16108	21149.5	28979.5	37498	33936	17544.5	21375	42834.5	54073.8	34688.7	27256.8	29209	24285.2	0.390402	0.347237	0.511463	0.336157	-0.347846	-0.266338
evm.model.supercontig_9.223	16428117	UNCHANGED	UNCHANGED	UNCHANGED	Hsp90-co-chaperone	AT4G02450	4	28.17	61424.7	91634.3	71092	67492	72432.3	87026	103024	96720.7	96604.7	60920.3	97057	81834	98641	76458.7	62864.3	84592	58440.7	65653	74717	75650.1	98783	79937.1	79321.3	69561.9	0.93448	0.152611	0.495194	0.0179057	-0.305397	-0.189412
evm.model.supercontig_29.105	16416128	UNCHANGED	UNCHANGED	UNCHANGED	Hsp90/Hsp70-co-chaperone	Hop2	8	26	27596	45989	51537.3	31572.3	26510.7	12622.7	36649.3	33679	27454	30289	32848.7	15927	28876.3	38356.3	30013	44258	45098	39199.7	41707.4	23568.6	32594.1	26354.9	32415.2	42851.9	0.119622	0.351524	0.0410313	-0.823442	-0.306541	0.402687
evm.model.supercontig_68.26	16424823	UNCHANGED	UNCHANGED	UNCHANGED	HSP70-chaperone	HSP91	45	70.01	197783	187102	171857	158450	185861	142558	265539	256203	249968	170145	228739	227919	270506	228799	183568	289013	257590	220330	185581	162290	257237	208934	227624	255644	0.188633	0.072357	0.430715	-0.193477	-0.300047	0.167485
evm.model.supercontig_7.91	16425257	UNCHANGED	UNCHANGED	UNCHANGED	Hsp60-co-chaperone	CPN10	8	71.13	109057	37346.9	98641.7	70942.4	71057.6	34948	56320.4	72052.2	52201.7	74874.5	65121.4	34043.6	95209.3	117949	69319.1	139537	99022.3	113396	81681.8	58982.7	60191.4	58013.2	94159.2	117319	0.421909	0.881522	0.276257	-0.469724	-0.053176	0.317257
evm.model.supercontig_60.14	16423701	UNCHANGED	UNCHANGED	UNCHANGED	homoserine kinase	HSK	4	29.34	14867.3	13327.3	19846	19622.7	26646	29874.3	18676	21172	22944	19605	16213.7	32814	16887.3	21798	23070.7	23794	19807	21232	16013.6	25381	20930.7	22877.6	20585.3	21611	0.0603458	0.727745	0.667649	0.664455	0.128315	0.070149
evm.model.supercontig_94.50	16428789	UNCHANGED	UNCHANGED	UNCHANGED	histone deacetylase 5	HDA05	3	28.14	15010.7	15105.7	13464	12395	13160.3	7852.67	8965	12767.7	14072	13386.7	8371	11794.3	10323	12547	14551	9659.33	11555.7	8085.33	14526.8	11136	11934.9	11184	12473.7	9766.78	0.123111	0.742218	0.161901	-0.383484	-0.0937489	-0.352931
evm.model.supercontig_1815.1	16411555	UNCHANGED	UNCHANGED	UNCHANGED	histone chaperone	NRP2	12	71.1	137813	130037	135819	107624	111418	93028.3	150811	144084	125339	124180	118439	95098.7	118852	147910	138968	107454	96110.7	94788	134556	104024	140078	112572	135243	99451	0.00733845	0.0786382	0.019553	-0.371299	-0.315377	-0.443499
evm.TU.contig_40789.1	16431534	UNCHANGED	UNCHANGED	UNCHANGED	histone chaperone	NAP1;2	8	52.56	159408	171359	161023	145930	155298	106595	177087	177173	186864	190684	154665	132745	196264	181332	184262	162540	162242	113234	163930	135941	180375	159365	187286	146006	0.142963	0.288925	0.0722336	-0.270096	-0.178665	-0.359221
evm.model.supercontig_97.86	16429126	UNCHANGED	UNCHANGED	UNCHANGED	histone	RAT5	3	28.68	106916	96388.3	128377	95482.7	92745.3	71173	115476	126783	92110.7	84896.3	99875	66132	119458	87218.7	114890	79465.3	83541	94222.3	110560	86467	111456	83634.4	107189	85742.9	0.118459	0.1202	0.122782	-0.354612	-0.414311	-0.322065
evm.model.supercontig_163.23	16410304	UNCHANGED	UNCHANGED	UNCHANGED	histone	HTB4	3	25.18	175348	224474	205074	167145	178063	93349	141102	140835	116861	102291	175393	131383	259986	148406	176541	95372	99363.7	122783	201632	146186	132933	136356	194978	105840	0.140236	0.887513	0.0614604	-0.463924	0.0366825	-0.881429
evm.model.supercontig_139.36	16408534	UNCHANGED	UNCHANGED	UNCHANGED	histidinol dehydrogenase	HDH	2	6.13	15827	11270	14331.5	13673	13048.5	10704	9846	9568	10881.5	12221	8854	10283	9766	13036	14836	12736.5	10943	11344.5	13809.5	12475.2	10098.5	10452.7	12546	11674.7	0.455689	0.753817	0.610733	-0.146602	0.04973	-0.103846
evm.model.supercontig_1476.3	16409224	UNCHANGED	UNCHANGED	UNCHANGED	High resolution structure of a papaya barwin-like protein (crystal form 2)	PR4	5	74.44	642155	716125	697842	602963	642598	487172	642992	621825	645257	499413	544118	592584	533397	514712	522392	618847	463887	595830	685374	577578	636691	545372	523500	559521	0.105241	0.0307644	0.499577	-0.246877	-0.223354	0.096003
evm.model.supercontig_78.23	16426198	UNCHANGED	UNCHANGED	UNCHANGED	hexokinase	HXK1	7	23.69	17958.7	15916.3	14941.3	18764.7	18483.7	19342.7	16533.3	18794.3	19755	18024.3	16117.7	24776	10990	21138.7	14498.7	13498.3	15330.7	13013	16272.1	18863.7	18360.9	19639.3	15542.4	13947.3	0.0486183	0.671106	0.629521	0.213209	0.0971101	-0.156224
evm.model.supercontig_3.21	16416491	UNCHANGED	UNCHANGED	UNCHANGED	hevamine-A-like	CHIA	6	31.39	13459	19918.7	14733.7	17624	13117.7	15430.7	28534	10235.7	10461	11135.3	8117.33	10318	34501.7	40832.7	38860.7	53829.7	42417.3	38363.7	16037.1	15390.8	16410.2	9856.89	38065	44870.2	0.798185	0.345186	0.244624	-0.0593481	-0.735391	0.237293
evm.model.supercontig_12.131	16406672	UNCHANGED	UNCHANGED	UNCHANGED	heterogeneous nuclear ribonucleoprotein 1	AT3G13224	11	45.24	87211	139120	129742	108899	88619	63758.3	140534	115799	94702.7	71114	103382	73034.7	126071	76975.7	93499	63505.3	50815.7	82453.7	118691	87092.2	117012	82510.2	98848.6	65591.6	0.200305	0.11031	0.123737	-0.446592	-0.504008	-0.59171
evm.model.supercontig_136.42	16408333	UNCHANGED	UNCHANGED	UNCHANGED	Heterogeneous nuclear ribonucleoprotein 1	AT3G13224	8	29.17	194655	267234	245423	239302	234621	216405	251624	237745	246368	191071	199883	187110	317785	290590	272333	286840	262636	282065	235771	230109	245246	192688	293569	277180	0.814575	0.000685568	0.339862	-0.0350675	-0.347964	-0.0828783
evm.model.supercontig_277.3	16415811	UNCHANGED	UNCHANGED	UNCHANGED	heparanase-like protein 3	GUS3	3	12.61	9464	10675	8469	16241.3	8000.5	25761	9630	9887.5	9345.5	11645	11767.5	16076	8822.5	9836	13976.7	16073.7	11130.5	7688.5	9536	16667.6	9621	13162.8	10878.4	11630.9	0.239936	0.0730011	0.80804	0.805591	0.452211	0.0964965
evm.model.supercontig_19.158	16411892	UNCHANGED	UNCHANGED	UNCHANGED	heavy chain of clathrin triskelion	AT3G11130	24	27.99	68623.3	38915.7	43240	39832.3	46239.7	53092.3	30467.7	37662.7	39260.7	44683.7	48963.3	47883	37978	47043.3	39529.7	37194.7	39881.7	37835.3	50259.7	46388.1	35797	47176.7	41517	38303.9	0.719047	0.0190909	0.332082	-0.115646	0.398235	-0.116211
evm.model.supercontig_599.1	16423261	UNCHANGED	UNCHANGED	UNCHANGED	HD2-type histone deacetylase	HD2C	4	19.67	125045	144059	126837	105616	98612	90841	156244	151466	145977	140865	133531	113123	152910	135276	142779	141354	113430	106691	131980	98356.3	151229	129173	143655	120492	0.0105301	0.0665896	0.120613	-0.424233	-0.227432	-0.253671
evm.model.supercontig_427.2	16419893	UNCHANGED	UNCHANGED	UNCHANGED	GTPase	RAN-1	12	62.44	318745	371536	365401	328169	331107	339511	398050	387257	375086	372612	379658	384298	376008	313945	376603	289091	304201	294629	351894	332929	386798	378856	355519	295974	0.32738	0.346652	0.0487109	-0.0799278	-0.0299286	-0.264458
evm.model.supercontig_380.3	16418940	UNCHANGED	UNCHANGED	UNCHANGED	glycolipid transfer protein	GLTP1	3	20.79	22190.7	17788.3	16163	17882	20077.5	13075.5	21607	21077.3	25281.5	25144	28638	21358	25171.7	20483	19112.5	23711.3	26843.7	18885	18714	17011.7	22655.3	25046.7	21589.1	23146.7	0.568295	0.390078	0.625832	-0.137593	0.144771	0.100504
evm.model.supercontig_17.9	16410816	UNCHANGED	UNCHANGED	UNCHANGED	glycolate oxidase	GOX1	6	27.17	19972	15718.4	17683.4	19669.6	18823.4	17484.7	17384.3	17554.3	19792.9	16475.3	16811.2	21872.9	13139.4	20412.5	17035.9	13820.5	16402.6	14543.3	17791.3	18659.2	18243.9	18386.4	16862.6	14922.1	0.564562	0.944091	0.434766	0.0687211	0.0112323	-0.176374
evm.model.supercontig_13.180	16407692	UNCHANGED	UNCHANGED	UNCHANGED	glycine--tRNA ligase, mitochondrial 1-like	AT1G29880	3	18.98	20249	29564.3	29146	22067.7	24971	18023.7	18104	14147.3	14981	5119.5	13728.3	10669.3	12249.7	19525.3	12242.3	10364	9955	15302	26319.8	21687.4	15744.1	9839.06	14672.4	11873.7	0.272661	0.101966	0.399832	-0.279287	-0.678221	-0.305344
evm.model.supercontig_182.1	16411559	UNCHANGED	UNCHANGED	UNCHANGED	glycine--tRNA ligase, mitochondrial 1-like	AT1G29880	8	54.77	36976.3	33036	34404.3	33949.3	38677	36839.7	30598	32621.7	31630.3	29391	31438.3	38942.7	27225.3	28770.7	33415.7	21270.3	30495	30232.3	34805.6	36488.7	31616.7	33257.3	29803.9	27332.6	0.401864	0.609108	0.52546	0.0681308	0.0729872	-0.12488
evm.TU.contig_43454.1	16431880	UNCHANGED	UNCHANGED	UNCHANGED	glycine-tRNA ligase	AT1G29880	6	36.36	31174.3	19552.3	22723.7	25368.7	23944.7	20476.3	27173.7	26812.3	37510.3	25573	31173.7	29218.3	33505	29134.7	23734	21657.7	22694	21549	24483.4	23263.2	30498.8	28655	28791.2	21966.9	0.761827	0.658811	0.0747555	-0.0737556	-0.0899645	-0.390298
evm.model.supercontig_2.51	16412839	UNCHANGED	UNCHANGED	UNCHANGED	glycine-rich RNA-binding protein RZ1A	ATRZ-1A	2	13.02	12954	14698	14721	13272	11151	8749	13066	9138.5	8418	10345.5	14027.5	4129	6934	6603	8467	6205.5	10756	9322	14124.3	11057.3	10207.5	9500.67	7334.67	8761.17	0.0988241	0.837466	0.384096	-0.353179	-0.103529	0.256392
evm.model.supercontig_62.156	16423957	UNCHANGED	UNCHANGED	UNCHANGED	glycine-rich RNA-binding protein 7-like isoform X3	GRP7	7	49.68	348876	370268	342769	352778	333707	376359	480766	414955	450410	410537	434134	400648	312117	358511	337045	398925	288854	280363	353971	354281	448710	415106	335891	322714	0.984385	0.192343	0.761035	0.00126293	-0.112304	-0.0577389
evm.model.supercontig_7.178	16425084	UNCHANGED	UNCHANGED	UNCHANGED	glycine dehydrogenase component P-protein of glycine cleavage system	GLDP1	21	38.21	48698	29715.3	36055.3	40588.7	43555	32382.3	31405.3	40316	46858	38383	42064.3	48065.3	24040.3	32638	22009.3	32024.3	26692.7	27697.3	38156.2	38842	39526.4	42837.6	26229.2	28804.8	0.921098	0.565524	0.518822	0.0256991	0.116058	0.135133
evm.model.supercontig_12.219	16406769	UNCHANGED	UNCHANGED	UNCHANGED	glycerophosphodiester phosphodiesterase GDPDL3-like	SHV3	17	40.43	135499	96248	94019.7	107199	107093	104796	128696	130359	129998	126705	130906	133272	103649	128048	104100	118541	128618	100157	108589	106363	129684	130294	111932	115772	0.876968	0.774036	0.757097	-0.0298816	0.00676891	0.0486567
evm.model.supercontig_32.53	16417433	UNCHANGED	UNCHANGED	UNCHANGED	glyceraldehyde 3-phosphate dehydrogenase	GAPCP-2	17	53.97	56624.9	59115	50015.7	59847	53671.3	52867.8	52162.7	55099.3	56498	48010.7	48602.3	46073	50435.3	53885.3	53239.7	51512.3	47723.7	56763.7	55251.8	55462	54586.7	47562	52520.1	51999.9	0.954959	0.00917476	0.862942	0.00547799	-0.198739	-0.0143614
evm.model.supercontig_26.159	16415093	UNCHANGED	UNCHANGED	UNCHANGED	glyceraldehyde 3-phosphate dehydrogenase	GAPB	9	35.54	25929.5	21160.4	26125.5	27728.8	23552.8	33597.1	13706.7	18084.9	20368.6	16460.7	13382.6	20460.1	27326.8	16821.7	20868.9	15618.5	32827.6	28691.1	24405.1	28292.9	17386.7	16767.8	21672.5	25712.4	0.308489	0.837676	0.539007	0.213254	-0.0522942	0.246602
evm.model.supercontig_2658.1	16415439	UNCHANGED	UNCHANGED	UNCHANGED	glutathione-independent glyoxalase	DJ1D	10	75.99	76879.7	58799.7	55800	61458	66921.3	55664.3	65289	62657.3	65477	60269.7	68896.7	78314.7	55724.7	74675	64948.7	65784.3	62963.7	56403.3	63826.4	61347.9	64474.4	69160.3	65116.1	61717.1	0.752657	0.425742	0.609147	-0.0571406	0.101217	-0.077344
evm.model.supercontig_52.87	16422114	UNCHANGED	UNCHANGED	UNCHANGED	glutathione reductase	GR	5	13.54	23569.7	17910	19275.7	20804	21740	17566.7	30740	31976.7	34507	28518.7	26377	29368	19837.3	24505.3	17565.7	27668.7	20691.7	18492.7	20251.8	20036.9	32407.9	28087.9	20636.1	22284.3	0.924238	0.0384453	0.656727	-0.01539	-0.206397	0.110859
evm.model.supercontig_59.122	16423130	UNCHANGED	UNCHANGED	UNCHANGED	glutathione reductase	At3g24170	20	70.45	132716	107310	113522	111446	116831	99872.7	132168	143808	165013	148320	133264	140572	109984	147590	136017	135184	117643	108818	117849	109383	146996	140719	131197	120549	0.406634	0.583908	0.475986	-0.107551	-0.0629653	-0.122123
evm.model.supercontig_74.21	16425710	UNCHANGED	UNCHANGED	UNCHANGED	glutathione peroxidase	GPX6	9	81.93	74693.7	52409.3	74980.7	73881.3	89964.7	69658	95172.7	96251.7	90756.3	106607	107429	74711.3	64417	80882.3	64759.3	99730.7	80499	78893	67361.2	77834.7	94060.2	96249.1	70019.6	86374.2	0.341192	0.850666	0.130683	0.208495	0.0331885	0.302843
evm.model.supercontig_27.48	16415668	UNCHANGED	UNCHANGED	UNCHANGED	glutaredoxin maturation factor	GRXS17	12	48.78	19636	18190.7	21390.3	19259	20065.7	13071.7	40515.3	35320	35252.3	32595.7	37937.7	26243	14214	19458	17582.3	17106.3	15297.7	14447	19739	17465.4	37029.2	32258.8	17084.8	15617	0.396239	0.278018	0.442256	-0.176546	-0.198972	-0.129594
evm.model.supercontig_115.53	16406219	UNCHANGED	UNCHANGED	UNCHANGED	glutaredoxin	AT5G20500	2	25	20444	29115	32334	33338	27833.5	27651.5	32446	35008	33501.5	34930.5	30068	28129.5	36385.5	29403	34495	33252	33442.5	29173.5	27297.7	29607.7	33651.8	31042.7	33427.8	31956	0.595525	0.292661	0.588716	0.117193	-0.116433	-0.064963
evm.model.supercontig_108.33	16405448	UNCHANGED	UNCHANGED	UNCHANGED	glutaredoxin	GRXC2	7	83.18	225657	202915	256010	258657	255898	154825	262281	259953	245017	275865	264445	231598	283367	264252	303413	299445	285236	240866	228194	223127	255750	257303	283677	275182	0.898935	0.918938	0.705918	-0.0323986	0.00873091	-0.0438624
evm.model.supercontig_16.50	16410085	UNCHANGED	UNCHANGED	UNCHANGED	Glutamine synthetase, chloroplastic OS=Brassica napus	GS2	14	65.82	142367	92577.7	110700	112788	115103	117669	87194.7	105702	122206	104957	94270.3	103114	78042.3	113371	108863	96982.3	76352	80709.3	115215	115186	105034	100780	100092	84681.2	0.998535	0.70966	0.293455	-0.000357611	-0.0596422	-0.241217
evm.model.supercontig_33.7	16417715	UNCHANGED	UNCHANGED	UNCHANGED	glutamate-glyoxylate transaminase	AOAT2	21	55	68971.3	49647.3	57581	52782	59854.7	62396	44928	51226	54034.3	52437.3	47842	56187	40097.7	53833	50143	42512.3	46341	43168	58733.2	58344.2	50062.8	52155.4	48024.6	44007.1	0.953746	0.59375	0.400147	-0.00958699	0.0590795	-0.126036
evm.model.supercontig_4.152	16419233	UNCHANGED	UNCHANGED	UNCHANGED	glutamate-1-semialdehyde-2,1-aminomutase	GSA2	19	88.74	76708.3	61088	65277.7	67434	59738	50876.3	78153.3	74930.7	82330	80279	72645.7	65598.3	59809.7	76543.3	76603.7	62184.7	56378	44041.3	67691.3	59349.4	78471.3	72841	70985.6	54201.3	0.280074	0.301446	0.0958423	-0.189737	-0.107415	-0.389197
evm.model.supercontig_4.153	16419234	UNCHANGED	UNCHANGED	UNCHANGED	glutamate-1-semialdehyde 2,1-aminomutase 2, chloroplastic	GSA1	2	31.74	16991.5	20292	22677.5	20552	13378.5	22689	26491.5	29272	27624.5	25388.5	20866.5	22761	24076.5	28183	31195	24078	19976.5	19507.5	19987	18873.2	27796	23005.3	27818.2	21187.3	0.750002	0.0358202	0.0582713	-0.0827254	-0.272909	-0.392825
evm.model.supercontig_51.115	16421779	UNCHANGED	UNCHANGED	UNCHANGED	glutamate dehydrogenase	GDH1	8	34.02	20034.1	19522.2	17877.5	16216.7	18957.2	15034.4	26775.4	27975.1	31351.3	25609.6	20895	23563.4	20807	27816.2	21814.7	21678.3	21886.9	20006.4	19144.6	16736.1	28700.6	23356	23479.3	21190.5	0.144757	0.0506528	0.369869	-0.193971	-0.297288	-0.147969
evm.model.supercontig_13.219	16407735	UNCHANGED	UNCHANGED	UNCHANGED	glutamate dehydrogenase	GDH2	12	41.85	34521.2	29780.5	27799.9	33466.3	31177.4	29495.3	33858.1	33671.6	33535.3	38694.1	32939.5	38321.7	36079.8	47085.5	41781.6	45742.8	41081.8	36797.6	30700.5	31379.7	33688.4	36651.8	41649	41207.4	0.782678	0.186625	0.919323	0.0315676	0.121634	-0.0153776
evm.model.supercontig_7.144	16425047	UNCHANGED	UNCHANGED	UNCHANGED	glutamate decarboxylase	GAD5	8	39.34	57217.6	68185.2	66806.5	64269.6	83777.6	52436.6	66121.3	57057.8	65726.7	40920.4	46532.1	51918.5	156377	133469	102492	129944	185632	135457	64069.8	66827.9	62968.6	46457	130779	150344	0.791645	0.0190181	0.453936	0.0608068	-0.438736	0.201137
evm.TU.contig_32361.1	16430098	UNCHANGED	UNCHANGED	UNCHANGED	glutamate decarboxylase	GAD	23	74.94	164108	157608	154546	153232	179776	159212	141792	164748	176561	157352	172094	182304	136797	151478	132649	124153	148283	151011	158754	164073	161034	170583	140308	141149	0.566206	0.487973	0.938664	0.0475479	0.0831144	0.00862175
evm.model.supercontig_2.75	16412865	UNCHANGED	UNCHANGED	UNCHANGED	glutamate decarboxylase	GAD4	22	63.6	240131	234615	245552	254680	270746	190604	200196	229201	249691	224160	272229	256919	194544	169992	185682	71079.4	174641	159168	240099	238677	226363	251103	183406	134963	0.956813	0.287417	0.216495	-0.00857141	0.149643	-0.44248
evm.model.supercontig_130.39	16407943	UNCHANGED	UNCHANGED	UNCHANGED	glucose-6-phosphate dehydrogenase	G6PD6	16	50.61	72013	72528.7	63808.7	65791.3	74562	81346.3	149141	123110	109311	94816.3	129135	128106	106607	95381.7	67819	116890	73299.7	81609	69450.1	73899.9	127187	117353	89935.9	90599.6	0.449595	0.577257	0.971799	0.0895952	-0.116103	0.010607
evm.model.supercontig_81.143	16426901	UNCHANGED	UNCHANGED	UNCHANGED	Glucan endo-1,3-beta-glucosidase OS=Triticum aestivum	AT5G24318	4	10.75	59142.7	44663.7	45492	38093.7	37745.7	31833.7	42597.7	46349.3	43966	48941.3	49621	36689.3	49057.7	51180	49987.3	41177	37115	30468.3	49766.1	35891	44304.3	45083.9	50075	36253.4	0.0533903	0.866258	0.0122054	-0.471542	0.0251642	-0.465972
evm.model.supercontig_62.143	16423943	UNCHANGED	UNCHANGED	UNCHANGED	Glucan endo-1,3-beta-glucosidase 7 OS=Arabidopsis thaliana	AT4G34480	3	8.2	13058.4	9117.02	8702.69	8833.31	9252.44	7929.67	12122.6	12680.7	10917.8	13214.9	12225.8	9732.22	7047.59	9010.06	9603.5	8640.59	9780.12	12788.5	10292.7	8671.81	11907	11724.3	8553.72	10403.1	0.323835	0.882426	0.273586	-0.247217	-0.0223077	0.282386
evm.model.supercontig_36.69	16418456	UNCHANGED	UNCHANGED	UNCHANGED	Glucan endo-1,3-beta-glucosidase 7 OS=Arabidopsis thaliana	AT4G34480	9	36.77	29696.3	21767.7	25246	25360	30940.3	19649	26673	30907	31880.3	38623.7	38803.3	35546	21515.3	25987	30471.3	27239	31536.7	30881	25570	25316.4	29820.1	37657.7	25991.2	29885.6	0.952334	0.0149778	0.251889	-0.0143774	0.336658	0.201424
evm.model.supercontig_91.73	16428531	UNCHANGED	UNCHANGED	UNCHANGED	Glucan endo-1,3-beta-glucosidase 6 OS=Arabidopsis thaliana	AT5G58090	6	24.43	45386.7	37286.7	32390.7	29986.7	31283.7	33042	33921	32915.3	24174.3	31897.7	29386.3	24145.7	25522	38201	34428.7	26121.3	22555.3	27013	38354.7	31437.4	30336.9	28476.6	32717.2	25229.9	0.150116	0.653898	0.134393	-0.286918	-0.0912985	-0.374916
evm.model.supercontig_423.4	16419877	UNCHANGED	UNCHANGED	UNCHANGED	geranylgeranyl reductase	AT1G74470	6	24.35	12553.7	24609	27971.7	19221.3	20463.3	22114.7	4552	5126.67	4331	2986.33	8446	11037	18366.3	3714	8716	1894	3033	9016	21711.4	20599.8	4669.89	7489.78	10265.4	4647.67	0.826629	0.302466	0.309814	-0.0758269	0.681535	-1.14322
evm.model.supercontig_36.205	16418399	UNCHANGED	UNCHANGED	UNCHANGED	GEM-like protein 1	At1g28200	7	31.87	85639	51039	48356.7	41789	46428.3	36424.7	109354	106047	99083.3	104772	87328	86928.7	99949.3	99800.7	98019.3	99212.7	49044.3	41379.3	61678.2	41547.3	104828	93009.4	99256.4	63212.1	0.178384	0.148547	0.117947	-0.570005	-0.172577	-0.65096
evm.model.supercontig_130.78	16407986	UNCHANGED	UNCHANGED	UNCHANGED	GDSL esterase/lipase At5g14450	AT5G14450	10	58.82	176533	184495	166386	195028	187730	233950	218033	218581	201577	218333	216154	260155	199075	197143	202674	225623	214680	207785	175805	205570	212730	231547	199631	216029	0.12312	0.287921	0.0393874	0.225653	0.122281	0.113893
evm.model.supercontig_25.31	16414824	UNCHANGED	UNCHANGED	UNCHANGED	GDSL esterase/lipase APG	AT3G16370	11	46.44	51835.3	58811	43353.3	31327.7	31857	44673.7	119780	118585	85723	75102	82135.3	59499.7	71377.7	72872	54732.7	54894	47756	50527.7	51333.2	35952.8	108029	72245.7	66327.4	51059.2	0.0695059	0.0513448	0.0687119	-0.51379	-0.58044	-0.377434
evm.model.supercontig_48.199	16420838	UNCHANGED	UNCHANGED	UNCHANGED	GDSL esterase/lipase	AT1G56670	12	68.98	115635	106554	105141	101596	126003	112558	110439	113976	121790	110806	101491	119852	111761	118868	124256	118149	118573	112657	109110	113386	115402	110716	118295	116459	0.612125	0.496568	0.67675	0.0554549	-0.0597974	-0.0225628
evm.model.supercontig_117.87	16406448	UNCHANGED	UNCHANGED	UNCHANGED	GDP-D-mannose-epimerase	GME	25	78.19	284648	269262	256100	280950	266743	216568	258651	282317	271176	277800	275171	289270	263976	257024	265031	198880	205850	196820	270003	254754	270715	280747	262010	200517	0.511708	0.282759	7.7715e-05	-0.0838749	0.0524976	-0.3859
evm.model.supercontig_62.138	16423937	UNCHANGED	UNCHANGED	UNCHANGED	G-class RAB GTPase	RAB7B	13	80.58	60418.3	51152.3	52437.3	53433.7	56250.3	39386.7	44294.3	45280	55323.3	47096.3	54180.3	47923.3	63495.7	60871.3	67468	53812.3	63699	53793	54669.3	49690.2	48299.2	49733.3	63945	57101.4	0.450952	0.74842	0.147336	-0.13777	0.0422132	-0.163304
evm.TU.contig_45133.1	16432139	UNCHANGED	UNCHANGED	UNCHANGED	gamma carbonic anhydrase 1, mitochondrial-like	GAMMACA1	6	85.87	15302.9	17766	18476.5	22143.9	18811.7	22826.2	15150.1	16402.3	15926	17694.4	13733.7	17803.9	11923.3	17415.1	23928.7	21499	22126.8	19993	17181.8	21260.6	15826.2	16410.7	17755.7	21206.3	0.0601043	0.695259	0.383318	0.3073	0.0523216	0.256209
evm.model.supercontig_46.40	16420506	UNCHANGED	UNCHANGED	UNCHANGED	galactinol-sucrose galactosyltransferase	DIN10	2	4.15	4254.5	3924	3897	4940.5	4463	7305	4920.5	5128	4906	6413.5	5899	5343.5	3630	4330	4573	3690.5	4085.5	3590	4025.17	5569.5	4984.83	5885.33	4177.67	3788.67	0.156323	0.0469069	0.291724	0.468499	0.239579	-0.141007
evm.model.supercontig_8.291	16426587	UNCHANGED	UNCHANGED	UNCHANGED	GABA pyruvate transaminase	POP2	23	70.92	139060	160777	130659	134981	136685	112780	189640	161343	178597	140609	161360	146496	225070	208538	146590	167293	239721	231152	143499	128149	176527	149488	193399	212722	0.264018	0.0583571	0.590218	-0.163218	-0.239852	0.137388
evm.model.supercontig_75.119	16425839	UNCHANGED	UNCHANGED	UNCHANGED	fumarylacetoacetate hydrolase	AT1G12050	9	41.75	45735.3	36078.3	35010.3	36005	39340.3	25362.7	31540	32517.7	31584.3	31256.7	30423	35965	47124.7	51971	40355.3	41098	43128	40223.7	38941.3	33569.3	31880.7	32548.2	46483.7	41483.2	0.377885	0.722924	0.223727	-0.214158	0.0298969	-0.164196
evm.model.supercontig_151.34	16409552	UNCHANGED	UNCHANGED	UNCHANGED	fumarase	FUM1	16	51.83	40457.7	38025.4	40860.6	31831	44298.2	28351.6	30830	33737.3	36757.6	35858.7	33925.8	36812.8	38322.5	49073.4	45217.1	43461.2	43920.4	37096	39781.2	34826.9	33775	35532.4	44204.3	41492.5	0.371036	0.409653	0.51893	-0.191884	0.073183	-0.0913351
evm.model.supercontig_27.118	16415488	UNCHANGED	UNCHANGED	UNCHANGED	fumarase	FUM1	14	44.8	43249.6	32990.1	41779.3	53892.1	37063.7	31443.1	30689.2	40996.1	40191.1	39948.3	39607.4	43650.7	30031.5	29477.3	27630.2	21928.8	21635.6	21659.6	39339.7	40799.6	37292.1	41068.8	29046.3	21741.3	0.854499	0.347819	0.000566361	0.0525721	0.139172	-0.417916
evm.model.supercontig_39.18	16419025	UNCHANGED	UNCHANGED	UNCHANGED	F-type thioredoxin	TRXF1	2	11.56	8839	5797.5	9315.5	9413.5	9605	1215	14340	12121	10480	10207.5	10885	8393	10832	7562	7904	9968.5	7989.5	8277	7984	6744.5	12313.7	9828.5	8766	8745	0.698494	0.137972	0.986957	-0.2434	-0.325217	-0.00346029
evm.model.supercontig_119.50	16406568	UNCHANGED	UNCHANGED	UNCHANGED	fructose-bisphosphate aldolase	FBA6	23	79.33	302271	264546	264418	296971	347635	295378	288575	270822	270775	331463	344930	326425	221012	290230	282562	313684	305850	299228	277078	313328	276724	334273	264601	306254	0.16379	0.00207406	0.135191	0.17738	0.272577	0.210908
evm.model.supercontig_20.7	16413097	UNCHANGED	UNCHANGED	UNCHANGED	Fructose-1,6-bisphosphatase, chloroplastic OS=Spinacia oleracea	AT5G64380	5	22.31	8220.33	8591	6708.67	9628.33	9528.33	8660	8615.33	10588.7	11582	11842.3	10289	12137.3	12997.3	13022.7	12322	13868.7	13742	12415.5	7840	9272.22	10262	11422.9	12780.7	13342.1	0.0932293	0.328254	0.339656	0.242061	0.154616	0.0620179
evm.model.supercontig_116.34	16406290	UNCHANGED	UNCHANGED	UNCHANGED	fructose kinase	AT1G66430	11	41.97	98411.6	83118.1	88370.2	90920.6	98311.6	90626.5	77853.7	90234.5	96094.3	98513	94858.5	86352.1	82058	102278	92403.1	84114.7	80662	80693	89966.6	93286.2	88060.8	93241.2	92246.2	81823.2	0.553773	0.4683	0.154635	0.0522748	0.0824671	-0.172979
evm.model.supercontig_39.91	16419106	UNCHANGED	UNCHANGED	UNCHANGED	Formate dehydrogenase, mitochondrial OS=Solanum tuberosum	FDH	20	84.16	183321	195355	190934	233882	220626	244983	226894	206932	238587	210858	208325	243782	229450	184401	206747	178665	223665	214749	189870	233164	224138	220988	206866	205693	0.00532096	0.840746	0.953579	0.296332	-0.0204142	-0.00820152
evm.TU.contig_31439.1	16429981	UNCHANGED	UNCHANGED	UNCHANGED	flowering time factor	FLK	13	44.15	182052	187658	179886	160870	147354	117042	208677	214289	183184	193137	193726	164451	220491	174632	188325	163110	159110	151282	183199	141755	202050	183772	194483	157834	0.0345675	0.250113	0.0592682	-0.370007	-0.136797	-0.301237
evm.model.supercontig_6.105	16423271	UNCHANGED	UNCHANGED	UNCHANGED	flavoprotein component SDH1 of succinate dehydrogenase complex	SDH1-1	19	50.94	109145	92508.7	93411.7	103336	101374	118536	109977	115739	107480	107819	96189.7	98258.7	83836.7	96172.3	99047	82689	86298.7	94823	98355	107748	111065	100756	93018.7	87936.9	0.287023	0.0762402	0.437004	0.131595	-0.140542	-0.0810518
evm.model.supercontig_37.77	16418752	UNCHANGED	UNCHANGED	UNCHANGED	flavonol synthase	FLS1	4	27.76	12954.7	24281.3	20143.7	24395.3	13518.7	27018	46916.3	31341.7	20498	26629	27742	20220.7	20637	18474.3	11668	20190	29988.3	30258.3	19126.6	21644	32918.7	24863.9	16926.4	26812.2	0.659225	0.371894	0.0817907	0.17839	-0.404854	0.663612
evm.model.supercontig_166.32	16410436	UNCHANGED	UNCHANGED	UNCHANGED	Ferredoxin--NADP reductase, root isozyme, chloroplastic OS=Pisum sativum	RFNR1	16	61.54	56372	62102	59063.3	69308	68184.3	57495	55526.7	56216.7	52436.7	54495.7	46582.3	58482.3	72189	63620	71263.3	61492.3	79420.7	87008.7	59179.1	64995.8	54726.7	53186.8	69024.1	75973.9	0.230123	0.697499	0.435987	0.135258	-0.0411763	0.138403
evm.model.supercontig_6.260	16423443	UNCHANGED	UNCHANGED	UNCHANGED	ferredoxin-NADP oxidoreductase	FNR1	14	46.54	63670.3	68005	64606	84813.3	68578	68724	56757	60496	62239.3	60052	64591	63686	53516.3	49801	60773.7	33271	52501.7	62671.7	65427.1	74038.4	59830.8	62776.3	54697	49481.4	0.195463	0.238976	0.60119	0.178386	0.0693329	-0.144574
evm.model.supercontig_32.13	16417352	UNCHANGED	UNCHANGED	UNCHANGED	ferredoxin	FD3	4	88	67489.7	96683.3	80338.3	82945.3	80468.7	67025.3	63561	58318	52382	50234.7	43765.3	49667.7	64007.3	78636	67386	71320.3	78771.7	88439	81503.8	76813.1	58087	47889.2	70009.8	79510.3	0.65683	0.0564344	0.225822	-0.0855143	-0.278514	0.183586
evm.model.supercontig_118.34	16406492	UNCHANGED	UNCHANGED	UNCHANGED	ferredoxin	FD2	2	34.25	99917	31034	87719	118752	56409	62241.5	28195.3	30119.7	30155.3	39001	28149.3	37226	87711	33578.3	106278	53672.5	125631	114430	72890	79134.2	29490.1	34792.1	75855.8	97911.2	0.840482	0.196267	0.519008	0.11858	0.238529	0.368214
evm.model.supercontig_942.3	16428828	UNCHANGED	UNCHANGED	UNCHANGED	Fd-dependent sulfite reductase	SIR	9	40.66	57203.7	56743.7	59374	61756	57358.7	52132	26255.3	31851.7	20870.7	23518	36856	39238.3	40223.7	19263	41928.7	12780	20765	38666.3	57773.8	57082.2	26325.9	33204.1	33805.1	24070.4	0.823087	0.303387	0.409105	-0.0173733	0.33488	-0.489979
evm.model.supercontig_53.125	16422187	UNCHANGED	UNCHANGED	UNCHANGED	F-class RAB GTPase	ARA6	4	21.84	9930	12935	11262	9626.33	9821.5	12676	20437.3	16215.3	16874.3	21826	19851.7	13387.3	18663.3	15046.3	16730.3	15938	11887.3	9546	11375.7	10707.9	17842.3	18355	16813.3	12457.1	0.638142	0.866728	0.11145	-0.0872695	0.0408688	-0.432636
evm.model.supercontig_43.10	16419907	UNCHANGED	UNCHANGED	UNCHANGED	fatty acid biosynthesis1	AT1G24360	5	45.39	65492.3	54349.7	54587	63682.3	56590.7	42155.3	46527	44682.3	46559.7	53626.3	47635	42952.7	58155.3	66759.7	76045	70464	86518	73198.7	58143	54142.8	45923	48071.3	66986.7	76726.9	0.613922	0.532755	0.245355	-0.102837	0.0659599	0.195858
evm.model.supercontig_12.130	16406671	UNCHANGED	UNCHANGED	UNCHANGED	ER membrane protein complex subunit 8/9 homolog	emb2731	2	11.06	28789.5	26791.5	26567	23088.5	23925.5	14503	36227.5	35632	31817	32500	32915	28279	34239.5	25783.5	43288	33279.5	22381	24652.5	27382.7	20505.7	34558.8	31231.3	34437	26771	0.0902548	0.175757	0.273651	-0.41724	-0.14606	-0.363288
evm.model.supercontig_187.3	16411733	UNCHANGED	UNCHANGED	UNCHANGED	ER membrane protein complex subunit 7 homolog	AT2G25310	4	26.44	18286	20736.3	19500	17085.3	17788.7	19439.3	25119.7	25617.7	23228.3	19639.3	22037.3	22779	24034.3	27418.3	21076.7	26813.3	21683.3	23293.7	19507.4	18104.4	24655.2	21485.2	24176.4	23930.1	0.230758	0.0567823	0.922454	-0.107681	-0.198549	-0.014775
evm.model.supercontig_48.152	16420787	UNCHANGED	UNCHANGED	UNCHANGED	ER luminal lectin chaperone	CRT1a	33	66.13	666002	553512	556392	609011	595593	487230	671391	681422	703399	671375	621778	668343	548613	641070	599850	670207	624616	581841	591969	563945	685404	653832	596511	625555	0.627796	0.165331	0.475921	-0.0699675	-0.0680346	0.0685869
evm.model.supercontig_151.15	16409531	UNCHANGED	UNCHANGED	UNCHANGED	epoxide hydrolase	AT4G02340	5	21.27	8971	11232.7	9979	11967	8285.67	13915	25668	26326	25027	29543	21192	36884	6933	7938.67	6233	5160	5397.33	6617.67	10060.9	11389.2	25673.7	29206.3	7034.89	5725	0.495947	0.480724	0.122259	0.178911	0.185992	-0.297252
evm.model.supercontig_77.1	16426053	UNCHANGED	UNCHANGED	UNCHANGED	EP1-like glycoprotein 2	AT1G78830	26	69.89	102928	105001	98320	112716	105881	112709	139501	203323	191924	167383	179345	159189	109607	125277	120958	133630	127975	109045	102083	110435	178250	168639	118614	123550	0.05027	0.663692	0.60401	0.113458	-0.0799583	0.0588234
evm.model.supercontig_9.389	16428300	UNCHANGED	UNCHANGED	UNCHANGED	Enzyme classification.EC_3 hydrolases.EC_3.5 hydrolase acting on carbon-nitrogen bond, other than peptide bond	AQI	15	56.35	55167.7	48056	50915	51021.3	51479	46379.7	49520.7	49968	50277.3	43380.3	35467.3	39361	47081.3	69078.7	56315.3	66464.3	65868.3	53722.3	51379.6	49626.7	49922	39402.9	57491.8	62018.3	0.541703	0.0101554	0.583959	-0.0500789	-0.341374	0.109339
evm.model.supercontig_36.43	16418428	UNCHANGED	UNCHANGED	UNCHANGED	Enzyme classification.EC_3 hydrolases.EC_3.5 hydrolase acting on carbon-nitrogen bond, other than peptide bond	AT1G44180	6	36.97	22322.3	16707	17093	20086.3	19436.7	18233	25839.7	28230.7	27037.3	33204.7	29802.3	27582.7	17260.7	22560.3	18105	17748.3	19542	16300.3	18707.4	19252	27035.9	30196.6	19308.7	17863.6	0.78762	0.149498	0.487672	0.0413958	0.159508	-0.112229
evm.model.supercontig_203.3	16413211	UNCHANGED	UNCHANGED	UNCHANGED	Enzyme classification.EC_3 hydrolases.EC_3.2 glycosylase	BG1	7	34.65	28343.5	46442.5	35378.3	34417.5	41726	40246	58735.3	54590.3	61579.3	49171.3	49725.3	57943.7	11833.4	12563.1	11037.7	14404	16829.5	11635.5	36721.4	38796.5	58301.7	52280.1	11811.4	14289.7	0.735158	0.159305	0.188187	0.0793041	-0.157275	0.274793
evm.model.supercontig_51.146	16421813	UNCHANGED	UNCHANGED	UNCHANGED	Enzyme classification.EC_3 hydrolases.EC_3.2 glycosylase	AT5G20950	6	20.19	28301.7	36685.3	38523.5	36620.3	49034	56692.9	95202.8	87584.7	98004.1	87321.5	81766.4	94962.7	51458.4	53251.1	70296.7	80758.1	57509.9	55877.7	34503.5	47449	93597.2	88016.9	58335.4	64715.2	0.123046	0.321095	0.559302	0.459637	-0.0886851	0.149733
evm.model.supercontig_51.147	16421814	UNCHANGED	UNCHANGED	UNCHANGED	Enzyme classification.EC_3 hydrolases.EC_3.2 glycosylase	AT5G20950	17	69.53	98984.7	104151	101809	110046	108432	99839.7	101784	96271	110932	93762	101479	98498	118928	105914	90048	94859	91003.3	98583.7	101648	106106	102996	97912.9	104963	94815.3	0.272009	0.352009	0.304959	0.0619183	-0.0730114	-0.146695
evm.model.supercontig_103.89	16404978	UNCHANGED	UNCHANGED	UNCHANGED	Enzyme classification.EC_3 hydrolases.EC_3.2 glycosylase	AT5G20950	33	61.33	276865	235136	291753	233201	307663	223616	285249	275722	293955	292507	285636	296851	251842	285726	258847	313500	267420	219065	267918	254826	284976	291665	265472	266662	0.699093	0.341011	0.969394	-0.0722759	0.033473	0.00645316
evm.model.supercontig_112.57	16405959	UNCHANGED	UNCHANGED	UNCHANGED	Enzyme classification.EC_3 hydrolases.EC_3.2 glycosylase	AT3G47000	7	15.18	19820.3	12669	14145.3	16113	18210.7	15730.1	12980	14352.3	14094.3	18024.7	17148.7	20737.3	12801.4	18168.3	17295.3	19526.6	21706	17003.3	15544.9	16684.6	13808.9	18636.9	16088.4	19412	0.6479	0.0140972	0.196576	0.102076	0.432564	0.27093
evm.model.supercontig_9.297	16428198	UNCHANGED	UNCHANGED	UNCHANGED	Enzyme classification.EC_2 transferases.EC_2.7 transferase transferring phosphorus-containing group	AT3G59480	12	87.1	261848	299002	220374	248638	238038	233443	235465	265201	279800	275495	262557	294924	233358	250901	267487	255278	237872	211880	260408	240040	260155	277659	250582	235010	0.428645	0.337611	0.385627	-0.117502	0.0939392	-0.0925587
evm.model.supercontig_11.22	16405686	UNCHANGED	UNCHANGED	UNCHANGED	Enzyme classification.EC_2 transferases.EC_2.5 transferase transferring alkyl or aryl group, other than methyl group	CYSC1	12	59.4	57318.7	67290	64840.3	68577	65862.7	59793.7	73520.7	75647.3	72541.3	59993.3	46081	60979.7	36770.3	71363.3	65698.7	52225.7	45061.7	44116.7	63149.7	64744.4	73903.1	55684.7	57944.1	47134.7	0.708271	0.0204667	0.381952	0.0359813	-0.408355	-0.297874
evm.model.supercontig_117.61	16406420	UNCHANGED	UNCHANGED	UNCHANGED	Enzyme classification.EC_2 transferases.EC_2.5 transferase transferring alkyl or aryl group, other than methyl group	OASA2	9	52.94	171578	108687	149761	142920	170683	101513	141377	163831	170708	160305	157792	183086	121331	152227	144221	135982	131487	129321	143342	138372	158638	167061	139260	132263	0.864269	0.520284	0.500756	-0.0509065	0.0746345	-0.0743628
evm.model.supercontig_58.104	16422946	UNCHANGED	UNCHANGED	UNCHANGED	Enzyme classification.EC_2 transferases.EC_2.5 transferase transferring alkyl or aryl group, other than methyl group	OASA2	9	53.44	64306	49301	50216.5	56978.8	61953.9	52044.8	47725.5	58711.5	59099.1	68313.8	62427.9	63126.7	47903	58139.9	56018.2	49538.8	49982.7	51865.2	54607.8	56992.5	55178.7	64622.8	54020.4	50462.2	0.69398	0.0859621	0.328477	0.0616637	0.227932	-0.0982997
evm.model.supercontig_13.275	16407797	UNCHANGED	UNCHANGED	UNCHANGED	Enzyme classification.EC_1 oxidoreductases.EC_1.3 oxidoreductase acting on CH-CH group of donor	AT5G61510	6	27.5	10520.3	8561	7969.67	8732.67	9075	6346.33	9051.67	9492.67	9254	8245	7685	9095	12200.7	15616.7	13567.7	14505.7	12265	11720	9017	8051.33	9266.11	8341.67	13795	12830.2	0.44962	0.0975831	0.501806	-0.16342	-0.151628	-0.104599
evm.model.supercontig_72.33	16425533	UNCHANGED	UNCHANGED	UNCHANGED	Enzyme classification.EC_1 oxidoreductases.EC_1.1 oxidoreductase acting on CH-OH group of donor	CAD9	12	62.4	40302.3	43913	39934.3	35658.3	38513	30845.7	77839	72841.3	64568.7	66886.7	57943.3	54165.7	39048.7	50674.7	42431.7	39305	44763	30089	41383.2	35005.7	71749.7	59665.2	44051.7	38052.3	0.0682608	0.0889824	0.336711	-0.241457	-0.266082	-0.211212
evm.model.supercontig_19.276	16412023	UNCHANGED	UNCHANGED	UNCHANGED	Enzyme classification.EC_1 oxidoreductases.EC_1.1 oxidoreductase acting on CH-OH group of donor	AT5G06060	9	47.81	63892	37086	62581.3	55150	56103.3	34555	47588	53066	52599.7	56311.3	40375.3	39205.3	48385.7	51742.7	64979	42593	44322.7	41041.3	54519.8	48602.8	51084.6	45297.3	55035.8	42652.3	0.625372	0.374053	0.0741054	-0.165741	-0.173461	-0.367745
evm.model.supercontig_706.3	16425408	UNCHANGED	UNCHANGED	UNCHANGED	Enzyme classification.EC_1 oxidoreductases.EC_1.1 oxidoreductase acting on CH-OH group of donor	AT5G58330	4	21.83	28155.7	18841.3	20548.3	22777	18889.7	16997.3	21310.3	21788.3	26358.7	24045.3	18024	20602.3	16124.7	27817.3	23544.3	22561.7	23379	18792.7	22515.1	19554.7	23152.4	20890.6	22495.4	21577.8	0.424266	0.394477	0.816156	-0.203381	-0.148314	-0.0600866
evm.model.supercontig_55.1	16422483	UNCHANGED	UNCHANGED	UNCHANGED	Enzyme classification.EC_1 oxidoreductases.EC_1.1 oxidoreductase acting on CH-OH group of donor	ELI3-1	11	59.7	108214	92523	87333	138652	115758	130688	128225	118964	130020	124608	126046	145350	63739.7	104959	88905.3	118311	118190	115918	96023.3	128366	125736	132001	85867.9	117473	0.0244492	0.451268	0.0582322	0.418809	0.0701522	0.45214
evm.TU.contig_30861.1	16429897	UNCHANGED	UNCHANGED	UNCHANGED	enoyl-ACP reductase	MOD1	11	67.19	203047	123981	154969	174388	176115	107460	157042	184794	181973	186411	181717	164894	150676	187952	161383	171976	160173	154115	160666	152654	174603	177674	166670	162088	0.816033	0.793477	0.727524	-0.0737952	0.0251542	-0.040221
evm.model.supercontig_3.274	16416562	UNCHANGED	UNCHANGED	UNCHANGED	Enolase OS=Ricinus communis	LOS2	23	71.15	127228	91931	87987.7	86549.3	85120.7	82342.7	146856	138824	147238	163401	126249	125711	106118	158020	127809	129116	114073	81537	102382	84670.9	144306	138454	130649	108242	0.230573	0.670584	0.337516	-0.274029	-0.0597315	-0.271435
evm.model.supercontig_5.86	16421539	UNCHANGED	UNCHANGED	UNCHANGED	Enolase OS=Ricinus communis	LOS2	28	87.53	398349	329983	316921	349709	370991	348371	408708	374760	402715	434962	413677	433592	338990	394120	360588	403870	358128	322255	348418	356357	395394	427410	364566	361418	0.777718	0.0628211	0.917493	0.032505	0.11233	-0.0125139
evm.model.supercontig_13.89	16407899	UNCHANGED	UNCHANGED	UNCHANGED	enolase	ENO1	9	27.12	20425.3	16603.7	16813.7	19530	17909.6	16538.3	19798.2	20927	19406.7	27862.3	25386.3	19626.7	17990.5	22314.7	20474.9	19504.5	18863.7	17096.6	17947.6	17992.6	20044	24291.8	20260	18488.3	0.97765	0.162142	0.287413	0.00361801	0.2773	-0.132024
evm.model.supercontig_370.4	16418781	UNCHANGED	UNCHANGED	UNCHANGED	endoribonuclease	CSP41A	4	16.92	14621.3	12379.3	12794.7	17788.3	13353.3	9333	13737.3	17344.3	20896.7	18808	15277.3	17638.3	10776.3	11954.7	14194.7	9992.67	14343	11771	13265.1	13491.6	17326.1	17241.2	12308.6	12035.6	0.93317	0.972481	0.873764	0.0244199	-0.00708582	-0.0323587
evm.model.supercontig_48.194	16420833	UNCHANGED	UNCHANGED	UNCHANGED	endoribonuclease	CRB	2	12.37	27586.5	25192	28107	40706	29200	30737	13800.5	19151.5	19353.5	16429	17629.5	26224	15071	8831	15072		12637.5	17284	26961.8	33547.7	17435.2	20094.2	12991.3	14960.8	0.151084	0.498946	0.581286	0.315294	0.204777	0.203633
evm.model.supercontig_86.73	16427629	UNCHANGED	UNCHANGED	UNCHANGED	endo-beta-1,4-mannanase	MAN6	4	13.41	14011	18281.3	16885.7	16186	15864.7	20511.5	16493	17079.3	16440	13521.7	11672.7	13011.7	42731.7	17476.7	17455	17210	44355	40880.3	16392.7	17520.7	16670.8	12735.3	25887.8	34148.4	0.594998	0.00259511	0.528596	0.0960117	-0.388485	0.399549
evm.model.supercontig_16.43	16410077	UNCHANGED	UNCHANGED	UNCHANGED	endo-1,3;1,4-beta-D-glucanase-like	AT3G23600	3	37.75	36390.7	35732.3	33120.3	33182.3	37323	34202.7	23960.3	33597	27913	23846	26160	24697	36565	40078	36370.5	33680.5	33625	27088.7	35081.1	34902.7	28490.1	24901	37671.2	31464.7	0.916384	0.280295	0.067865	-0.00735718	-0.194258	-0.259726
evm.model.supercontig_16.38	16410071	UNCHANGED	UNCHANGED	UNCHANGED	endo-1,3;1,4-beta-D-glucanase-like	AT3G23600	12	84.1	93392	88974.7	85905	97892.7	93917.3	81184.3	136368	127250	123222	147370	122170	128767	111654	121743	109762	130962	140457	122148	89423.9	90998.1	128947	132769	114386	131189	0.788467	0.675788	0.0600696	0.0251763	0.0421451	0.197735
evm.model.supercontig_3.254	16416540	UNCHANGED	UNCHANGED	UNCHANGED	embryo-specific protein ATS3B	AT5G62200	8	77.3	64834.7	67953.3	60630.7	75416	61139.7	58008	77690.7	74601	65704.7	72043.3	70814	77585	70421.3	64421	71239.3	91540	82247	75145.3	64472.9	64854.6	72665.4	73480.8	68693.9	82977.4	0.950369	0.85392	0.0518441	0.00851529	0.0160974	0.272537
evm.model.supercontig_75.26	16425863	UNCHANGED	UNCHANGED	UNCHANGED	embryo-specific protein ATS3A	AT2G41475	6	40.94	29212.7	41900.3	33186.3	40943	36115	45169	32424.7	33932.3	34285	31816.7	31590.3	40399	32572	23756.3	28382.3	25696.3	32855	36281.3	34766.4	40742.3	33547.3	34602	28236.9	31610.9	0.261044	0.739178	0.449116	0.228833	0.0446573	0.16284
evm.model.supercontig_46.161	16420446	UNCHANGED	UNCHANGED	UNCHANGED	early nodulin-like protein 1	ENODL14	10	46.49	130666	183295	148400	139275	129721	148744	187287	159287	161517	156699	148649	129961	152209	136558	118917	139395	132158	132155	154120	139247	169363	145103	135895	134569	0.415904	0.112781	0.900112	-0.146411	-0.223042	-0.0141392
evm.model.supercontig_20.21	16413015	UNCHANGED	UNCHANGED	UNCHANGED	dynamin-like protein	DRP3A	2	6.94	14490.5	11532	13142	10952.5	14115	12916.5	11304	12541.5	16957	14931	10458	8155.5	9113	17627	15211	11898.5	14270	10560.5	13054.8	12661.3	13600.8	11181.5	13983.7	12243	0.769956	0.409161	0.561902	-0.0441547	-0.282581	-0.191786
evm.model.supercontig_160.9	16410171	UNCHANGED	UNCHANGED	UNCHANGED	D-xylulose kinase	XK-2	3	8.24	8981	7694.5	8946.5	9844	10003	13221	8955.5	7180	10016.5	8135.33	9404.5	10683	7686.5	10272.3	11170.5	8978.33	9422.5	10161.5	8540.67	11022.7	8717.33	9407.61	9709.78	9520.78	0.102991	0.566728	0.871908	0.368053	0.109942	-0.0283588
evm.model.supercontig_29.25	16416231	UNCHANGED	UNCHANGED	UNCHANGED	dTDP-rhamnose synthase	NRS/ER	11	63.12	64873	56004.9	59139	50769.3	62323.9	31067.2	55536.3	52407	52722.3	49970	48063.3	40558	47458	64834	63597.3	60968.9	51599.7	47081.2	60005.6	48053.4	53555.2	46197.1	58629.8	53216.6	0.276213	0.0727366	0.478506	-0.320457	-0.213225	-0.139758
evm.model.supercontig_234.11	16414391	UNCHANGED	UNCHANGED	UNCHANGED	DNA damage-repair/toleration protein DRT100-like	#N/A	9	68.44	41221.7	39371.3	37652	36402.3	38950.7	42445.3	30511.7	49352.3	47615.3	24341	37931	40472	40526	48100.7	58470.3	55022.3	48300.7	51841	39415	39266.1	42493.1	34248	49032.3	51721.3	0.945116	0.351412	0.653446	-0.00546005	-0.311209	0.077026
evm.model.supercontig_2587.1	16415012	UNCHANGED	UNCHANGED	UNCHANGED	dirigent protein 22-like	AT1G58170	8	54.32	116725	142630	118352	125220	133658	103586	208556	187334	168777	159012	156994	140834	166539	177473	150737	180643	178077	166880	125902	120821	188222	152280	164916	175200	0.699883	0.0489711	0.309185	-0.0594277	-0.305712	0.0872684
evm.model.supercontig_1059.3	16405146	UNCHANGED	UNCHANGED	UNCHANGED	diphthine methyl ester synthase	AT4G31790	2	12.04	7043	6217	6067.5	6396.5	6365.5	4603.5	5633.5	6548	7356	7079	7739	4575	4699	6014	5899.5	2678	3687	5260	6442.5	5788.5	6512.5	6464.33	5537.5	3875	0.381509	0.966705	0.125674	-0.154431	-0.0107099	-0.515038
evm.model.supercontig_3.360	16416658	UNCHANGED	UNCHANGED	UNCHANGED	dihydropyrimidine dehydrogenase	PYD1	2	7.93	12202	7477	7212	11121	14353.5	9968.5	9638	8359.5	7326	8540	9588.5	10727	9078	9489.5	10707.5	10593	15493.5	17464.5	8963.67	11814.3	8441.17	9618.5	9758.33	14517	0.243476	0.269715	0.086166	0.398377	0.18837	0.573037
evm.model.supercontig_146.65	16409157	UNCHANGED	UNCHANGED	UNCHANGED	dihydrolipoyl dehydrogenase component L-protein of glycine cleavage system	mtLPD1	28	65.88	140845	161299	163392	156377	143266	133690	159354	170007	170415	156648	153937	144372	169210	153535	186803	113584	137677	187580	155178	144444	166592	151652	169849	146280	0.332507	0.0451673	0.378353	-0.103415	-0.135554	-0.215518
evm.model.supercontig_929.4	16428688	UNCHANGED	UNCHANGED	UNCHANGED	dihydrolipoamide dehydrogenase component E3 of plastidial pyruvate dehydrogenase complex	LPD1	15	44.72	42853.3	30505.3	31006.3	31296.3	28827.3	25814.3	35133.7	40111.3	38680.3	42292	37953.3	36142	27703.7	33621	32140.3	35773	35283.7	32237.3	34788.3	28646	37975.1	38795.8	31155	34431.3	0.229489	0.744443	0.192685	-0.28027	0.0308455	0.144258
evm.model.supercontig_66.53	16424618	UNCHANGED	UNCHANGED	UNCHANGED	dihydrolipoamide acetyltransferase component E2 of plastidial pyruvate dehydrogenase complex	EMB3003	8	20.68	23273.7	23465.7	22539.7	25344	25392.3	21300.3	29745	24397.3	25204.7	26876	29826.3	26799.3	29009	27032.7	21745	37107	32123.7	31726	23093	24012.2	26449	27833.9	25928.9	33652.2	0.543199	0.514733	0.0496397	0.0563133	0.0736293	0.376141
evm.TU.contig_31068.3	16429923	UNCHANGED	UNCHANGED	UNCHANGED	diaminopimelate epimerase	AT3G53580	15	92.22	75713	62958.7	69327.7	65659	68144.3	50868.7	62970.3	70191.7	75939	70971.7	58438	53585.7	61615.3	70740.7	77007.7	60644.7	52800.3	52130.3	69333.1	61557.3	69700.3	60998.4	69787.9	55191.8	0.299534	0.245261	0.049497	-0.171614	-0.192393	-0.338523
evm.TU.contig_30481.1	16429836	UNCHANGED	UNCHANGED	UNCHANGED	diaminopimelate epimerase	AT3G53580	10	94.01	75085	55938	61798	57821	52438	42656	78152.3	84302	91343.3	80997	69686.7	74226.7	47192.3	63118	59278.3	49861.7	46782.7	43475.3	64273.7	50971.7	84599.2	74970.1	56529.6	46706.6	0.138233	0.128215	0.128612	-0.334532	-0.174329	-0.27538
evm.model.supercontig_106.11	16405162	UNCHANGED	UNCHANGED	UNCHANGED	diaminopimelate decarboxylase	AT5G11880	4	16.81	36958.7	35413.3	32766.3	28360	29743.3	24901	34808.7	36020.7	34134.3	29450.3	31625.7	28373.7	20342.7	23000.7	29909	19728	16842.3	17466.7	35046.1	27668.1	34987.9	29816.6	24417.4	18012.3	0.0174862	0.00942589	0.0982644	-0.34103	-0.230742	-0.438927
evm.model.supercontig_34.78	16418026	UNCHANGED	UNCHANGED	UNCHANGED	diacylglycerol kinase	DGK5	2	7.76	7395	6246		8768		5898	5555	4770	4516.5	4355.5	4619.5	6221	7432.5	9069	7112	6249.5		8660	6820.5	7333	4947.17	5065.33	7871.17	7454.75	0.771742	0.866883	0.749769	0.104526	0.0340547	-0.0784175
evm.model.supercontig_9.29	16428190	UNCHANGED	UNCHANGED	UNCHANGED	D-galactokinase	GALK	11	44.83	37381.7	35788	34490.7	40226.7	29920.3	39667.7	36345.3	34140.3	31575.7	32436	50348.3	49929	45061.7	25610	29321.3	17666.3	21889.7	35442.7	35886.8	36604.9	34020.4	44237.8	33331	24999.6	0.845239	0.167118	0.357486	0.028584	0.378877	-0.414962
evm.model.supercontig_12.20	16406748	UNCHANGED	UNCHANGED	UNCHANGED	deubiquitinase component	UBP14	11	22.54	64078.7	56229.7	52744.3	48778.3	56748	40664	56053.7	61860.3	53184	67478.3	61120.3	43335.3	51405.7	62117.7	56540.3	43572	46309.3	42965	57684.2	48730.1	57032.7	57311.3	56687.9	44282.1	0.192948	0.972732	0.019009	-0.243363	0.00703197	-0.356317
evm.model.supercontig_131.36	16408030	UNCHANGED	UNCHANGED	UNCHANGED	deubiquitinase	UBP7	8	57.2	23578	30775	31216	28878	24460.7	23379.3	31483.3	29488.7	24773.7	25044	31943.7	28168	33332.3	16849.7	30353.7	19866.7	21541.7	22408	28523	25572.7	28581.9	28385.2	26845.2	21272.1	0.380069	0.947694	0.338047	-0.157523	-0.00996123	-0.335702
evm.model.supercontig_103.36	16404920	UNCHANGED	UNCHANGED	UNCHANGED	deubiquitinase	UBP13	3	9.33	20432	15607.3	15452.3	15012	14179.5	7110.67	14434.3	10640	10387.5	12049.5	13173	13319.3	14910.7	14615	12604.7	9307.33	12446	8541	17163.9	12100.7	11820.6	12847.3	14043.4	10098.1	0.165913	0.494985	0.0476369	-0.504283	0.120158	-0.475811
evm.model.supercontig_11.69	16405737	UNCHANGED	UNCHANGED	UNCHANGED	desiccation protectant protein Lea14 homolog	AT2G46140	3	22.52	13942	16341.7	18049.7	16129.3	17558.3	15014	22009.7	21018	18346.7	19466.7	21450.7	18362	19822.3	16377.7	16305.7	22335.7	18962	20582.7	16111.1	16233.9	20458.1	19759.8	17501.9	20626.8	0.934358	0.648367	0.108145	0.0109527	-0.0501062	0.237008
evm.model.supercontig_2.113	16412468	UNCHANGED	UNCHANGED	UNCHANGED	Deoxymugineic acid synthase 1 OS=Hordeum vulgare	AT1G59960	4	32.43	13945.3	14025.3	15770.3	14628.7	14867	6392.33	8363.33	16643	19871.7	11098.5	8108	10610.5	14910.7	16271	17973.3	13795	11026.5	12057.3	14580.3	11962.7	14959.3	9939	16385	12292.9	0.410181	0.230224	0.0269528	-0.285485	-0.589873	-0.414545
evm.model.supercontig_9.373	16428283	UNCHANGED	UNCHANGED	UNCHANGED	delta-9 stearoyl-ACP desaturase	SSI2	7	43.7	18690.3	36154.7	34122	36654	35125.3	31215	43586.3	37033.3	36541.3	17694.7	19840	36915.3	27555.7	24050.3	33006	25160.7	34234.3	32818.3	29655.7	34331.4	39053.7	24816.7	28204	30737.8	0.461521	0.0933466	0.545237	0.211223	-0.654149	0.124113
evm.model.supercontig_17.219	16410721	UNCHANGED	UNCHANGED	UNCHANGED	delta-1-pyrroline-5-carboxylate dehydrogenase	ALDH12A1	13	37.57	53706.3	44631.3	47906	72260.3	66049.3	27196	55095	52706.7	70000.3	48768.7	55763.7	50195.7	53829.3	59170	47593.7	62692.3	45082.7	43528.7	48747.9	55168.6	59267.3	51576	53531	50434.6	0.677686	0.256581	0.680965	0.178506	-0.200537	-0.0859621
evm.model.supercontig_1.329	16404265	UNCHANGED	UNCHANGED	UNCHANGED	dehydroascorbate reductase	DHAR2	12	78.77	373381	347968	352849	371323	289016	273235	438916	411428	398549	435999	400419	367130	403277	404633	415756	420902	413147	350071	358066	311191	416298	401182	407889	394706	0.209657	0.549845	0.593751	-0.202423	-0.0533578	-0.0473965
evm.model.supercontig_672.4	16424785	UNCHANGED	UNCHANGED	UNCHANGED	D-class RAB GTPase	RAB1C	8	60.4	97149.7	100650	102775	123567	146193	95847.1	95683.6	97586.5	95733.3	86398.8	105651	86829	139022	93118.9	107718	116630	107731	144635	100192	121869	96334.5	92959.6	113286	122999	0.213068	0.624689	0.608879	0.282569	-0.0514489	0.11867
evm.model.supercontig_113.9	16406086	UNCHANGED	UNCHANGED	UNCHANGED	D-class RAB GTPase	ATFP8	9	47.76	26923.5	27401.9	29526.5	26033.4	31488.4	21760.6	16958.5	16949.4	17443.1	15932.1	20737.8	16193.9	29737.6	18998.1	22532.5	21247.2	21834.5	28747.4	27950.6	26427.5	17117	17621.2	23756.1	23943.1	0.63022	0.763951	0.96472	-0.0808429	0.0418868	0.0113106
evm.model.supercontig_232.5	16414349	UNCHANGED	UNCHANGED	UNCHANGED	damage-control phosphatase At2g17340	AT4G35360	6	34.88	22533.3	17485.3	18000	19789.7	18098	17359.7	20493	16844	16326.3	17972.3	18187	13708.7	12941	18485.7	17582.7	15488.7	15276.7	16033.3	19339.6	18415.8	17887.8	16622.7	16336.4	15599.6	0.626977	0.553993	0.692452	-0.0706123	-0.105822	-0.0665891
evm.model.supercontig_148.36	16409256	UNCHANGED	UNCHANGED	UNCHANGED	Cyt-P450 hydroxylase scaffold protein	MAPR2	3	51	37638	28367	49291	44865	48359	7895	45778	36022	61967	23349.5	31030	36266.5	32743.5	14414.5	20118	31536.7	31042.5	26282	38432	33706.3	47922.3	30215.3	22425.3	29620.4	0.757477	0.104029	0.27317	-0.189288	-0.665417	0.401461
evm.model.supercontig_178.21	16411151	UNCHANGED	UNCHANGED	UNCHANGED	cytosolic UDP-glucose pyrophosphorylase	UGP1	30	80.81	222834	204359	184557	208218	254747	198440	223687	199774	204385	220713	229402	206612	178698	240709	191193	211890	232291	198455	203917	220468	209282	218909	203533	214212	0.466492	0.385314	0.643028	0.112592	0.0648831	0.0737743
evm.model.supercontig_57.76	16422901	UNCHANGED	UNCHANGED	UNCHANGED	cytosolic pyrophosphatase	PPa1	6	55.61	19148.7	20548.2	19535.5	19242.6	18604.2	19102.6	27469	29914.4	28279.4	32169.1	36768.7	31870.8	40417.7	24247	20531.8	23815.9	21047	23573.1	19744.1	18983.1	28554.3	33602.9	28398.8	22812	0.173417	0.0441073	0.4163	-0.0567057	0.234878	-0.316037
evm.model.supercontig_36.68	16418455	UNCHANGED	UNCHANGED	UNCHANGED	cytosolic phosphoglucose isomerase	AT5G42740	11	33.27	39783	28390	32045	37928.3	40746.7	39452.7	29966.3	30909	34056	37398	36447.3	40364	23623.3	32666	31781	29118.3	28944	31006	33406	39375.9	31643.8	38069.8	29356.8	29689.4	0.159156	0.019765	0.915728	0.237205	0.266724	0.0162565
evm.model.supercontig_2.232	16412600	UNCHANGED	UNCHANGED	UNCHANGED	cytosolic phosphoglucomutase	PGM3	28	71.53	136401	144622	131720	125675	150525	141212	118648	112280	119462	132003	147176	142414	158018	152935	136376	155627	173932	174782	137581	139137	116797	140531	149110	168114	0.858227	0.00913386	0.103406	0.016226	0.266889	0.173062
evm.model.supercontig_40.72	16419477	UNCHANGED	UNCHANGED	UNCHANGED	cytosolic NADP-dependent malic enzyme	NADP-ME3	23	65.4	105242	120382	108395	154633	137224	134387	132649	131883	147129	120298	137576	181698	80658	111678	114756	80600.1	103545	104047	111340	142081	137220	146524	102364	96063.9	0.0171668	0.649016	0.661717	0.35175	0.094646	-0.0916412
evm.model.supercontig_7.207	16425117	UNCHANGED	UNCHANGED	UNCHANGED	cytosolic NADP-dependent malic enzyme	NADP-ME3	17	44.97	28137.3	22177.3	23740.3	21320.4	21554.7	18709.6	21991.1	21935.3	24056.8	25392.3	26137.1	28108.3	28675.7	34308	32872.2	23557.2	24556.8	21485.1	24685	20528.2	22661.1	26545.9	31952	23199.7	0.106675	0.0221126	0.0102881	-0.266023	0.228271	-0.461797
evm.TU.contig_30593.1	16429847	UNCHANGED	UNCHANGED	UNCHANGED	cytosolic ascorbate peroxidase	APX2	15	70	697018	627708	611381	656342	629681	587018	693633	712333	669480	688432	753276	722225	659559	562656	644034	503506	447821	537151	645369	624347	691816	721311	622083	496159	0.560057	0.259368	0.0339721	-0.047777	0.0602346	-0.326304
evm.model.supercontig_139.46	16408545	UNCHANGED	UNCHANGED	UNCHANGED	cytosolic ascorbate peroxidase	APX1	10	58	55921.3	74912.7	70949.7	63401.7	69358.7	76252.7	66530.3	54227.7	51988	51495.3	72097.7	60484.7	78933.7	55175	63899.7	53076.7	54162.7	63230.7	67261.2	69671	57582	61359.2	66002.8	56823.3	0.743577	0.640267	0.296322	0.0507833	0.0916623	-0.216043
evm.model.supercontig_130.13	16407915	UNCHANGED	UNCHANGED	UNCHANGED	cytochrome c1 component of cytochrome c reductase complex	AT5G40810	6	30	22837.3	21444	21519	22318	26575.3	33773.3	23167	24754	30164.3	31655.7	34764	29570.3	25194.7	22377.3	22737.3	25401.3	26716	21752.3	21933.4	27555.6	26028.4	31996.7	23436.4	24623.2	0.170929	0.0834032	0.530101	0.329211	0.297833	0.0712659
evm.model.supercontig_129.49	16407552	UNCHANGED	UNCHANGED	UNCHANGED	cysteine desulfurase component NFS1 of mitochondrial ISC system assembly phase	NFS1	2	7.25	6235	8175	14304	12923	6929	5247	12233	12304	11074	12309	12926	10917.5	12524.5	7713	15112	6898	7853	7449	9571.33	8366.33	11870.3	12050.8	11783.2	7400	0.738549	0.813238	0.115372	-0.194124	0.0217725	-0.67113
evm.model.supercontig_228.9	16414114	UNCHANGED	UNCHANGED	UNCHANGED	Cystatin protease inhibitor	CYSB	4	30.38	16564.3	11976.7	31079.7	30759	29318.7	33518.3	31107.5	25547	19650	21666.5	35342.5	25671	20279	19552.5	14269.7	34985.5	21317.3	28149	19873.6	31198.7	25434.8	27560	18033.7	28150.6	0.126762	0.705633	0.0818874	0.650634	0.11577	0.642469
evm.model.supercontig_200.11	16413132	UNCHANGED	UNCHANGED	UNCHANGED	cyclase-like protein 2	AT4G35220	6	29.35	33873.3	38295.7	33401.3	36877.7	36381	30924.7	39800.3	35994.7	35177.3	37218.7	35279.3	33775.3	35365	39395.3	32319.7	43906.3	39611.3	39903.3	35190.1	34727.8	36990.8	35424.4	35693.3	41140.3	0.860238	0.418548	0.0924433	-0.01908	-0.0624204	0.204899
evm.model.supercontig_44.21	16420158	UNCHANGED	UNCHANGED	UNCHANGED	cyanase	CYN	3	33.54	9935.5	9152.33	10369.3	13975.3	9611.67	14765	12756.7	14290	16552	11729.7	13788.3	13173	10661	11690.5	14445.5	11887.5	12251.3	11283.7	9819.06	12784	14532.9	12897	12265.7	11807.5	0.145191	0.263941	0.714043	0.380683	-0.172286	-0.0549221
evm.model.supercontig_51.24	16421838	UNCHANGED	UNCHANGED	UNCHANGED	cutin synthase	LTL1	6	32.14	23385	22260.7	19567	20628.3	23788.3	21943	36158.3	40451.3	36488.7	36171.7	34873.3	32855.3	29817	30094.7	25243.3	32059	37070.7	31355.3	21737.6	22119.9	37699.4	34633.4	28385	33495	0.805977	0.142626	0.0992909	0.0251544	-0.122377	0.238817
evm.model.supercontig_107.84	16405392	UNCHANGED	UNCHANGED	UNCHANGED	cutin synthase	PEL3	17	50.11	74124	71770	80987.3	88722.3	101854	88944.7	85356.7	101867	97299	97051.7	102617	106938	73749.7	73456.7	81554	93942.3	106515	97457.7	75627.1	93173.8	94841	102202	76253.4	99304.9	0.0270421	0.265657	0.00736702	0.30102	0.107844	0.381062
evm.model.supercontig_183.6	16411621	UNCHANGED	UNCHANGED	UNCHANGED	Crystal Structure of GH family 19 chitinase from Carica papaya	HCHIB	5	25.93	228204	229121	241869	199578	241804	192161	236831	223102	207851	223311	239587	213903	217659	212665	197681	262331	225636	232176	233065	211181	222595	225601	209335	240048	0.245095	0.802356	0.0743386	-0.142251	0.0193516	0.197508
evm.model.supercontig_29.99	16416312	UNCHANGED	UNCHANGED	UNCHANGED	copper-containing amine oxidase	AT4G12290	14	26.61	62101.3	70760	68428.3	78555	80544.3	67109.3	73504.7	69247	73010.3	69878.7	59503	81867	50531.7	49469	56850.7	45099	50301.3	56321.3	67096.6	75402.9	71920.7	70416.2	52283.8	50573.9	0.166699	0.830864	0.689434	0.168381	-0.0304986	-0.0479707
evm.model.supercontig_1.4	16404343	UNCHANGED	UNCHANGED	UNCHANGED	copper/zinc superoxide dismutase	CSD2	7	79.44	36669.7	27949	32523.3	44507.7	23030.3	23007.3	75260.7	60512	67543.7	52058.3	60821	55209.3	69567	51349	47645.7	70892.7	50031.3	32277.7	32380.7	30181.8	67772.1	56029.6	56187.2	51067.2	0.786512	0.0774597	0.714914	-0.101455	-0.274504	-0.137844
evm.model.supercontig_117.11	16406365	UNCHANGED	UNCHANGED	UNCHANGED	copper/zinc superoxide dismutase	CSD1	2	35.96	376629	429224	352690	438828	363133	394971	480018	441032	452060	413580	384440	366537	435958	425480	343904	491000	374949	416097	386181	398978	457703	388186	401781	427349	0.705386	0.0179814	0.598155	0.0470302	-0.237666	0.0890054
evm.model.supercontig_51.134	16421800	UNCHANGED	UNCHANGED	UNCHANGED	copper/zinc superoxide dismutase	CSD3	8	93.79	19797	31185.3	25223.7	24150.7	16046.7	22999.7	21118	18188.3	17765.7	21648.7	19948	16131	47869.3	33617	34990	32021.3	48883.3	39107	25402	21065.7	19024	19242.6	38825.4	40003.9	0.35507	0.915829	0.868362	-0.270049	0.0164798	0.0431378
evm.model.supercontig_49.151	16421066	UNCHANGED	UNCHANGED	UNCHANGED	contact site protein	PVA12	6	30.29	24938	43663	36930.3	27305.7	27510	22300	56997.7	48699.3	43907.7	40620	42008	25534.7	45664.7	47310.3	42319.3	55478.3	52994	42341.7	35177.1	25705.2	49868.2	36054.2	45098.1	50271.3	0.173959	0.101307	0.294158	-0.452576	-0.467953	0.156669
evm.model.supercontig_49.163	16421079	UNCHANGED	UNCHANGED	UNCHANGED	contact site protein	AT4G00170	2	10.9	7417.5	11197	11747.5	11390	8654	3182	14158.5	15121	13556.5	11350.5	11984.5	7757.5	15444	16862.5	13905.5	21130.5	14011.5	10312	10120.7	7742	14278.7	10364.2	15404	15151.3	0.438943	0.0482863	0.942427	-0.386526	-0.462257	-0.0238603
evm.model.supercontig_388.5	16418980	UNCHANGED	UNCHANGED	UNCHANGED	component VPS29 of Retromer protein recycling complex	MAG1	3	24.21	12913	27946	22385.7	22143	20590.5	30155	16562	11708.5	12363	8271.5	10457	14235.5	12949	15114.3	14248.3	17615.5	17306	19337	21081.6	24296.2	13544.5	10988	14103.9	18086.2	0.576577	0.330913	0.0111079	0.204747	-0.301778	0.358794
evm.model.supercontig_51.50	16421867	UNCHANGED	UNCHANGED	UNCHANGED	component uS9 of SSU proteome	AT2G09990	2	17.12	27284.5	30302.5	44787	41743	39831.5	68263	13816	16966.5	12468	13646	31596	40059	39971	16951	21112	9500	14022.5	21954.5	34124.7	49945.8	14416.8	28433.7	26011.3	15159	0.211486	0.150695	0.244612	0.549549	0.979846	-0.778966
evm.model.supercontig_1.363	16404303	UNCHANGED	UNCHANGED	UNCHANGED	component uS8 of SSU proteome	AT5G59850	12	81.54	135625	175961	182715	179629	146173	237065	72473.7	79682.7	57595	64398	134717	137526	136629	48035.7	97788.7	29757.7	38753.7	95491	164767	187622	69917.1	112214	94151.1	54667.4	0.493179	0.163163	0.295994	0.187405	0.682532	-0.784296
evm.model.supercontig_103.75	16404963	UNCHANGED	UNCHANGED	UNCHANGED	component uS7 of SSU proteome	RPS5B	11	63.11	145190	200018	220879	200331	179127	291924	91269.3	112944	75741	69136	156941	226333	210949	56634.3	119553	40865.3	49058.7	112959	188696	223794	93318.2	150803	129046	67627.8	0.443496	0.286168	0.288812	0.246109	0.692439	-0.932193
evm.model.supercontig_126.35	16407338	UNCHANGED	UNCHANGED	UNCHANGED	component uS3 of SSU proteome	AT5G35530	9	30.89	27134.3	51839	58512.7	53951	49537	73371	17316	18788.7	11100	13189.7	32240.3	54612.3	45872.3	8632.33	23231.7	7878.5	19457	17953.3	45828.7	58953	15734.9	33347.4	25912.1	15096.3	0.336531	0.22233	0.397482	0.363315	1.08361	-0.779434
evm.model.supercontig_25.174	16414772	UNCHANGED	UNCHANGED	UNCHANGED	component uS2 of SSU proteome	P40	12	57.48	147187	152744	149027	141824	158825	117559	172052	177218	179657	199022	200599	173969	194783	175079	182759	173805	171750	141231	149653	139402	176309	191197	184207	162262	0.444095	0.170159	0.141228	-0.102364	0.116951	-0.183005
evm.model.supercontig_26.84	16415329	UNCHANGED	UNCHANGED	UNCHANGED	component uS13 of SSU proteome	RPS18C	2	18.42	9930	9236.5	16906	12805.5	20505	8535	10211	7271.5	6578	4590.5	8066.5	9500.5	17221.5	11629	8349	10749	10868	13890.5	12024.2	13948.5	8020.17	7385.83	12399.8	11835.8	0.675842	0.746909	0.849485	0.214173	-0.118872	-0.0671594
evm.model.supercontig_104.104	16405004	UNCHANGED	UNCHANGED	UNCHANGED	component uS11 of SSU proteome	AT3G52580	10	68	91706.7	112628	124401	106350	92201	100545	51837.7	58155.3	35726.7	40700.7	81905.3	92819.3	122139	44376.7	70408.7	17922.3	35364.7	74719.3	109579	99698.7	48573.2	71808.4	78974.9	42668.8	0.396119	0.248489	0.269713	-0.136319	0.563992	-0.888213
evm.model.supercontig_3.289	16416578	UNCHANGED	UNCHANGED	UNCHANGED	component uS10 of SSU proteome	AT3G47370	3	35.25	59842.3	88665.7	97175	80167.3	78189	128344	58557	54980.3	36534	37606.7	74045.7	73711.7	84300.3	46162.5	54344	26330.7	22010.3	62516	81894.3	95566.8	50023.8	61788	61602.3	36952.3	0.530059	0.444524	0.227335	0.222746	0.304713	-0.737318
evm.model.supercontig_184.23	16411648	UNCHANGED	UNCHANGED	UNCHANGED	component uL5c of large ribosomal subunit proteome	AT4G01310	6	37.12	17310.3	17408	18218	19707	13653.7	14879	12490	15297.7	15271.7	13890.7	12489.3	11705.3	19830.3	12936	20053	13191.7	17687	13849.7	17645.4	16079.9	14353.1	12695.1	17606.4	14909.4	0.449584	0.216135	0.378235	-0.134038	-0.17709	-0.239877
evm.model.supercontig_7.103	16425002	UNCHANGED	UNCHANGED	UNCHANGED	component uL5 of LSU proteome component	AT3G58700	7	50.82	60059.3	87228	99789.4	91973.6	95627.2	142502	29316	35080.8	15146.7	21597.7	71329.2	92616.5	64788.9	17805.8	42591.1	11336.3	18095.8	60701.4	82358.9	110034	26514.5	61847.8	41728.6	30044.5	0.239667	0.181324	0.600298	0.417955	1.22194	-0.473937
evm.model.supercontig_49.101	16421011	UNCHANGED	UNCHANGED	UNCHANGED	component uL3 of LSU proteome component	EMB2207	2	7.97	45758	25424	35428	31238	32442.5	20096	18914.5	25446	18885.5	26510	31115	24930.5	26795.5	23580.5	31069	17056.5	28609.5	31692.5	35536.7	27925.5	21082	27518.5	27148.3	25786.2	0.341941	0.0879038	0.796987	-0.347725	0.38439	-0.0742663
evm.model.supercontig_33.14	16417586	UNCHANGED	UNCHANGED	UNCHANGED	component uL15 of LSU proteome component	AT1G70600	3	34.25	34075	24327	37238.5	32122	25393.7	24358.5	24208	30581.5	25747.5	26623.5	33877.5	25486.5	34970.5	27225	36861.5	19288.5	27180.3	35681	31880.2	27291.4	26845.7	28662.5	33019	27383.3	0.37352	0.606469	0.369341	-0.224213	0.0944752	-0.270001
evm.model.supercontig_0.195	16403908	UNCHANGED	UNCHANGED	UNCHANGED	component uL14c of large ribosomal subunit proteome	RPL14	2	12.38	9058	4612	10351	8387.5	6913.5	2721	9966	11580.5	14384	10977	11216	8518	9534	8394.5	12393	9585	12110	4800.5	8007	6007.33	11976.8	10237	10107.2	8831.83	0.456682	0.325084	0.63034	-0.414537	-0.226454	-0.194594
evm.model.supercontig_44.9	16420233	UNCHANGED	UNCHANGED	UNCHANGED	component uL14 of LSU proteome component	emb2171	7	56.43	23567	41729	41134.3	31022.7	32538.3	41596.7	36695.7	41245.7	22886.3	22624.3	41617.3	28363.3	97714	28040.7	54432.7	25067.3	32404.3	52369.3	35476.8	35052.6	33609.2	30868.3	60062.4	36613.7	0.953323	0.745513	0.34433	-0.0173554	-0.12273	-0.714081
evm.model.supercontig_1196.1	16406627	UNCHANGED	UNCHANGED	UNCHANGED	component uL11 of LSU proteome component	AT2G37190	13	73.49	150533	179422	199426	172991	194208	204800	214503	208261	177920	171632	196837	156260	195092	175296	203734	177338	149490	163033	176460	190666	200228	174910	191374	163287	0.450261	0.196578	0.0733203	0.111706	-0.195032	-0.228982
evm.model.supercontig_150.14	16409466	UNCHANGED	UNCHANGED	UNCHANGED	component UFD1 of ER-associated protein degradation	UFD1	3	11.76	21922.3	18598.3	26607.5	26089.5	21969.7	20368.5	13030	12000.7	11482.7	14312.3	13659.5	7090.33	18341	20496.7	20288.7	19274.7	19824.3	21407.7	22376.1	22809.2	12171.1	11687.4	19708.8	20168.9	0.887767	0.84701	0.649506	0.0276615	-0.0585082	0.0332933
evm.model.supercontig_104.68	16405076	UNCHANGED	UNCHANGED	UNCHANGED	component Uev1 of Ubc13-Uev1 conjugating E2 complex	MMZ3	9	87.67	128445	152536	156409	159276	142199	102472	162915	151640	140531	113656	128821	130531	168910	115691	140175	118178	134488	137038	145797	134649	151695	124336	141592	129901	0.588238	0.0311353	0.517111	-0.114757	-0.286931	-0.124328
evm.model.supercontig_6.378	16423573	UNCHANGED	UNCHANGED	UNCHANGED	component TWD40 of TPLATE AP-2 co-adaptor complex	AT3G50590	8	13.09	15372.7	17647.3	16856.3	14408	11586.3	10001.7	18705	16932.3	16322.3	16105.3	12944	11610.3	11487	15828.3	17458.3	12398	10807	10629.3	16625.4	11998.7	17319.9	13553.2	14924.6	11278.1	0.0332481	0.0674399	0.12276	-0.470519	-0.353794	-0.404163
evm.model.supercontig_81.103	16426857	UNCHANGED	UNCHANGED	UNCHANGED	component Toc75-III of outer envelope TOC translocation system	TOC75-III	8	14.05	17087	17918.7	19802.7	17488.3	14072.7	12338.7	11494.7	12100	12428.7	10000	10962	12876.7	11440	10406	14903.7	6884	9287.67	12434.7	18269.4	14633.2	12007.8	11279.6	12249.9	9535.44	0.101009	0.458519	0.266798	-0.320185	-0.090259	-0.361397
evm.model.supercontig_74.4	16425730	UNCHANGED	UNCHANGED	UNCHANGED	component Tic32 of inner envelope TIC translocation system	AT4G11410	3	11.43	16608.5	11005.5	10817.5	12921	13913.5	12203.5	15585.3	15534	17158.3	18470.7	15648.3	16630.3	12269	16658.7	13015	19628	14471.7	15008.5	12810.5	13012.7	16092.6	16916.4	13980.9	16369.4	0.922944	0.449584	0.323999	0.0225899	0.0720329	0.227544
evm.model.supercontig_49.11	16421020	UNCHANGED	UNCHANGED	UNCHANGED	component Tic22 of inner envelope TIC translocation system	Tic22-IV	2	13.41	11941	19484.5	18914	20813.5	15753	16747.5	17966.5	17224	17332.5	15512	13792	12978.5	20838	18341	23459.5	19848.5	20731.5	21170.5	16779.8	17771.3	17507.7	14094.2	20879.5	20583.5	0.747725	0.0120075	0.855837	0.0828235	-0.312889	-0.0205988
evm.model.supercontig_5.1	16421195	UNCHANGED	UNCHANGED	UNCHANGED	component Sm-G of U1/U2/U4/U5-associated Sm accessory ribonucleoprotein complex	SNRNP-G	3	56.25	44639.3	55577	65975.5	51521.5	44238.5	20626	86725	79670	80105	76053.5	75344	47805	77811	74840.5	68615	75216.5	52392	49340.5	55397.3	38795.3	82166.7	66400.8	73755.5	58983	0.211584	0.175036	0.161062	-0.513932	-0.307352	-0.322451
evm.model.supercontig_3.4	16416701	UNCHANGED	UNCHANGED	UNCHANGED	component Sm-F of U1/U2/U4/U5-associated Sm accessory ribonucleoprotein complex	RUXF	2	25	24255	8014	13651	9533	10506	5362	23409.5	21394	19325.5	22028.5	20669	15163	17546.5	23946.5	24051.5	19989	16753	9214	15306.7	8467	21376.3	19286.8	21848.2	15318.7	0.244362	0.434391	0.165065	-0.854237	-0.148398	-0.512221
evm.model.supercontig_801.3	16426834	UNCHANGED	UNCHANGED	UNCHANGED	component Sm-D3 of U1/U2/U4/U5-associated Sm accessory ribonucleoprotein complex	AT1G20580	3	31.06	99457	144392	107271	98252.3	89747	81351.5	118684	110539	103305	93394	89663	86983.7	134396	134724	123078	94315	98321	103882	117040	89783.6	110843	90013.6	130733	98839.3	0.137209	0.0123939	0.00251685	-0.382476	-0.300298	-0.403464
evm.model.supercontig_136.74	16408368	UNCHANGED	UNCHANGED	UNCHANGED	component Sm-D1 of U1/U2/U4/U5-associated Sm accessory ribonucleoprotein complex	AT3G07590	4	57.02	85415	98238	98718.7	81323	61883.3	41762.7	56232.7	46686	33957.3	40959	41215	33882	62411	47713	73723	34930	40742.3	60803.7	94123.9	61656.3	45625.3	38685.3	61282.3	45492	0.0566155	0.370488	0.219916	-0.610312	-0.238048	-0.429858
evm.model.supercontig_285.3	16416069	UNCHANGED	UNCHANGED	UNCHANGED	component Sm-B of U1/U2/U4/U5-associated Sm accessory ribonucleoprotein complex	AT5G44500	3	13.99	11700.7	11462	18576.5	13508.5	12888		21869.7	23756	18157.7	19086	21139	15784.7	25049	12687.7	20575.7	15836.7	16868.7	14183.7	13913.1	13198.2	21261.1	18669.9	19437.4	15629.7	0.828161	0.31669	0.361246	-0.0760926	-0.187504	-0.314552
evm.model.supercontig_157.53	16409842	UNCHANGED	UNCHANGED	UNCHANGED	component SF3B6 of splicing factor 3B complex	AT5G12190	4	47.58	24237	13257.7	20216.3	13542	12712.3	6698	21835.3	21042.7	17292	17430.7	21063.7	13773.7	21907.7	21240.3	16071.7	26218	24150.3	20107.3	19237	10984.1	20056.7	17422.7	19739.9	23491.9	0.0995905	0.356312	0.218552	-0.808466	-0.203116	0.251049
evm.model.supercontig_157.12	16409797	UNCHANGED	UNCHANGED	UNCHANGED	component Sec23 of Sec23/24 cargo adaptor subcomplex	AT1G05520	12	31.74	28369.7	32354.7	27438	27803.3	33042.3	30385.7	25159.3	23792.7	25662	21250	24500.7	25970	31881.3	35980.3	28673	24012	30122.3	28277.7	29387.4	30410.4	24871.3	23906.9	32178.2	27470.7	0.656935	0.555805	0.166011	0.049367	-0.0570575	-0.228193
evm.model.supercontig_8.57	16426651	UNCHANGED	UNCHANGED	UNCHANGED	component SDH5 of succinate dehydrogenase complex	SDH5	13	38.6	50751.7	57581.7	49097.3	79070	53185.7	40378	101496	96338	102390	93781.3	78783.7	81641.7	66193	65271.3	53755	103279	82918.7	44480	52476.9	57544.6	100075	84735.6	61739.8	76892.4	0.68657	0.0366898	0.440142	0.132997	-0.240039	0.316642
evm.model.supercontig_19.146	16411879	UNCHANGED	UNCHANGED	UNCHANGED	component SAM/Tob55 of outer mitochondrion membrane SAM insertion system	AT5G05520	7	19.85	23224.7	23720	23378.3	24967.3	26674.7	21103.7	26966	21620.7	24199.3	21573.3	24778	18477.3	25557.7	23092	29232	16097.3	24719	28167.7	23441	24248.6	24262	21609.6	25960.6	22994.7	0.651003	0.3285	0.500416	0.0488647	-0.167029	-0.175022
evm.model.supercontig_124.56	16407215	UNCHANGED	UNCHANGED	UNCHANGED	component RRP40 of exosome EXO9 core complex	AT2G25355	3	25.25	5517	5592.33	5163.5	5144	5493	2710	7643.33	7429	7464.67	6831	6552.67	5471.5	7189.67	8463.67	7576	6717.67	6558.5	5158.5	5424.28	4449	7512.33	6285.06	7743.11	6144.89	0.332423	0.0431248	0.062166	-0.28595	-0.257336	-0.333526
evm.model.supercontig_95.32	16428872	UNCHANGED	UNCHANGED	UNCHANGED	component RPP3 of LSU proteome component	AT4G25890	4	36.67	77042.3	114222	111884	113530	57770.7	131115	162557	131234	158753	125813	96593	126686	143123	133193	142105	158270	148527	97599.7	101049	100805	150848	116364	139474	134799	0.992722	0.0690677	0.818446	-0.00349101	-0.37445	-0.0491842
evm.model.supercontig_31.7	16417217	UNCHANGED	UNCHANGED	UNCHANGED	component RPP2 of LSU proteome component	AT2G27710	3	58.77	33761	17983	35973.3	19710	24014.7	38683.5	78798.7	67936	63003	40313.3	63699	43501.3	33139.3	29532.7	22101.7	52592.7	33570	34975.3	29239.1	27469.4	69912.6	49171.2	28257.9	40379.3	0.837083	0.0752524	0.155141	-0.0900746	-0.507737	0.514963
evm.model.supercontig_193.5	16412227	UNCHANGED	UNCHANGED	UNCHANGED	component RPP1 of LSU proteome component	AT5G24510	3	73.87	20419	12779	25963	18268.5	16799	18086.5	24424.7	20967	20672.7	22757	34479	16154	23836.3	14187.3	16430.3	18754	23470.3	20022.7	19720.3	17718	22021.4	24463.3	18151.3	20749	0.630441	0.679591	0.467366	-0.154468	0.151712	0.192966
evm.model.supercontig_3.429	16416734	UNCHANGED	UNCHANGED	UNCHANGED	component RACK1 of SSU proteome	RACK1B_AT	18	83.74	181627	182441	194670	160700	166641	155220	174035	167916	196244	153421	146477	160034	147986	172299	208205	130286	139150	118095	186246	160854	179398	153310	176163	129177	0.00902245	0.050882	0.0642296	-0.211464	-0.226712	-0.447562
evm.model.supercontig_139.72	16408574	UNCHANGED	UNCHANGED	UNCHANGED	component PsbQ of PS-II oxygen-evolving center	PSBQ-2	7	42.37	18536.7	4506	31144.3	29630.3	22415		26968.7	44110.3	38880	30147.3	42977	27881.7	34062.7	23987.3	29999.7	38248.7	33554	40804.3	18062.3	26022.7	36653	33668.7	29349.9	37535.7	0.495527	0.688289	0.0862968	0.526785	-0.122525	0.354907
evm.model.supercontig_187.7	16411738	UNCHANGED	UNCHANGED	UNCHANGED	component PsbP of PS-II oxygen-evolving center	PSBP-1	15	71.97	201870	175812	204254	281741	238420	246012	179497	216001	258666	286373	234161	213308	185789	215624	214770	260487	250238	263242	193979	255391	218055	244614	205394	257989	0.0191254	0.447312	0.00762904	0.39681	0.165816	0.328914
evm.model.supercontig_15.103	16409315	UNCHANGED	UNCHANGED	UNCHANGED	component PsbO/OEC33 of PS-II oxygen-evolving center	PSBO1	20	84.64	311982	284539	293673	348566	317653	283138	252708	294248	331127	297179	269249	286236	291444	335222	360344	339958	365752	323006	296731	316452	292694	284221	329003	342905	0.39152	0.742526	0.588352	0.0928299	-0.0423805	0.0597091
evm.TU.contig_40297.1	16431460	UNCHANGED	UNCHANGED	UNCHANGED	component PsbA/D1 of PS-II reaction center complex	PSBA	5	18.79	30855.7	27341.7	36278.7	34547.3	36303.7	35449.3	15969.3	21226.7	24378.7	20741.3	18130.3	26895.7	28187.3	36801.7	39262.7	28545.3	33140	37643.7	31492	35433.4	20524.9	21922.4	34750.6	33109.7	0.210916	0.715645	0.719885	0.170126	0.0950343	-0.0697836
evm.model.supercontig_882.3	16427865	UNCHANGED	UNCHANGED	UNCHANGED	component PsaF of PS-I complex	PSAF	3	16.14	33691.5	34311	31058.5	43038	44497.7	40049.3	19235.7	21408	26386	19708.3	28491.5	27476	41970	32510	40887	37270	39099.7	40243	33020.3	42528.3	22343.2	25225.3	38455.7	38870.9	0.00445667	0.455224	0.900303	0.36507	0.175033	0.0154939
evm.model.supercontig_39.24	16419032	UNCHANGED	UNCHANGED	UNCHANGED	component PnsL5 of NDH lumen subcomplex L	Pnsl5	12	80.08	100384	98234.3	97406.3	97207.3	84067.3	87059.7	122756	129817	112378	124129	112220	90595.3	111348	95831	108277	102045	84797.3	80226.7	98674.9	89444.8	121650	108981	105152	89023.1	0.0861468	0.315294	0.119383	-0.141686	-0.158658	-0.240221
evm.model.supercontig_26.152	16415086	UNCHANGED	UNCHANGED	UNCHANGED	component OST1 of oligosaccharyl transferase	AT1G76400	2	5.56	7593.5	11586.5	10889.5	10327.5	12875.5	14112.5	7196	5522	5023	2737.5	6738	14114	10146	5216.5	5546	4438	5697.5	10057	10023.2	12438.5	5913.67	7863.17	6969.5	6730.83	0.219514	0.59668	0.923349	0.311474	0.411058	-0.05027
evm.model.supercontig_116.77	16406337	UNCHANGED	UNCHANGED	UNCHANGED	component NQO3/75kDa of NADH dehydrogenase electron input	EMB1467	19	41.88	32192.7	31278.7	31125.7	37196	34443.7	34923.3	33367.3	35413.7	38092	34505.3	28760.3	29667.3	22954.7	46729	31103.7	26085.7	30319	28405	31532.3	35521	35624.3	30977.7	33595.8	28269.9	0.01193	0.107529	0.493854	0.17184	-0.201635	-0.249014
evm.model.supercontig_52.96	16422124	UNCHANGED	UNCHANGED	UNCHANGED	component NQO2/24kDa of NADH dehydrogenase electron input	AT4G02580	5	35.04	21413.3	27144.7	22893	23958.3	20781.7	17538	51342.7	39513.7	34497.7	28743	29444	33248.3	53347.7	37576.7	37078.7	47486	44000.3	29165	23817	20759.3	41784.7	30478.4	42667.7	40217.1	0.292902	0.0947292	0.767707	-0.198232	-0.455184	-0.0853338
evm.model.supercontig_257.6	16414990	UNCHANGED	UNCHANGED	UNCHANGED	component NQO1/51kDa of NADH dehydrogenase electron input	CI51	8	22.43	13297.7	24002	31505	27078	20635.3	37779	5433.67	9467.5	4016.67	4337	14093.3	27638.7	14099.3	5359	9116	2916	4203.5	10269.3	22934.9	28497.4	6305.94	15356.3	9524.78	5796.28	0.487044	0.262805	0.334176	0.313289	1.28405	-0.716559
evm.model.supercontig_87.39	16427706	UNCHANGED	UNCHANGED	UNCHANGED	component NDUFA9/39kDa of NADH dehydrogenase alpha subcomplex	AT2G20360	16	52.09	52885.3	48935.3	47945.3	44849.7	48842.7	43836	52952	45511.3	50752	40551.7	40474.3	56029.7	49031.3	70395.7	54890.7	67569	54204.7	43269.7	49922	45842.8	49738.4	45685.2	58105.9	55014.4	0.130333	0.510923	0.760847	-0.122981	-0.122634	-0.0788739
evm.model.supercontig_169.49	16410572	UNCHANGED	UNCHANGED	UNCHANGED	component NDUFA6/B14 of NADH dehydrogenase alpha subcomplex	AT3G12260	3	28.24	15621	7024	16172.3	17221	13283		20971.3	29576	20497	19224	22263	22531.3	24843.3	13782.5	21239	27661.7	20968.3	15509	12939.1	15252	23681.4	21339.4	19954.9	21379.7	0.611739	0.49659	0.781	0.23726	-0.150234	0.0994931
evm.model.supercontig_152.67	16409654	UNCHANGED	UNCHANGED	UNCHANGED	component MPC2 of mitochondrial pyruvate transporter	AT4G22310	3	51.4	23537.3	13258.5	26080.7	23284.7	28402	11010	52433.7	46995.3	41011.7	37019.3	45008	37252.3	40435.7	39584	36490.3	41722	46173.7	44384	20958.8	20898.9	46813.6	39759.9	38836.7	44093.2	0.993062	0.169588	0.0406973	-0.00413217	-0.235613	0.183138
evm.model.supercontig_190.34	16412142	UNCHANGED	UNCHANGED	UNCHANGED	component MPC1 of mitochondrial pyruvate transporter	AT5G20090	2	7.69	6116	9200	7644	8847	8254	5171	16538.5	17526	22639	13635	13034	17320	13376.5	13296.5	12086	18352	13372.5	9906	7653.33	7424	18901.2	14663	12919.7	13876.8	0.88167	0.141383	0.719865	-0.0438915	-0.366295	0.10311
evm.model.supercontig_22.26	16413863	UNCHANGED	UNCHANGED	UNCHANGED	component Magoh of RNA quality control Exon Junction complex	MAGO	5	52.98	46693.7	36069	38439.3	30741	33752	22346.7	43495	39159.3	36873.3	38316.7	38269.7	27854.3	42241	41727.7	41098	33767.3	30627.3	31262.3	40400.7	28946.6	39842.6	34813.6	41688.9	31885.7	0.0711119	0.275502	0.00064021	-0.480987	-0.194661	-0.386755
evm.model.supercontig_42.88	16419852	UNCHANGED	UNCHANGED	UNCHANGED	component LHCb6 of LHC-II complex	LHCB6	4	24.9	49498	49715.3	47832.7	55383.3	56549.3	54259.7	51636.7	47696.7	50247.3	52349	50608.7	60082.7	51227.7	49875.7	57649	48782.3	52151.7	45887	49015.3	55397.4	49860.2	54346.8	52917.4	48940.3	0.00199499	0.225263	0.256157	0.176586	0.124305	-0.112719
evm.model.supercontig_21.239	16413524	UNCHANGED	UNCHANGED	UNCHANGED	component LHCb5 of LHC-II complex	LHCB5	7	37.67	28015.7	14943.3	20630	24760.7	32684.3	24547.7	10146	15003.3	18647.7	17665.3	21626	26777	22156	26358.3	23151.3	25645.7	32974	24570.3	21196.3	27330.9	14599	22022.8	23888.6	27730	0.256294	0.108792	0.259888	0.366718	0.593127	0.215128
evm.model.supercontig_80.117	16426718	UNCHANGED	UNCHANGED	UNCHANGED	component LHCb1/2/3 of LHC-II complex	LHCB3	5	44.57	13701	8750.67	10964	12829.7	16573.7	10563.3	6909.12	7045.88	8144.65	8739.24	8629.95	7217	8581.61	12805	13699.3	9412	15632	11225.7	11138.6	13322.2	7366.55	8195.4	11695.3	12089.9	0.3892	0.256773	0.878845	0.258273	0.153825	0.0478703
evm.model.supercontig_17.99	16410826	UNCHANGED	UNCHANGED	UNCHANGED	component LHCb1/2/3 of LHC-II complex	LHB1B1	12	76.6	187034	111006	144005	166520	190397	163915	86007.1	101241	119292	118092	112952	115997	157249	196312	204471	158716	213361	193331	147349	173610	102180	115680	186011	188469	0.327605	0.237795	0.914905	0.236619	0.179028	0.0189451
evm.model.supercontig_67.73	16424758	UNCHANGED	UNCHANGED	UNCHANGED	component LHCb1/2/3 of LHC-II complex	LHB1B2	10	77.07	21974.1	15072.3	17070.8	21872.4	24600.9	21939.2	17669	19920.8	19344.8	19576.4	25669	21737	14030.3	16278.3	15262.2	18578.4	16718.2	21020.6	18039.1	22804.2	18978.2	22327.5	15190.2	18772.4	0.100368	0.153879	0.0633472	0.338172	0.234477	0.30547
evm.model.supercontig_211.8	16413671	UNCHANGED	UNCHANGED	UNCHANGED	component LHCb1/2/3 of LHC-II complex	LHCB2.2	11	71.32	72291.4	37072.9	53084.9	62825.8	77130.8	66746.7	27724.1	31165.8	33794	38562.1	41601.7	43396.1	45346.5	65392.4	80048	41763.7	74743.3	60390	54149.7	68901.1	30894.6	41186.6	63595.6	58965.7	0.252402	0.010286	0.755243	0.347573	0.414821	-0.109052
evm.model.supercontig_8.5	16426643	UNCHANGED	UNCHANGED	UNCHANGED	component LHCa3 of LHC-I complex	LHCA3	8	44.36	48588.7	18459	27081	43824.7	42357.3	31751.3	16945.7	19355.3	27224	30548.3	29557.3	26825.7	27001.3	22552.3	31899.7	29842	46315.3	31812.3	31376.2	39311.1	21175	28977.1	27151.1	35989.9	0.460679	0.0771232	0.20556	0.325265	0.452552	0.40658
evm.model.supercontig_12.232	16406784	UNCHANGED	UNCHANGED	UNCHANGED	component FtsZ1 of plastid division FtsZ prokaryotic-tubulin filaments	FTSZ1-1	5	21.41	16354.3	10740.3	7852.67	12558.3	12147.7	5183.33	13052.3	12903.7	12842	13749	12001.3	11872.7	6784	14370.3	13399.3	12757.7	5258	6833	11649.1	9963.11	12932.7	12541	11517.9	8282.89	0.651341	0.554752	0.382512	-0.225552	-0.0443674	-0.47567
evm.model.supercontig_12.207	16406756	UNCHANGED	UNCHANGED	UNCHANGED	component eS8 of SSU proteome	AT5G59240	2	14.21	7534.24	5963.73	6635.36	6092.5	8449.11	5713.13	7671	7879	3552.58	4768.15	5291.65	5944.22	5492.1	8560.31	6490.39	8170	8664.09	7920.3	6711.11	6751.58	6367.53	5334.67	6847.6	8251.46	0.968695	0.51541	0.205514	0.00867371	-0.255333	0.269051
evm.model.supercontig_8.106	16426382	UNCHANGED	UNCHANGED	UNCHANGED	component eS8 of SSU proteome	AT5G59240	3	19.28	23152.8	11868.8	18608.4	17258.3	17581.3	14518.9	13889	18298	10080.9	14278.2	15701.9	18290.2	16077.9	24108.2	20292.7	13917	17793.6	15323.1	17876.7	16452.8	14089.3	16090.1	20159.6	15677.9	0.698436	0.492061	0.157505	-0.119745	0.191572	-0.362735
evm.model.supercontig_1.386	16404328	UNCHANGED	UNCHANGED	UNCHANGED	component eS28 of SSU proteome	RPS28	3	35.38	52827.5	46291.5	71364	36686	33326	47297.5	100128	63552	66044.7	77841	63665	27449.3	37209.7	34422	57460.5	63102.7	65427	39240	56827.7	39103.2	76574.9	56318.4	43030.7	55923.2	0.108594	0.348392	0.309216	-0.539308	-0.443264	0.37808
evm.model.supercontig_70.49	16425334	UNCHANGED	UNCHANGED	UNCHANGED	component eS27 of SSU proteome	RS27A	5	47.67	50896	246423	188569	226522	166876	197275	239330	243630	228800	209103	210980	191222	236074	227073	254757	241169	221357	108076	161963	196891	237253	203768	239302	190201	0.594615	0.0120866	0.309818	0.281735	-0.219498	-0.331307
evm.model.supercontig_624.1	16424080	UNCHANGED	UNCHANGED	UNCHANGED	component eS19 of SSU proteome	AT5G61170	7	46.15	25084.7	31354.1	33687.3	26278.4	34390.2	29661	41676.7	39402.9	34232.6	26609.2	39257	37800.2	82418.9	50401.1	48977.2	32817.1	41260.4	45612.9	30042	30109.8	38437.4	34555.5	60599.1	39896.8	0.9854	0.442769	0.147424	0.00325266	-0.153597	-0.603023
evm.model.supercontig_14.164	16408663	UNCHANGED	UNCHANGED	UNCHANGED	component eS19 of SSU proteome	AT5G61170	8	60.84	153752	173645	203323	156392	183255	134990	215324	211442	168501	141003	214648	185644	274511	156457	179233	154789	202902	233813	176907	158212	198422	180432	203400	197168	0.404121	0.529287	0.891395	-0.161127	-0.137121	-0.0448953
evm.model.supercontig_462.3	16420578	UNCHANGED	UNCHANGED	UNCHANGED	component eS12 of SSU proteome	AT2G32060	10	87.14	155339	187874	185952	177170	154334	159461	184398	180882	166406	159924	173915	172435	180872	157686	180707	151683	148959	142368	176388	163655	177229	168758	173088	147670	0.369607	0.29708	0.0360013	-0.108099	-0.0706589	-0.229132
evm.model.supercontig_180.29	16411512	UNCHANGED	UNCHANGED	UNCHANGED	component eS10 of SSU proteome	AT4G25740	3	24.16	46986.9	9508.53	49355	31853.5	39741.7	10327.3	54789.3	61464.1	48926.7	41373.8	48791.9	44499.2	59110	47744.5	47950.5	55789.4	59469.9	51736.9	35283.5	27307.5	55060	44888.3	51601.7	55665.4	0.636394	0.0731622	0.404914	-0.369694	-0.294664	0.109363
evm.model.supercontig_104.105	16405005	UNCHANGED	UNCHANGED	UNCHANGED	component eL40 of LSU proteome component	UBQ1	7	66.41	195273	221665	210812	216289	194192	181388	146913	140078	134283	157632	153323	161939	172573	153199	154680	144319	150083	154581	209250	197290	140425	157631	160151	149661	0.401341	0.0176078	0.202967	-0.0849079	0.166757	-0.0977332
evm.model.supercontig_2.435	16412825	UNCHANGED	UNCHANGED	UNCHANGED	component eL30 of LSU proteome component	AT1G36240	7	71.43	212862	251827	251092	232790	209366	252830	197341	185806	132556	138056	211056	212574	263111	162552	217575	122307	131223	185834	238594	231662	171901	187229	214413	146455	0.71951	0.653668	0.125772	-0.0425317	0.123224	-0.549937
evm.model.supercontig_46.30	16420495	UNCHANGED	UNCHANGED	UNCHANGED	component eL30 of LSU proteome component	AT1G36240	5	63.39	13194	18734.3	17059.5	16146.1	15183.4	22639	9583.73	10078.8	6130.49	7034.49	11790	11908.2	24610.2	11119.3	16256.2	11050.7	10622.2	18134.7	16329.2	17989.5	8597.67	10244.3	17328.5	13269.2	0.592565	0.462701	0.429643	0.139695	0.252797	-0.385068
evm.model.supercontig_48.108	16420738	UNCHANGED	UNCHANGED	UNCHANGED	component eL18 of LSU proteome component	AT5G27850	2	14.44	14742	10909	16555.5	14089	16444	16009	8773	15511	11713	12499	17274.5	12748	18522	15474	20352	14674	16665	19347.5	14068.8	15514	11999	14173.8	18116	16895.5	0.470441	0.432155	0.567988	0.141068	0.240316	-0.100625
evm.model.supercontig_13.287	16407810	UNCHANGED	UNCHANGED	UNCHANGED	component eL15 of LSU proteome component	AT4G17390	2	18.95	68750	37592	50442	46189.5	50556	43195	35652.5	47805.5	42990	54333.5	62059	43770	40675.5	37565.5	46098	30901.5	45121	36888	52261.3	46646.8	42149.3	53387.5	41446.3	37636.8	0.578194	0.152483	0.473299	-0.163965	0.340992	-0.139099
evm.model.supercontig_82.63	16427101	UNCHANGED	UNCHANGED	UNCHANGED	component eIF3k of eIF3 mRNA-to-PIC binding complex	EIF3K	5	23.63	17554	15147	15450.3	14340.3	14747.3	7231.67	15724.7	22261.7	22506.3	18917.7	16820	13993.7	20239	18538.3	15962.7	24939	15183	12709.3	16050.4	12106.4	20164.2	16577.1	18246.7	17610.4	0.197537	0.24574	0.879385	-0.406838	-0.282605	-0.0512016
evm.model.supercontig_10.260	16404627	UNCHANGED	UNCHANGED	UNCHANGED	component eIF3i of eIF3 mRNA-to-PIC binding complex	AT2G46290	17	73.01	79817	104465	101929	85976.2	77555.2	62005.9	75048.3	71516.5	54498.7	64122.2	77244.7	67284.6	81375.6	58444.3	78582.2	40652	37198.2	62260.5	95403.9	75179.1	67021.2	69550.5	72800.7	46703.6	0.126772	0.752101	0.0706194	-0.343716	0.0534436	-0.64042
evm.model.supercontig_19.264	16412010	UNCHANGED	UNCHANGED	UNCHANGED	component eIF3g of eIF3 mRNA-to-PIC binding complex	EIF3G1	3	13.47	49148	62870.5	67705	61632.5	52924	59091.5	53889	50253.7	46114.7	46634.3	59482.7	47923.5	59031	63184.5	48878.5	78378	70737	59857.5	59907.8	57882.7	50085.8	51346.8	57031.3	69657.5	0.757698	0.800144	0.1391	-0.0496133	0.0358743	0.288524
evm.model.supercontig_19.202	16411942	UNCHANGED	UNCHANGED	UNCHANGED	component eIF3f of eIF3 mRNA-to-PIC binding complex	EIF2	13	75.51	82809	73302.3	69732.7	63748.7	60876.3	59436.7	71621.3	69960.3	68942	74444.7	87629.3	70414	78074	81002.3	70485.3	66352.3	54959	54493.7	75281.3	61353.9	70174.6	77496	76520.6	58601.7	0.0274176	0.236119	0.0228784	-0.295137	0.143174	-0.384906
evm.model.supercontig_17.146	16410640	UNCHANGED	UNCHANGED	UNCHANGED	component eIF3b of eIF3 mRNA-to-PIC binding complex	EIF3B-2	7	12.16	22821.7	23157.3	20942	19646.3	18915.7	15516	11909.3	14890	11642	13434.7	12320.7	17740.3	15016.3	12434.3	14799.7	6657	9350.67	12499	22307	18026	12813.8	14498.6	14083.4	9502.22	0.0416412	0.436982	0.0714325	-0.307417	0.178213	-0.567663
evm.model.supercontig_16.190	16410041	UNCHANGED	UNCHANGED	UNCHANGED	component eIF2-gamma of eIF2 Met-tRNA binding factor complex	F20D22.6	19	57.97	81089.3	80024.7	73675.7	70556.3	77777	61452	77182	73559	82740	62195.7	59398.7	66619.7	67018.3	95903.3	83814.3	71669.7	68803.3	64018.7	78263.2	69928.4	77827	62738	82245.3	68163.9	0.188216	0.0113301	0.179564	-0.162455	-0.310931	-0.270926
evm.model.supercontig_1.187	16404107	UNCHANGED	UNCHANGED	UNCHANGED	component eIF2-alpha of eIF2 Met-tRNA binding factor complex	AT2G40290	4	19.59	33867.7	47628.3	52482.7	45475.7	46567	53542	21789.3	21693	21369.7	18411.3	38301.7	49541	38919	12393	27897.7	5941	11749	19477	44659.6	48528.2	21617.3	35418	26403.2	12389	0.561674	0.204059	0.179924	0.119855	0.712294	-1.09165
evm.model.supercontig_9.361	16428270	UNCHANGED	UNCHANGED	UNCHANGED	component eIF2A of initiator tRNA carrier complex	AT1G73180	6	25.11	16434.3	12227	12597	12161	11640.7	14260	15156	16093	14233.7	15977.7	13663	13479.3	18796.3	22386	20929.3	21175.3	22826.3	16675.3	13752.8	12687.2	15160.9	14373.3	20703.9	20225.7	0.533396	0.460948	0.832047	-0.116347	-0.0769597	-0.0337145
evm.model.supercontig_113.27	16406036	UNCHANGED	UNCHANGED	UNCHANGED	component eEF1B-gamma of eEF1B eEF1A-GDP-recycling complex	AT1G09640	7	42.32	240626	202357	199436	227049	219414	193779	229770	212956	214522	228320	269957	232719	196148	250253	230912	202084	192979	180308	214140	213414	219083	243665	225771	191790	0.967337	0.159696	0.116924	-0.00489649	0.153423	-0.235329
evm.model.supercontig_113.26	16406035	UNCHANGED	UNCHANGED	UNCHANGED	component eEF1B-gamma of eEF1B eEF1A-GDP-recycling complex	AT1G57720	9	76.51	147842	159635	154067	149497	163406	139729	148935	145636	138249	149395	190779	166948	169336	138043	148865	126648	137326	130147	153848	150878	144273	169041	152081	131374	0.718205	0.116497	0.0996432	-0.0281264	0.228566	-0.211167
evm.TU.contig_35333.1	16430631	UNCHANGED	UNCHANGED	UNCHANGED	component eEF1B-gamma of eEF1B eEF1A-GDP-recycling complex	AT1G09640	6	24.47	23968.8	30272.9	23980.3	25963.4	33880.4	27179.9	12207.2	10167.7	10044.1	12226.2	17877.3	17597.7	18040	15632.8	19515	14636.5	23855	18738.8	26074	29007.9	10806.3	15900.4	17729.3	19076.7	0.415756	0.0607915	0.665994	0.153836	0.557184	0.105682
evm.model.supercontig_13.135	16407642	UNCHANGED	UNCHANGED	UNCHANGED	component eEF1B-beta/-delta of eEF1B eEF1A-GDP-recycling complex	eEF-1Bb1	12	62.23	229876	184681	216105	234525	222759	97854.7	275566	270516	257370	255022	285076	215882	296888	238344	250073	285524	265380	235376	210221	185046	267817	251994	261768	262093	0.611252	0.488257	0.989426	-0.18402	-0.0878625	0.0017913
evm.model.supercontig_34.208	16417947	UNCHANGED	UNCHANGED	UNCHANGED	component eEF1B-beta/-delta of eEF1B eEF1A-GDP-recycling complex	AT5G12110	15	70.22	249728	285522	264405	270533	244297	147823	269780	261466	262451	249375	266798	237049	320237	293446	297886	331032	264340	295012	266551	220884	264566	251074	303856	296795	0.303662	0.209022	0.753356	-0.271123	-0.075515	-0.0339226
evm.model.supercontig_3.118	16416389	UNCHANGED	UNCHANGED	UNCHANGED	component E2 of mitochondrial pyruvate dehydrogenase complex	AT1G54220	15	52.93	69588.1	60017.9	57761.2	56704.3	70730.3	48084.9	53580.3	49077.9	53038.3	50793.3	41799.7	46012.1	49381.1	71122.7	67236.2	50679.8	64305.8	56244.2	62455.7	58506.5	51898.9	46201.7	62580	57076.6	0.627638	0.12661	0.518134	-0.0942376	-0.167757	-0.132802
evm.model.supercontig_128.57	16407483	UNCHANGED	UNCHANGED	UNCHANGED	component E2 of mitochondrial pyruvate dehydrogenase complex	LTA3	3	7.06	70457.3	60611.3	60145	67446.7	63510.3	63557.7	56118	49684	53653.7	47949.7	50850	53486.7	56216.7	53205.7	55081.3	52344	52533.7	65658.7	63737.9	64838.2	53151.9	50762.1	54834.6	56845.4	0.77551	0.386963	0.677675	0.0246933	-0.0663689	0.0519594
evm.model.supercontig_106.32	16405196	UNCHANGED	UNCHANGED	UNCHANGED	component E2 of mitochondrial pyruvate dehydrogenase complex	AT3G13930	11	34.31	20744.9	21356.1	18572.8	20826	21526	17421.8	42712.9	42711.4	44577.7	43408.2	49631.1	47315.7	12308.9	11231.6	11349.5	12907.6	20731.6	17042.5	20224.6	19924.6	43334	46785	11630	16893.9	0.853479	0.146587	0.0826426	-0.0215583	0.110548	0.53865
evm.model.supercontig_1199.1	16406631	UNCHANGED	UNCHANGED	UNCHANGED	component E2 of 2-oxoglutarate dehydrogenase complex	AT4G26910	9	29.68	56726.7	72164.3	63400.3	64857.7	62294	56733.7	78203.3	74761	68097.7	57230.7	63053.3	68840.7	62362	62113	60321	46301	47598	55975.3	64097.1	61295.1	73687.3	63041.6	61598.7	49958.1	0.610098	0.0761043	0.0198443	-0.0644873	-0.225114	-0.30218
evm.model.supercontig_162.13	16410234	UNCHANGED	UNCHANGED	UNCHANGED	component E1 of 2-oxoglutarate dehydrogenase complex	AT5G65750	15	24.12	19671.7	27286.7	30017	28793.7	32559.3	36285	11403.7	11805.3	9808.33	10887.7	21136	26304.7	17230.7	9756.33	15287.7	6485.33	13167.7	20310	25658.4	32546	11005.8	19442.8	14091.6	13321	0.142211	0.13868	0.874465	0.343047	0.820973	-0.0811285
evm.model.supercontig_62.112	16423909	UNCHANGED	UNCHANGED	UNCHANGED	component DGL1 of oligosaccharyl transferase	DGL1	3	11.7	12264	12469.7	18336	18106.5	18246	17503.7	9662	11394	13064	25879	14149	18369	16053.5	14878	12448.3	12020	16072	17455	14356.6	17952.1	11373.3	19465.7	14459.9	15182.3	0.147174	0.0859202	0.729279	0.322439	0.775277	0.0703315
evm.model.supercontig_23.7	16414282	UNCHANGED	UNCHANGED	UNCHANGED	component CSN5 of COP9 signalosome complex	CSN5A	4	17.96	17010.3	17656.3	18529.7	15625.3	17444	12101.3	19466	16800	16558	13896.3	14772.3	14266.7	15794.3	26323.7	17769	17968	16418.7	13017.3	17732.1	15056.9	17608	14311.8	19962.3	15801.3	0.175859	0.0269366	0.305811	-0.235941	-0.299028	-0.337234
evm.model.supercontig_10.219	16404581	UNCHANGED	UNCHANGED	UNCHANGED	component COX5b of cytochrome c oxidase complex	AT1G80230	6	66.67	61709.7	54667.7	61473.7	62288	52575	47395.3	87288.3	82251.7	72055.7	62414.3	63254	53977.7	76338	62206	54308	93948.7	68156	76333	59283.7	54086.1	80531.9	59882	64284	79479.2	0.351933	0.0183876	0.202228	-0.132377	-0.427438	0.306118
evm.model.supercontig_13.93	16407904	UNCHANGED	UNCHANGED	UNCHANGED	component CAL of NADH dehydrogenase carbonic anhydrase module	GAMMACAL2	8	41.63	36134	33103	32791.7	31738.7	31402.7	28124.3	30710.7	30123.7	33055.3	29334	25581.3	26345.3	28111.7	35673	33271.3	30481.3	30339	28853.3	34009.6	30421.9	31296.6	27086.9	32352	29891.2	0.0843331	0.0442972	0.343174	-0.16083	-0.208409	-0.114133
evm.model.supercontig_123.48	16407148	UNCHANGED	UNCHANGED	UNCHANGED	component CA of NADH dehydrogenase carbonic anhydrase module	GAMMACA1	7	53.73	58369.8	58107.6	52732.5	49873.5	56800.3	44684.8	65579.5	60418.2	62032.7	58097.3	51029	52345.1	56602.7	71752.3	72192	72328.7	62992.2	54601.4	56403.3	50452.9	62676.8	53823.8	66849	63307.4	0.207459	0.0288868	0.65051	-0.160843	-0.219687	-0.0785313
evm.model.supercontig_6.143	16423313	UNCHANGED	UNCHANGED	UNCHANGED	component CA of NADH dehydrogenase carbonic anhydrase module	GAMMACA1	7	61.67	59467.3	63333.7	66820.3	59653.7	59182.3	50917.3	60154.3	58795	59606	64358.3	48886.7	49603	57960.7	73835	72366.7	68851.3	60086	58817.7	63207.1	56584.4	59518.4	54282.7	68054.1	62585	0.135001	0.359034	0.411202	-0.159681	-0.132845	-0.120865
evm.model.supercontig_56.91	16422804	UNCHANGED	UNCHANGED	UNCHANGED	component beta-Tubulin of alpha-beta-Tubulin heterodimer	TUB8	28	83.07	199853	152317	178696	158150	169167	172996	274159	279921	314048	249038	220587	262677	147967	227590	214113	153048	119285	112720	176955	166771	289376	244100	196556	128351	0.519858	0.0615203	0.0688206	-0.0855179	-0.24547	-0.614849
evm.model.supercontig_3.401	16416704	UNCHANGED	UNCHANGED	UNCHANGED	component beta-Tubulin of alpha-beta-Tubulin heterodimer	TUB6	25	82.99	52413.1	99972.7	55679.3	86556.7	51473.7	61009.7	64501.6	90690.3	69576.6	66877.1	94201	67032.9	81015.1	70348.5	66988.2	90454.8	84377.4	215681	69355	66346.7	74922.8	76037	72783.9	130171	0.879177	0.931151	0.252908	-0.0639753	0.0212957	0.838717
evm.model.supercontig_112.92	16405998	UNCHANGED	UNCHANGED	UNCHANGED	component beta-Tubulin of alpha-beta-Tubulin heterodimer	TUB3	29	85.01	263171	191911	235357	243486	265962	238902	274299	299089	324395	312178	283231	322888	189169	300615	276559	235503	169683	166748	230146	249450	299261	306099	255447	190644	0.436613	0.733045	0.185892	0.1162	0.0325932	-0.422142
evm.model.supercontig_349.3	16418120	UNCHANGED	UNCHANGED	UNCHANGED	component beta type-6 of 26S proteasome	PBF1	13	77.13	226911	172242	182003	166158	178657	159800	223514	241771	252680	255456	217232	235589	220759	261442	239462	227943	201902	158841	193719	168205	239322	236092	240554	196229	0.223373	0.828114	0.130224	-0.20374	-0.0196005	-0.293826
evm.model.supercontig_43.24	16419980	UNCHANGED	UNCHANGED	UNCHANGED	component beta type-5 of 26S proteasome	AT3G26340	15	77.21	173651	167569	170633	159813	147517	108462	188260	201106	196388	196656	171708	167230	205567	226166	218157	187610	181188	142806	170618	138597	195251	178531	216630	170535	0.109027	0.166272	0.0388215	-0.299869	-0.129157	-0.345166
evm.model.supercontig_54.84	16422440	UNCHANGED	UNCHANGED	UNCHANGED	component beta type-4 of 26S proteasome	PBD1	7	35.78	38349.7	35259.1	35355.8	33471.4	39887	29619.3	60785.6	62063.4	62768	61053.3	78078.9	59224	54948.4	48876.6	50421.7	65728.1	48667.5	43720.9	36321.5	34325.9	61872.3	66118.7	51415.6	52705.5	0.562211	0.520221	0.861011	-0.0815259	0.0957653	0.0357481
evm.model.supercontig_64.119	16424190	UNCHANGED	UNCHANGED	UNCHANGED	component beta type-3 of 26S proteasome	PBC1	7	51.31	122319	143472	121241	113949	126187	92019	167130	138305	137171	133378	141272	114807	115242	160080	133205	140681	149196	115573	129010	110718	147535	129819	136176	135150	0.212383	0.231046	0.953361	-0.220595	-0.18456	-0.0109074
evm.model.supercontig_130.66	16407973	UNCHANGED	UNCHANGED	UNCHANGED	component beta type-2 of 26S proteasome	PBB2	6	37.33	92405.3	104512	98900.3	87582	98398.3	51162.7	92216	107382	100656	107075	72704.3	76693	92379.3	117484	111571	98177.3	101512	88371.7	98605.9	79047.7	100084	85490.7	107145	96020.3	0.254406	0.280546	0.262743	-0.318951	-0.227379	-0.158151
evm.model.supercontig_148.3	16409249	UNCHANGED	UNCHANGED	UNCHANGED	component beta type-1 of 26S proteasome	PBA1	11	60.43	117471	94921	102328	91613.3	115738	96125.3	92464.7	99028.3	96075	116241	102828	104525	86461.3	111502	106640	99190.3	86927.7	89339.7	104907	101159	95856	107865	101534	91819.2	0.725391	0.0602506	0.31853	-0.0524817	0.17028	-0.145101
evm.model.supercontig_129.42	16407545	UNCHANGED	UNCHANGED	UNCHANGED	component alpha-Tubulin of alpha-beta-Tubulin heterodimer	TUA2	29	95.56	486032	377424	422232	379060	407094	392921	495858	493433	515402	473414	440169	478245	332875	505260	467905	338319	278546	244856	428562	393025	501564	463943	435347	287240	0.336078	0.0531002	0.0662214	-0.124884	-0.112487	-0.599906
evm.model.supercontig_119.52	16406570	UNCHANGED	UNCHANGED	UNCHANGED	component alpha-Tubulin of alpha-beta-Tubulin heterodimer	TUA5	23	69.49	364730	206267	226930	216851	235220	236630	338491	323077	300192	316869	369159	285092	168285	279948	232732	229203	242443	136241	265976	229567	320587	323707	226988	202629	0.507986	0.913307	0.628173	-0.212379	0.013972	-0.163779
evm.model.supercontig_34.215	16417955	UNCHANGED	UNCHANGED	UNCHANGED	component alpha type-7 of 26S proteasome	PAG1	14	75.51	144002	143510	149797	143079	135549	107492	125364	138423	148686	123211	125714	129066	136756	127417	134007	103487	90400.7	96619.3	145770	128707	137491	125997	132727	96835.7	0.19627	0.173917	0.00156206	-0.179605	-0.125948	-0.454847
evm.model.supercontig_800.1	16426829	UNCHANGED	UNCHANGED	UNCHANGED	component alpha type-6 of 26S proteasome	PAF2	14	53.9	153830	152419	150108	143241	138072	119957	145121	155876	160405	165171	133320	122735	142691	170859	173330	137478	131173	126141	152119	133757	153801	140409	162293	131597	0.0619165	0.37844	0.0414301	-0.185587	-0.131429	-0.302473
evm.model.supercontig_53.32	16422255	UNCHANGED	UNCHANGED	UNCHANGED	component alpha type-5 of 26S proteasome	PAE2	13	93.25	95657.3	64076.9	76186.8	75553.3	81140.1	33513	89265.3	94043.3	90587.7	101335	110333	98911.3	92189.3	91566.7	90703.4	99374	90140.1	76011.5	78640.3	63402.1	91298.8	103526	91486.5	88508.6	0.435981	0.0311863	0.684347	-0.310737	0.181332	-0.0477415
evm.model.supercontig_6.278	16423462	UNCHANGED	UNCHANGED	UNCHANGED	component alpha type-4 of 26S proteasome	PAD2	9	57.66	54972.7	53480.7	50478.2	46725.6	48732.9	36408.2	79924.1	67905.5	74450.8	73687.5	82407.4	51068.6	55457.8	51494.2	51790.7	61954.1	55006.2	57865.6	52977.2	43955.6	74093.5	69054.5	52914.2	58275.3	0.0893159	0.639648	0.0878787	-0.269325	-0.10161	0.139229
evm.model.supercontig_8.261	16426554	UNCHANGED	UNCHANGED	UNCHANGED	component alpha type-3 of 26S proteasome	PAC1	15	85.6	173321	130561	146203	138463	124256	81594.7	145871	148816	148358	160749	158425	135541	137939	161349	171895	155460	143779	126632	150028	114771	147682	151572	157061	141957	0.171103	0.655954	0.312096	-0.386473	0.0375082	-0.14587
evm.model.supercontig_81.7	16426987	UNCHANGED	UNCHANGED	UNCHANGED	component alpha type-2 of 26S proteasome	PRC3	14	81.7	119045	107062	105239	100186	100588	84720	113506	115703	121565	131023	104026	82702.3	100160	134248	131297	118350	107187	91779.7	110449	95164.4	116925	105917	121902	105772	0.0873874	0.481112	0.293529	-0.21488	-0.142644	-0.204757
evm.model.supercontig_231.10	16414328	UNCHANGED	UNCHANGED	UNCHANGED	component ACINUS of RNA quality control Exon Junction complex	AT4G39680	2	3.49	35948.5	13979.5	30563	13927.5	25761	11731	68853	61902.5	52580	51243.5	58231	29520	43974	44997	24872	58975.5	31751	29475.5	26830.3	17139.8	61111.8	46331.5	37947.7	40067.3	0.288136	0.207728	0.862931	-0.646512	-0.399458	0.0784153
evm.model.supercontig_33.132	16417578	UNCHANGED	UNCHANGED	UNCHANGED	co-chaperone	J2	7	28.3	50036.7	31418.7	60543.3	24888.7	19887.3	44088.3	13765.3	6991.33	4645	11365.3	8773.33	16167.7	28418	13212.7	16834.3	9988.67	13885	22238	47332.9	29621.4	8467.22	12102.1	19488.3	15370.6	0.191024	0.356238	0.519512	-0.676201	0.515298	-0.342441
evm.model.supercontig_62.140	16423940	UNCHANGED	UNCHANGED	UNCHANGED	Coatomer subunit gamma	AT4G34450	3	14.34	19972.3	15987	19382.5	16594	18001	11487	14646.3	16011.5	16065	18175.3	20943.3	15362.7	18985	19473.5	15492	15186	14979	17591	18447.3	15360.7	15574.3	18160.4	17983.5	15918.7	0.256965	0.19781	0.242805	-0.264167	0.221634	-0.175954
evm.model.supercontig_150.45	16409500	UNCHANGED	UNCHANGED	UNCHANGED	coatomer subunit alpha-1	AT1G62020	14	66.11	49717.9	17084.2	21533.5	16272.1	14065.6	23543.4	32203.4	33018.5	33992.4	39051.4	39745.2	31531.6	30521.4	37508.6	25141.8	35340.7	31219.7	14197.1	29445.2	17960.4	33071.4	36776	31057.3	26919.1	0.339985	0.239077	0.605643	-0.713215	0.153181	-0.206298
evm.model.supercontig_80.53	16426778	UNCHANGED	UNCHANGED	UNCHANGED	CMP-keto-3-deoxymanno-octulosonic acid synthetase	CKS	3	29.28	12370	14005	12697.7	15855	13123.7	15109.3	18682.3	19951	19040.3	17498.3	14922.3	16429	11707	15364.5	16228.5	11143.5	13137	16161	13024.2	14696	19224.6	16283.2	14433.3	13480.5	0.155228	0.0245985	0.660482	0.174226	-0.239564	-0.0985305
evm.model.supercontig_113.8	16406085	UNCHANGED	UNCHANGED	UNCHANGED	clathrin coated vesicle dynamin	ADL6	9	16.07	24696	17824.7	22889.3	17028	22469.3	14722	17962.7	22432.3	24284.3	26413.3	24073	15233.7	20407	24076	21854	17290.7	15790	15902	21803.3	18073.1	21559.8	21906.7	22112.3	16327.6	0.292903	0.933179	0.00781842	-0.270704	0.0230277	-0.437542
evm.model.supercontig_64.134	16424207	UNCHANGED	UNCHANGED	UNCHANGED	classical PTP phosphatase	PTP1	2	11.95	20221	11823.5	13012	12895.5	13835.5	10756	22151	26532	29441	29278	21491	21525	14125	21393	19173	16847	18609	12223	15018.8	12495.7	26041.3	24098	18230.3	15893	0.415008	0.592552	0.461453	-0.265345	-0.11189	-0.197949
evm.model.supercontig_186.1	16411690	UNCHANGED	UNCHANGED	UNCHANGED	class-I ARF-GTPase	ARFA1F	10	73.21	12972.7	10572.8	11009.4	12606.7	12876.9	9690.3	6928.85	6639.65	7134.83	5881.76	5776.56	5539.85	5008.11	5013.95	4864.58	5084.65	5679.35	5314.8	11518.3	11724.7	6901.11	5732.72	4962.21	5359.6	0.877772	0.00265172	0.091721	0.0256172	-0.267609	0.111142
evm.model.supercontig_932.3	16428734	UNCHANGED	UNCHANGED	UNCHANGED	class-I ARF-GTPase	ARFA1E	11	70.72	293471	239179	249056	245805	251073	188940	238407	228456	245494	220815	216865	207979	229909	230177	230946	189726	211916	198314	260569	228606	237452	215220	230344	199985	0.285836	0.0234187	0.00935003	-0.1888	-0.141827	-0.203896
evm.model.supercontig_126.51	16407356	UNCHANGED	UNCHANGED	UNCHANGED	class-C-II small heat-shock-responsive protein	HSP17.6II	7	65.61	45980.7	49024	56451.7	58183	63523.7	19489	62465.7	51962.7	88260	38589.7	43877.3	42019.3	56508.3	48344	60762.3	55633.7	50414	54360.7	50485.4	47065.2	67562.8	41495.4	55204.9	53469.4	0.821729	0.0749431	0.684427	-0.101206	-0.703276	-0.0460813
evm.model.supercontig_126.52	16407357	UNCHANGED	UNCHANGED	UNCHANGED	class-C-II small heat-shock-responsive protein	HSP17.6II	3	24.07	3954.48	3228.92	4207.19	7079	7239	2788	3490.14	2377.57	5621.64	2829.12	3259.8	2990	5410.33	4496.58	4812.42	6230.19	4757.61	5037.09	3796.86	5702	3829.78	3026.3	4906.44	5341.63	0.269338	0.449713	0.453789	0.58666	-0.339705	0.122602
evm.model.supercontig_81.37	16426951	UNCHANGED	UNCHANGED	UNCHANGED	class-C-I small heat-shock-responsive protein	AT2G29500	8	61.04	30492	34968.3	46848.3	45823.7	34111.7	17097	25177	30797	36467	8943	27399.3	23503.3	42818.3	18575	23629.3	12673.7	10743.3	16499	37436.2	32344.1	30813.7	19948.6	28340.9	13305.3	0.626073	0.169605	0.118157	-0.210932	-0.627286	-1.09088
evm.model.supercontig_26.249	16415193	UNCHANGED	UNCHANGED	UNCHANGED	class phi glutathione S-transferase	GSTF8	5	40.37	13799	14512	17125	13319.7	11976	5728	23550	25948	24090.3	20359.7	19054.7	12693	17999.7	19351.3	21432.3	21888.3	22494.3	18851.7	15145.3	10341.2	24529.4	17369.1	19594.4	21078.1	0.132462	0.0445335	0.380177	-0.550467	-0.497991	0.105301
evm.model.supercontig_9.201	16428093	UNCHANGED	UNCHANGED	UNCHANGED	class phi glutathione S-transferase	GSTF8	15	80.37	156345	155119	155225	192143	151286	77819	98859.7	126814	134593	107320	107686	135453	265168	221754	268783	246961	246777	179182	155563	140416	120089	116820	251901	224307	0.67414	0.830376	0.366998	-0.147793	-0.0398235	-0.167388
evm.model.supercontig_50.116	16421573	UNCHANGED	UNCHANGED	UNCHANGED	class phi glutathione S-transferase	GSTF9	10	60.93	130739	139397	128832	124852	100942	140776	142284	150586	167035	158709	198844	156383	134950	82986	114270	80891	87438.7	84771	132989	122190	153302	171312	110735	84366.9	0.419873	0.312122	0.158298	-0.122186	0.160254	-0.392368
evm.model.supercontig_114.38	16406129	UNCHANGED	UNCHANGED	UNCHANGED	class lambda glutathione S-transferase	GSTL3	2	9.32	8840	9358	10403	8315	9951	3228	12647	13747	10185	13048	11506	11817	13476	13340	16083	11557	19955	11824	9533.67	7164.67	12193	12123.7	14299.7	14445.3	0.317438	0.954953	0.962306	-0.412132	-0.00822704	0.014622
evm.model.supercontig_148.21	16409240	UNCHANGED	UNCHANGED	UNCHANGED	clade I phosphatase	AT4G31860	2	11.02	13269	17177	12030	13756	15046.5	5806	17722	16752	18823	15700.5	13670.5	16131.5	19990	14374	15154.5	19830.5	21934	18411	14158.7	11536.2	17765.7	15167.5	16506.2	20058.5	0.46866	0.0547187	0.15547	-0.295521	-0.228109	0.281209
evm.model.supercontig_189.5	16411817	UNCHANGED	UNCHANGED	UNCHANGED	citrate synthase	ATCS	19	58.14	43268	44818	37020	40270.7	49388.3	34512	65353	64093.7	67994	63458	67584	56411.3	53245	63382.7	47212.7	60588.3	70224	45206.3	41702	41390.3	65813.6	62484.4	54613.4	58672.9	0.952753	0.390244	0.664335	-0.0108227	-0.0748877	0.103438
evm.model.supercontig_2.382	16412766	UNCHANGED	UNCHANGED	UNCHANGED	cinnamoyl-CoA reductase 1	AT5G58490	3	9.91	12141	11213	10757	9882	9563	8849.5	12729.3	11785.7	11581.7	11411.3	8996	10074	9142.33	14854.7	10815.5	9046.33	8773	8933.67	11370.3	9431.5	12032.2	10160.4	11604.2	8917.67	0.0189416	0.0751079	0.188644	-0.269715	-0.24394	-0.379905
evm.model.supercontig_20.188	16412990	UNCHANGED	UNCHANGED	UNCHANGED	chitin receptor protein kinase	LYM2	3	9.67	47554	25613.3	30766.7	34895.7	35380	23750	34448.7	41838	38518	49392.3	44780.7	40925.3	34055	42200.3	35338.7	41387	42166.7	40056	34644.7	31341.9	38268.2	45032.8	37198	41203.2	0.687647	0.105776	0.198634	-0.144541	0.234829	0.147532
evm.model.supercontig_59.67	16423207	UNCHANGED	UNCHANGED	UNCHANGED	chaperonin CPN60-2, mitochondrial	HSP60	28	66.37	150271	107850	122507	125605	128709	88710.2	152207	152153	168515	140053	140084	130836	133186	175208	167043	138183	131096	101175	126876	114341	157625	136991	158479	123485	0.52196	0.0299577	0.110875	-0.150073	-0.20242	-0.35996
evm.model.supercontig_1024.2	16404872	UNCHANGED	UNCHANGED	UNCHANGED	chaperone protein ClpC1, chloroplastic	CLPC1	8	43.43	52974.3	45813.3	48778.3	47783.7	41375.3	22918.3	33107.3	35953	36809.7	40623.7	41001.3	26754.3	32711.3	30818	36361	27472.7	26760	22820.3	49188.7	37359.1	35290	36126.4	33296.8	25684.3	0.201037	0.870633	0.0249669	-0.396866	0.0337958	-0.374494
evm.model.supercontig_20.39	16413063	UNCHANGED	UNCHANGED	UNCHANGED	chaperone HSCA of mitochondrial ISC system transfer phase	MTHSC70-2	38	73.68	141852	109022	112475	102584	105463	65889	117971	116197	123433	115652	111030	113461	97917.6	128349	114460	92207.6	91526.1	83709.1	121116	91312.3	119200	113381	113576	89147.6	0.144339	0.0849207	0.0568218	-0.40751	-0.0722144	-0.349385
evm.model.supercontig_755.2	16425960	UNCHANGED	UNCHANGED	UNCHANGED	chaperone HSCA of mitochondrial ISC system transfer phase	mtHsc70-1	27	53.3	236340	187157	177457	197277	193441	206856	194728	214031	218094	229851	190429	221403	197604	256604	219122	201150	186066	164790	200318	199191	208951	213894	224443	184002	0.954754	0.741571	0.115959	-0.00813583	0.033732	-0.28663
evm.model.supercontig_63.43	16424133	UNCHANGED	UNCHANGED	UNCHANGED	chaperone	#N/A	8	77.08	69547.3	40103.7	68912.7	49569.3	57322	21023.7	63336.7	64093.7	55404.3	51277.3	53489	38888.3	38116.3	49042.3	30270	45607	55249	54917	59521.2	42638.3	60944.9	47884.9	39142.9	51924.3	0.314785	0.0702782	0.112126	-0.481253	-0.347935	0.407661
evm.model.supercontig_46.176	16420462	UNCHANGED	UNCHANGED	UNCHANGED	chaperone	Hsp70b	28	55.15	25547.8	23663.5	23550	25408.8	32146.7	68878.3	26333.6	23334.7	26037.7	22394.3	20087.6	20469.1	22085	22485.4	23424.4	26149.2	35910.7	30097.4	24253.8	42144.6	25235.3	20983.7	22664.9	30719.1	0.256403	0.0234203	0.0481431	0.79714	-0.266178	0.438673
evm.model.supercontig_107.112	16405294	UNCHANGED	UNCHANGED	UNCHANGED	chaperone	HSP90.1	11	20.77	53693.6	42124.3	42431.1	46528.4	50339.8	28111.6	24770.5	24026.1	23131.1	20150.3	25783.4	24093.3	17244.4	26189	23419.4	23504.4	29695.9	25823.1	46083	41659.9	23975.9	23342.3	22284.3	26341.1	0.603118	0.733435	0.273872	-0.145575	-0.0386403	0.241293
evm.model.supercontig_260.3	16415348	UNCHANGED	UNCHANGED	UNCHANGED	chaperone	HSP70	39	70.8	268368	229318	226355	209901	221359	158156	237866	246873	241826	248054	249884	214642	248632	285447	254098	219708	225774	224102	241347	196472	242188	237527	262726	223195	0.131108	0.711764	0.0271658	-0.296786	-0.0280392	-0.235255
evm.model.supercontig_1.95	16404443	UNCHANGED	UNCHANGED	UNCHANGED	chaperone	AT2G03430	3	16.46	14687.7	38528	46214	36507	25728	12791.7	21079	21413.7	21709	20187.3	27237	16029.3	15683	15139	23880	14662	25966	30723	33143.2	25008.9	21400.6	21151.2	18234	23783.7	0.525439	0.942989	0.373078	-0.406273	-0.0169072	0.38334
evm.model.supercontig_1.398	16404341	UNCHANGED	UNCHANGED	UNCHANGED	chaperone	HSP70	38	73.61	302016	268271	278178	266939	291200	198552	245646	251455	260143	262750	257272	249190	252560	256034	258240	201015	222780	221737	282822	252231	252415	256404	255611	215177	0.358169	0.527162	0.00513719	-0.16515	0.022622	-0.248425
evm.model.supercontig_602.2	16423801	UNCHANGED	UNCHANGED	UNCHANGED	chaperone	Hsp70b	35	66.87	26526.3	15909.3	21794.7	23335.1	31246	20294.2	36396	19139	20436.2	18271.3	32315.7	27600	29853.8	39823.7	25165	41217.4	70441.7	33652.1	21410.1	24958.4	25323.7	26062.3	31614.2	48437.1	0.472805	0.92008	0.234246	0.221235	0.0414768	0.61554
evm.model.supercontig_113.35	16406045	UNCHANGED	UNCHANGED	UNCHANGED	chaperone	cpHsc70-1	31	59.13	226356	180224	194435	199641	179015	184789	192812	184379	189241	207443	193894	189028	172020	226467	202032	221252	201396	185944	200338	187815	188811	196788	200173	202864	0.449639	0.256221	0.892936	-0.0931237	0.0597028	0.0192655
evm.model.supercontig_998.4	16429332	UNCHANGED	UNCHANGED	UNCHANGED	chaperone	CR88	19	40.58	44239.7	34603.7	48105.3	50511.3	43023.3	40251	18323.3	19781.7	24444	18353.3	23472.3	31957	18800	13465.8	30655.3	10118.7	14354	20443.7	42316.2	44595.2	20849.7	24594.2	20973.7	14972.1	0.675192	0.440325	0.366412	0.0756783	0.238296	-0.486303
evm.model.supercontig_247.4	16414647	UNCHANGED	UNCHANGED	UNCHANGED	channel-forming component Tom40 of outer mitochondrion membrane TOM translocation system	TOM40	9	55.34	58132.7	54566	58333	49808.7	50281.7	38249.7	64715	77293.3	77286.3	73899	73133.7	67257.3	61829	61142	62946.7	53130.7	46867.7	37579.3	57010.6	46113.3	73098.2	71430	61972.6	45859.2	0.0572868	0.739893	0.0239501	-0.306045	-0.0333062	-0.434418
evm.model.supercontig_70.51	16425337	UNCHANGED	UNCHANGED	UNCHANGED	chalcone synthase	TT4	11	43.14	64564	63135	59709	60869.3	66548.7	55104.7	96716	98824	87728	77276.7	70680.7	61589.7	59248.7	72198.3	61295	73462.7	72474.3	67079.3	62469.3	60840.9	94422.7	69849	64247.3	71005.4	0.674801	0.0123802	0.206086	-0.0381069	-0.434894	0.144293
evm.model.supercontig_65.34	16424442	UNCHANGED	UNCHANGED	UNCHANGED	cell division cycle protein 48 homolog	AtCDC48C	12	49.73	31642.3	38183	42541.8	25663.7	26871.1	27215	24496.8	25090.3	17531	15168	33093.2	33151	43404.6	12019.5	24132.3	8895.72	15519	27785.3	37455.7	26583.3	22372.7	27137.4	26518.8	17400	0.027393	0.501586	0.441442	-0.494669	0.278541	-0.607929
evm.model.supercontig_65.33	16424441	UNCHANGED	UNCHANGED	UNCHANGED	cell division cycle 48	AtCDC48B	12	62.22	94432.9	100629	111496	122500	119742	105691	53295.5	57376.2	44006.2	66389.8	142787	150299	113065	40067.4	74611.8	32149.9	45555.4	66772.3	102186	115978	51559.3	119825	75914.8	48159.2	0.128245	0.0653973	0.300637	0.182652	1.21663	-0.65657
evm.model.supercontig_5.161	16421264	UNCHANGED	UNCHANGED	UNCHANGED	C-class RAB GTPase	RABC2A	3	19.43	6223.33	4834.67	7157.5	8122.33	7475	5116	6702.33	6047.67	6837	8456	7135.67	7501.67	5107	6631	5807	5823.5	5973.33	4804.33	6071.83	6904.44	6529	7697.78	5848.33	5533.72	0.504147	0.0650341	0.612446	0.185393	0.23758	-0.0797753
evm.model.supercontig_70.24	16425307	UNCHANGED	UNCHANGED	UNCHANGED	CBS domain-containing protein CBSX3, mitochondrial	CBSX3	11	69.27	121503	146048	142587	140593	123212	97359.7	148632	150492	156103	124048	120970	122703	156064	135064	163451	122388	145837	115356	136713	120388	151742	122574	151526	127860	0.329527	0.000269844	0.132134	-0.183453	-0.307971	-0.244997
evm.model.supercontig_7.23	16425142	UNCHANGED	UNCHANGED	UNCHANGED	cation exchanger	AT1G53210	3	6.78	23014	28908.3	29626	24399.7	35041	22921.7	17312	19764	14599.7	14610.3	18634.3	22965	22688	17457	22935.5	25295	20381	23358.7	27182.8	27454.1	17225.2	18736.6	21026.8	23011.6	0.953302	0.622344	0.434576	0.0143293	0.121333	0.130127
evm.model.supercontig_13.109	16407613	UNCHANGED	UNCHANGED	UNCHANGED	catalytic subunit of acetolactate synthase complex	CSR1	2	5.27	30439	24468	23662.5	23241.5	22372	18964.5	23378	23728.5	23715.5	23004	21363	21659.5	14689	26273.5	23518	19009.5	17766	16492.5	26189.8	21526	23607.3	22008.8	21493.5	17756	0.136027	0.0366695	0.354077	-0.282927	-0.101152	-0.275594
evm.model.supercontig_119.77	16406597	UNCHANGED	UNCHANGED	UNCHANGED	catalytic component PP2A-phosphatase of TTP preprophase band formation complex	PP2A-3	11	53.62	77377	58072	59697.3	56241.9	58540.9	44907.9	65587.9	75570.1	76597.2	67047.6	64616.4	59407.8	69101.8	83183.7	69474.1	65064.5	57983.6	45133.3	65048.8	53230.2	72585	63690.6	73919.9	56060.4	0.189323	0.0999929	0.0745668	-0.289276	-0.188592	-0.398979
evm.model.supercontig_85.31	16427465	UNCHANGED	UNCHANGED	UNCHANGED	catalytic component PP2A-phosphatase of TTP preprophase band formation complex	PP2A-4	13	60.33	34216	28039.7	28552.4	26378.1	28500	20450.6	25300.1	25757.9	27595.7	30438.7	29783.4	28624.2	28029.5	36948.8	28891.5	23896.3	24812	17181.9	30269.4	25109.6	26217.9	29615.5	31289.9	21963.4	0.173225	0.0180985	0.0663545	-0.269621	0.175797	-0.510595
evm.model.supercontig_19.262	16412008	UNCHANGED	UNCHANGED	UNCHANGED	catalytic component of PP1 phosphatase	TOPP4	3	14.87	8751.22	6456.16	6780.83	5399.29	5661.91	4497.27	8085.78	8879.2	9036.71	8622.37	8078.53	7676.01	5452.36	8770.34	8255.93	6158.57	6528.03	4710.98	7329.4	5186.16	8667.23	8125.64	7492.88	5799.19	0.05511	0.249372	0.2215	-0.499029	-0.0930902	-0.369668
evm.model.supercontig_162.34	16410257	UNCHANGED	UNCHANGED	UNCHANGED	catalytic component of PP1 phosphatase	TOPP4	6	31.79	19168.7	14042.4	17734.4	14945.3	15253.9	11031.7	17185.7	16306.3	18596.3	17616	15798	15506.7	13969.3	17942.3	17977.2	12849.7	13904.7	10750.5	16981.8	13743.6	17362.8	16306.9	16629.6	12501.6	0.188324	0.323396	0.0635712	-0.305226	-0.0905162	-0.411642
evm.model.supercontig_92.119	16428577	UNCHANGED	UNCHANGED	UNCHANGED	catalytic component of isocitrate dehydrogenase heterodimer	IDH-V	14	49.36	62592.3	84570.3	72282	81743	74627.3	64632.3	104685	93172.3	100706	97286	93475	82010.7	84428	81086.3	77710.7	77910.3	85363.3	77296.3	73148.2	73667.6	99521	90923.9	81075	80190	0.951756	0.20585	0.798121	0.0102066	-0.130342	-0.0158348
evm.model.supercontig_26.187	16415124	UNCHANGED	UNCHANGED	UNCHANGED	catalase	CAT	7	26.83	7247.01	10292.6	9373.1	17180.6	13271.8	46498.8	6236.13	6057.8	4830.47	4241.65	7674.34	12003.3	4192.51	2432.14	2985.81	5500.83	5730.08	13122.1	8970.9	25650.4	5708.13	7973.09	3203.49	8117.67	0.188161	0.378363	0.126942	1.51566	0.48212	1.34142
evm.model.supercontig_6.340	16423532	UNCHANGED	UNCHANGED	UNCHANGED	catalase	CAT	31	81.17	545598	697304	607405	665712	710888	826223	366221	311348	247122	253081	596369	706867	633797	253667	339698	220563	304239	500997	616769	734274	308230	518772	409054	341933	0.144868	0.209387	0.66099	0.25159	0.751094	-0.258579
evm.model.supercontig_26.98	16415344	UNCHANGED	UNCHANGED	UNCHANGED	Carboxyvinyl-carboxyphosphonate phosphorylmutase, chloroplastic OS=Arabidopsis thaliana	AT1G77060	10	41.43	61902.3	51369.3	63079.3	79383.7	47435.7	25223	21221.3	38605.7	47815.3	21160.3	15899.7	23574.7	20506.7	32883	40998.3	29002.7	36505.7	31706.3	58783.7	50680.8	35880.8	20211.6	31462.7	32404.9	0.64229	0.125842	0.889204	-0.213977	-0.828031	0.0425705
evm.model.supercontig_29.93	16416306	UNCHANGED	UNCHANGED	UNCHANGED	calcium sensor	AT1G12310	12	83.67	70742.7	98816.3	73269.7	76614.7	67570	56819.7	113313	97106.3	87025.3	84170.7	85325.7	62884.7	100344	72926.7	67573.3	80340.7	60898	63530.7	80942.9	67001.4	99148.3	77460.3	80281.3	68256.4	0.260135	0.109609	0.367119	-0.272712	-0.356131	-0.234099
evm.model.supercontig_3.406	16416709	UNCHANGED	UNCHANGED	UNCHANGED	calcium sensor	AT1G18210	9	86.21	103843	81981.3	63745.3	83863.7	88017.3	35274.3	109193	122868	111911	106061	101675	75890.7	105029	122059	99965.3	112429	87264.3	96174	83190	69051.8	114657	94542.4	109018	98622.3	0.528685	0.12249	0.354931	-0.268732	-0.278293	-0.14458
evm.model.supercontig_33.179	16417629	UNCHANGED	UNCHANGED	UNCHANGED	calcium sensor	CAM7	14	73.83	282069	132521	230095	157270	202640	58485.3	417800	427241	402675	385224	435396	349707	424439	358326	311976	402687	304680	235739	214895	139465	415905	390109	364913	314369	0.284529	0.375052	0.435613	-0.623729	-0.0923785	-0.215097
evm.model.supercontig_33.178	16417628	UNCHANGED	UNCHANGED	UNCHANGED	calcium sensor	CAM4	10	66.44	72406.2	41094.6	57869.4	67100.8	79605.6	38553.6	51802.5	54506.5	55861.8	61567.1	72012.9	67046.1	45487.2	40936.1	37035.8	51106.7	43428	32614.8	57123.4	61753.3	54056.9	66875.4	41153.1	42383.2	0.775103	0.0167985	0.84486	0.112436	0.306995	0.0424921
evm.model.supercontig_182.17	16411567	UNCHANGED	UNCHANGED	UNCHANGED	calcium sensor	AT5G04170	3	16.73	21545.5	40594.7	32505.7	29021	43504.3	29135.5	21707.7	21572.7	18294.7	23766.7	31487	31216.3	46802.7	25002	24960.3	33705.7	52464	44727.7	31548.6	33886.9	20525	28823.3	32255	43632.4	0.765399	0.0398827	0.278659	0.103153	0.489855	0.435878
evm.model.supercontig_214.14	16413720	UNCHANGED	UNCHANGED	UNCHANGED	broad substrate-specificity aminopeptidase	AT1G63770	27	55.56	213524	187595	181623	189342	182765	155771	186840	183428	195275	193512	186904	163419	175896	205102	197069	173706	168318	168209	194247	175959	188514	181278	192689	170078	0.26697	0.500703	0.0639014	-0.142651	-0.0564686	-0.18008
evm.model.supercontig_9.147	16428032	UNCHANGED	UNCHANGED	UNCHANGED	brassinosteroid signalling protein phosphatase	BSL1	4	6.1	15796.4	15927.8	14031.7	15524	13348.9	12968.5	17569.3	19761.8	17487.7	19417.8	15341.7	15229.7	17527.3	19422.8	17383.4	16486	15683.3	14925.2	15252	13947.1	18272.9	16663	18111.2	15698.2	0.263432	0.362091	0.038841	-0.129025	-0.133055	-0.206283
evm.model.supercontig_103.18	16404900	UNCHANGED	UNCHANGED	UNCHANGED	brassinosteroid signalling protein phosphatase	BSL3	2	3.4	14752.9	8498.7	6860.77	4667.08	5407.26	7953.47	11224.2	15454.4	10217	16237.9		12183.5	5713.08	15386.3	6648.78	13178	6267.04	6223.29	10037.5	6009.27	12298.5	14210.7	9249.39	8556.12	0.196582	0.509907	0.865883	-0.740135	0.208491	-0.1124
evm.TU.contig_31534.1	16430001	UNCHANGED	UNCHANGED	UNCHANGED	brassinosteroid signalling protein kinase	BSK1	3	16.13	6803.67	5163	7348.33	5821.67	6422.33	2385	7472.33	7601	7459	7529	7466.67	6888	7059	6144.33	6756	7655.5	5583	4998.33	6438.33	4876.33	7510.78	7294.56	6653.11	6078.94	0.332734	0.359391	0.53633	-0.400891	-0.0421422	-0.130208
evm.model.supercontig_115.27	16406190	UNCHANGED	UNCHANGED	UNCHANGED	biotin carboxylase subunit of polymeric acetyl-CoA carboxylase complex	CAC2	23	75.89	102988	90216.3	94017.7	98659.3	83118.7	83620.7	83190.3	96408.7	95566	93157	74991	76741.7	74619.3	88395	100937	69508.3	74994.3	79255.3	95740.6	88466.2	91721.7	81629.9	87983.7	74586	0.315895	0.233234	0.173741	-0.114003	-0.168165	-0.238331
evm.model.supercontig_46.59	16420526	UNCHANGED	UNCHANGED	UNCHANGED	bifunctional purple acid phosphatase 26	PAP26	4	8.44	18332	17185.3	15505	15827.5	19312	24542.3	18097	17334.3	18496	21225	16847.5	20660.7	22764.7	27906.3	17588.7	37559.7	28964	25764	17007.4	19893.9	17975.8	19577.7	22753.2	30762.6	0.339243	0.321273	0.157489	0.226163	0.123159	0.435104
evm.model.supercontig_21.85	16413600	UNCHANGED	UNCHANGED	UNCHANGED	bifunctional homoserine dehydrogenase and aspartate kinase	AKHSDH2	13	25.42	18148.3	13834.3	14215.7	13266	15899.7	13189	13843.3	16101.7	18188	13986.3	14869.7	18008.7	10207.3	12662	12372.3	9165.33	10107	11701.3	15399.4	14118.2	16044.3	15621.6	11747.2	10324.6	0.478737	0.821006	0.254876	-0.12532	-0.0385257	-0.18624
evm.model.supercontig_8.10	16426375	UNCHANGED	UNCHANGED	UNCHANGED	bifunctional gamma-hydroxybutyrate dehydrogenase and glyoxylate reductase	GLYR1	21	91.03	181042	159577	156181	159293	155515	116339	186853	183364	183533	184345	169064	151804	217882	224848	219641	189940	244877	193067	165600	143716	184583	168404	220790	209295	0.237863	0.162662	0.556451	-0.204487	-0.132345	-0.0771414
evm.model.supercontig_25.52	16414847	UNCHANGED	UNCHANGED	UNCHANGED	bifunctional gamma-hydroxybutyrate dehydrogenase and glyoxylate reductase	GLYR2	6	39.38	23418.7	21037.3	20616.3	21206.3	20141.7	20308.7	18187	21509.7	18036.7	19939.7	16178	16990	22664.3	28574.7	26459.3	25793	24735.3	22116.3	21690.8	20552.2	19244.4	17702.6	25899.4	24214.9	0.289359	0.392343	0.456443	-0.0777874	-0.120484	-0.0970268
evm.model.supercontig_30.140	16416934	UNCHANGED	UNCHANGED	UNCHANGED	bifunctional aminoimidazole-carboximide RN transformylase and IMP cyclohydrolase	AT2G35040	14	57.41	34128	31624.7	30831	27932	27191.3	21454	32009.3	33669	33297.3	35918.3	32150.3	28713	39885.3	42331.3	44057.3	30577.3	34339	27416.7	32194.6	25525.8	32991.9	32260.6	42091.3	30777.7	0.0427809	0.749813	0.00841103	-0.334862	-0.0323401	-0.451639
evm.model.supercontig_66.79	16424646	UNCHANGED	UNCHANGED	UNCHANGED	bifunctional alpha-L-arabinofuranosidase and beta-D-xylosidase	AT1G78060	20	76.54	154730	123153	113145	126929	132134	132181	146472	151539	157090	166591	143098	161074	137108	178182	156916	173039	153696	130281	130343	130414	151700	156921	157402	152339	0.995758	0.53634	0.782271	0.000791792	0.0488111	-0.0471706
evm.model.supercontig_0.14	16403847	UNCHANGED	UNCHANGED	UNCHANGED	bifunctional alpha-L-arabinofuranosidase and beta-D-xylosidase	XYL4	26	61.18	141612	154500	143327	132544	93922.3	117378	83563.3	116889	108151	114500	126033	115152	138177	115047	128940	113317	124560	131077	146480	114615	102868	118562	127388	122985	0.0558662	0.214742	0.631406	-0.353906	0.204849	-0.0507484
evm.model.supercontig_18.223	16411375	UNCHANGED	UNCHANGED	UNCHANGED	bifunctional 5,10-methylene-THF dehydrogenase and 5,10-methenyl-THF cyclohydrolase	EMB3127	2	8.17	8847	12099	9924	10631	9798	9454.5	8453.5	9963.5	10071	10029.5	8630	10030	9248	13192.5	15026.5	10393	7150	8174	10290	9961.17	9496	9563.17	12489	8572.33	0.762912	0.9282	0.115679	-0.0468564	0.0101685	-0.542898
evm.model.supercontig_169.41	16410564	UNCHANGED	UNCHANGED	UNCHANGED	bifunctional 5,10-methylene-THF dehydrogenase and 5,10-methenyl-THF cyclohydrolase	AT3G12290	13	80.08	35547	48303.3	46899.3	56682	50058.7	81147	75117.7	77776	81880.7	76919	77443.7	94184.7	32521	28694.7	40154.3	23700.3	26154	24132.3	43583.2	62629.2	78258.1	82849.1	33790	24662.2	0.137574	0.486916	0.0573404	0.523063	0.0822459	-0.454294
evm.model.supercontig_20.4	16413064	UNCHANGED	UNCHANGED	UNCHANGED	beta-ureidopropionase	BETA-UP	15	51.92	23524.7	22071	21047	23030	22250	19992.3	26037.3	26633.7	27369.3	36216.7	26745.7	28374	23604.7	29076.3	24106.3	32161	35581.3	23725.3	22214.2	21757.4	26680.1	30445.4	25595.8	30489.2	0.713907	0.27074	0.281266	-0.0299745	0.190462	0.252394
evm.model.supercontig_69.45	16424915	UNCHANGED	UNCHANGED	UNCHANGED	beta-type carbonic anhydrase	BCA4	3	17.56	7779	6157	5847	10271.5	7956	6494.5	12133.7	12243.3	12942	14294	11222	16613.3	7049	7753.5	8768	8805.5	7310.5	8472	6594.33	8240.67	12439.7	14043.1	7856.83	8196	0.258897	0.368061	0.641237	0.321534	0.174915	0.060972
evm.TU.contig_44679.1	16432060	UNCHANGED	UNCHANGED	UNCHANGED	betaine aldehyde dehydrogenase	ALDH10A8	6	88.37	115422	98517.7	104127	96782	109711	98706.3	85769.3	85002	87895.7	88749	101223	101340	82843	105849	92778.7	86638.7	95630.7	94589.7	106022	101733	86222.3	97104	93823.7	92286.3	0.539346	0.0632665	0.842265	-0.0595728	0.171469	-0.0238349
evm.model.supercontig_3.438	16416744	UNCHANGED	UNCHANGED	UNCHANGED	Beta-glucosidase 44 OS=Arabidopsis thaliana	BGLU44	24	63.09	194746	187471	164014	157148	159770	153248	178740	184788	180499	158364	148747	148688	176597	180199	180751	138904	135352	161813	182077	156722	181342	151933	179182	145356	0.0552813	0.00133358	0.0157352	-0.216341	-0.255279	-0.301833
evm.model.supercontig_116.16	16406270	UNCHANGED	UNCHANGED	UNCHANGED	Beta-glucosidase 44 OS=Arabidopsis thaliana	BGLU44	6	12.98	16578	18131.6	15288.7	16938.5	16105.8	18648.2	6752.03	8667.08	7842.45	8898.02	7619.99	8102.52	10148.9	8729.57	10454.3	11003.9	12960.1	11741.4	16666.1	17230.9	7753.86	8206.84	9777.6	11901.8	0.638115	0.534978	0.0527146	0.0480784	0.0819134	0.283631
evm.model.supercontig_84.113	16427275	UNCHANGED	UNCHANGED	UNCHANGED	Beta-glucosidase 12 OS=Oryza sativa subsp. indica	BGLU34	4	17.68	66568.4	48045.8	57310	44422.1	56448	63058.3	74099.3	76770.6	79585.9	82757.4	90042.8	89214.1	62424.4	85275.1	63642	51965	73524.5	61526.9	57308	54642.8	76818.6	87338.1	70447.2	62338.8	0.74474	0.0197119	0.450004	-0.0687066	0.185156	-0.176412
evm.model.supercontig_37.20	16418659	UNCHANGED	UNCHANGED	UNCHANGED	Beta-galactosidase 10 OS=Arabidopsis thaliana	BGAL10	9	35.5	132544	247156	187600	170916	225263	161677	224311	145057	151302	151314	104736	120306	156566	234407	227792	172191	280530	199202	189100	185952	173557	125452	206255	217308	0.938888	0.171229	0.800814	-0.0242208	-0.468273	0.0753116
evm.model.supercontig_37.18	16418636	UNCHANGED	UNCHANGED	UNCHANGED	beta-galactosidase 10	BGAL10	8	32.94	75229	65816.3	63431.3	71490	64239.7	46801	96152.7	93569.3	94989.7	90293.3	91330.7	88824.3	55798.7	54883.3	54542	69332.7	45033.7	47522.7	68158.9	60843.6	94903.9	90149.4	55074.7	53963	0.420874	0.010331	0.892568	-0.163797	-0.0741486	-0.0294183
evm.model.supercontig_25.49	16414843	UNCHANGED	UNCHANGED	UNCHANGED	beta-fructofuranosidase, insoluble isoenzyme CWINV1-like	FRUCT5	13	77.5	130381	142591	124917	142119	133509	155687	143867	154516	146640	137917	145209	155092	182309	154061	168480	141935	144977	155433	132630	143772	148341	146072	168283	147448	0.250813	0.7207	0.0844132	0.116375	-0.0222312	-0.190685
evm.model.supercontig_25.48	16414842	UNCHANGED	UNCHANGED	UNCHANGED	Beta-fructofuranosidase, insoluble isoenzyme CWINV1 OS=Arabidopsis thaliana	ATBFRUCT1	7	25.23	65682.3	74810.5	70458.5	55441.7	61175	41578.7	86255.7	93265	91942.3	92082.7	74913	84443	88378.7	100589	90320.7	95209	88215.7	69471	70317.1	52731.8	90487.7	83812.9	93096	84298.6	0.0511864	0.284968	0.362494	-0.415203	-0.110549	-0.143211
evm.model.supercontig_180.10	16411492	UNCHANGED	UNCHANGED	UNCHANGED	beta-adaptin-like protein B	AT4G23460	4	53.27	17073.3	12682.3	12274.3	16879.7	11660.7	9333	11761	15597	18547	25152.3	18035.5	18103	24294.7	17845	13332.3	20842.3	24965.7	10080.7	14010	12624.4	15301.7	20430.3	18490.7	18629.6	0.635953	0.170293	0.980923	-0.150237	0.41702	0.010796
evm.model.supercontig_9.56	16428322	UNCHANGED	UNCHANGED	UNCHANGED	beta chain of ATP-dependent citrate lyase complex	ACLB-2	28	63.16	82159.3	70470.3	68491.3	72061	75584.7	82083.3	81724.7	85394.3	84898	81171	88388	87489.3	84533	91218	70435.3	92656	81476	74307	73707	76576.3	84005.7	85682.8	82062.1	82813	0.608949	0.545928	0.930814	0.0550969	0.0285186	0.013141
evm.model.supercontig_27.195	16415573	UNCHANGED	UNCHANGED	UNCHANGED	B-class RAB GTPase	RABB1C	13	74.88	53509	51883.5	51593.2	61671.5	55192.7	63089.6	21841.8	27005	23930.7	20774.1	23447.7	20364.3	53644	55814.9	57476	60785.8	68674.8	74620.6	52328.6	59984.6	24259.1	21528.7	55645	68027.1	0.0376921	0.200664	0.0408139	0.196993	-0.172267	0.289857
evm.model.supercontig_130.67	16407974	UNCHANGED	UNCHANGED	UNCHANGED	B-class RAB GTPase	GB2	13	68.25	73313.4	47171.7	64382.5	46771.7	53481.3	53926.4	81378.7	70421.6	65977.4	72435.5	73681.1	53267.3	57280.9	66770.8	52077.8	70540.6	68591.6	67158.5	61622.5	51393.1	72592.6	66461.3	58709.8	68763.5	0.270825	0.488046	0.0848819	-0.261882	-0.127308	0.228042
evm.model.supercontig_9.348	16428255	UNCHANGED	UNCHANGED	UNCHANGED	basic endochitinase CHB4	AT2G43590	11	54.85	223686	249461	190429	265190	288375	244913	247627	246757	272353	250559	290327	278943	325674	348651	311449	371100	354129	317894	221192	266159	255579	273276	328591	347708	0.101261	0.289282	0.372869	0.26699	0.09659	0.0815795
evm.model.supercontig_163.2	16410300	UNCHANGED	UNCHANGED	UNCHANGED	BAHD acyltransferase DCR	AT5G01210	3	19.67	6130.33	5996	7340.33	7073	7285.67	6888.33	10845.3	11137.7	12095.7	10643	9996.33	9706.67	9716	9557.33	12866.7	12121.7	12692.3	9958.67	6488.89	7082.33	11359.6	10115.3	10713.3	11590.9	0.251087	0.0565312	0.554403	0.126253	-0.167363	0.113584
evm.model.supercontig_28.56	16415952	UNCHANGED	UNCHANGED	UNCHANGED	auxin-binding protein ABP19a-like	GER3	7	33.01	929666	884568	860048	916469	889343	921264	858915	993938	1.02502e+06	961993	897710	964852	871485	979097	1.03294e+06	810164	896020	853215	891427	909025	959290	941519	961175	853133	0.481135	0.764818	0.113782	0.028203	-0.0269782	-0.172029
evm.model.supercontig_0.141	16403849	UNCHANGED	UNCHANGED	UNCHANGED	ATP-dependent Clp protease proteolytic subunit 2, mitochondrial	NCLPP7	7	45.75	32138.7	39095.7	39038	36822.3	37958.3	19116.7	46034.7	49454.7	49893.7	50164.3	41477.7	43478	38209.7	34090	45822	37234	43981.3	33446.7	36757.4	31299.1	48461	45040	39373.9	38220.7	0.449767	0.302905	0.814994	-0.231915	-0.105617	-0.0428863
evm.model.supercontig_228.3	16414108	UNCHANGED	UNCHANGED	UNCHANGED	ATP-dependent activase involved in RuBisCo regulation	RCA	17	59.81	46661.8	28508.8	38116.8	40580.4	37518.7	28574.2	42958.6	55706.4	66938.5	65807.3	52553.3	54672.9	24735	33097	40382.8	33102.6	34930.3	26461.3	37762.4	35557.7	55201.1	57677.8	32738.3	31498.1	0.746371	0.773821	0.823271	-0.0867881	0.0633193	-0.0557139
evm.model.supercontig_81.100	16426854	UNCHANGED	UNCHANGED	UNCHANGED	ATP-dependent activase involved in RuBisCo regulation	RCA	21	63.87	109016	67013.1	90091.1	127489	115118	88213.2	63561.2	80420.4	97979.1	93885.1	75951.1	84865.7	65792.7	84132.7	102276	87851.4	90505.1	67554.6	88706.8	110274	80653.6	84900.7	84067.1	81970.4	0.268323	0.723904	0.877687	0.31397	0.0740371	-0.0364386
evm.model.supercontig_1.437	16404385	UNCHANGED	UNCHANGED	UNCHANGED	ATP-dependent activase involved in RuBisCo regulation	RCA	22	68.26	120908	72661.5	99668.2	147549	129912	96912.6	85636.6	106988	130964	140021	114004	128299	89603.9	112301	119141	119488	123611	92288.6	97746	124791	107863	127442	107015	111796	0.255069	0.264502	0.73698	0.352408	0.240637	0.0630489
evm.model.supercontig_245.17	16414614	UNCHANGED	UNCHANGED	UNCHANGED	ATP synthase subunit O, mitochondrial	ATP5	6	47.59	33413.7	36694	39722.7	41390	60141.3	26733.3	32172	52013.3	37654	39929.7	34609.3	51328.3	36713.3	32983.7	44803	49135.3	54630.7	44665	36610.1	42754.9	40613.1	41955.8	38166.7	49477	0.566108	0.87007	0.0667972	0.223847	0.046924	0.374445
evm.model.supercontig_2.126	16412482	UNCHANGED	UNCHANGED	UNCHANGED	ATP synthase beta subunit	PB	13	61.3	40205.7	37838.3	34363.3	43520.8	56771.7	49932.1	20563	22954.1	27409.3	21506.7	22927.1	33800.8	18150.8	37528.3	35022	34934	37601.3	33840	37469.1	50074.8	23642.2	26078.2	30233.7	35458.4	0.039473	0.606988	0.445908	0.418384	0.141483	0.229971
evm.model.supercontig_30.45	16416994	UNCHANGED	UNCHANGED	UNCHANGED	ATP phosphoribosyl transferase	ATP-PRT2	9	32.75	26048	23211.3	23424.7	23588.7	25432.3	20643.3	25322.3	22515.7	22969	21864.3	18207.3	17790.7	21275.3	31764	22913.3	22710	24577	20049.3	24228	23221.4	23602.3	19287.4	25317.6	22445.4	0.578403	0.0504719	0.459461	-0.0612176	-0.291267	-0.173715
evm.model.supercontig_43.55	16420014	UNCHANGED	UNCHANGED	UNCHANGED	associated factor	AT1G67360	7	55.6	28700	54960	42856	46884.7	35967.7	69790	70830	54382.7	56274	37308.3	53869.7	75227.7	47286	52223.7	19469.7	69660	32003	37136.7	42172	50880.8	60495.6	55468.6	39659.8	46266.6	0.525174	0.700129	0.693463	0.270835	-0.125159	0.222293
evm.model.supercontig_37.195	16418653	UNCHANGED	UNCHANGED	UNCHANGED	aspartate-tRNA ligase	AT4G31180	32	61.58	131262	133193	123440	135349	123378	88198.7	122774	119977	122167	118001	119305	120171	113169	109697	130092	113830	88271.3	86584.7	129298	115642	121640	119159	117652	96228.6	0.398452	0.0789635	0.119148	-0.161039	-0.0297259	-0.289993
evm.model.supercontig_2.184	16412546	UNCHANGED	UNCHANGED	UNCHANGED	aspartate-semialdehyde dehydrogenase	AT1G14810	16	58.36	53700.7	47426.3	48645	38515	46817.3	44541.7	55924	57866.7	64568	54434.7	46753.7	52964.3	41313.3	62667.7	61691	47492.3	39763.7	35035.7	49924	43291.3	59452.9	51384.2	55224	40763.9	0.10179	0.0837008	0.139302	-0.205655	-0.210421	-0.438004
evm.model.supercontig_532.4	16422340	UNCHANGED	UNCHANGED	UNCHANGED	aspartate aminotransferase	ASP5	24	73.82	59942.7	38964.7	42602.7	59746	45769.3	46902.3	53414.7	61575.7	60938.7	57099	72028.3	65518.7	49460.3	54106	55315.7	69327	62254.3	51306.3	47170	50805.9	58643	64882	52960.7	60962.6	0.668193	0.284591	0.221964	0.107126	0.145859	0.203002
evm.model.supercontig_78.58	16426236	UNCHANGED	UNCHANGED	UNCHANGED	asparagine-tRNA ligase	SYNC1	3	6.99	14009	14246.7	14226.3	13067	11518.7	13464	6572.33	6140.67	6810	7562	14336.5	14583	15164.5	7940	13375.5	6669.5	9176	9276	14160.7	12683.2	6507.67	12160.5	12160	8373.83	0.0689918	0.070558	0.18003	-0.158968	0.90199	-0.538183
evm.model.supercontig_111.34	16405858	UNCHANGED	UNCHANGED	UNCHANGED	argininosuccinate synthetase	AT4G24830	12	31.81	67147	56082.3	54335.3	57246.3	65450.7	64572.7	78510.7	74086.7	87818.7	83327.3	81927.7	78040.7	51157.7	64036.7	64236	56315.3	57892.7	56969.7	59188.2	62423.2	80138.7	81098.6	59810.1	57059.2	0.535713	0.835968	0.56154	0.0767727	0.0171777	-0.0679293
evm.model.supercontig_145.18	16409071	UNCHANGED	UNCHANGED	UNCHANGED	arginase	ARGAH1	9	64.2	72859	88514.7	76854.7	74733.3	73322	77945	93015.7	81145.3	73301	79971.7	66255.7	56980.3	69088.7	66891.7	64974.3	53157	64297	62048	79409.4	75333.4	82487.3	67735.9	66984.9	59834	0.451559	0.168981	0.118146	-0.0760201	-0.284252	-0.16287
evm.model.supercontig_75.3	16425867	UNCHANGED	UNCHANGED	UNCHANGED	ARF-GTPase	ARF3	3	27.91	15727.7	13500.3	14356.7	12998	11745	10939.3	16165.7	15320.3	16080.3	16220.7	13851.3	12294.7	13537.3	13419	14512.3	11764.3	16030	15998	14528.2	11894.1	15855.4	14122.2	13822.9	14597.4	0.0405988	0.213453	0.623454	-0.288611	-0.167011	0.0786567
evm.model.supercontig_1351.1	16408293	UNCHANGED	UNCHANGED	UNCHANGED	arabinogalactan protein	SOS5	2	9.2	11783	8700.5	8899	9049.5	8516.5	11245	11908	13098.5	16874.5	11673	11918.5	14752	12401	13025.5	14488	13245.5	13439.5	8634	9794.17	9603.67	13960.3	12781.2	13304.8	11773	0.890563	0.546827	0.415448	-0.0283374	-0.127314	-0.176468
evm.model.supercontig_18.139	16411281	UNCHANGED	UNCHANGED	UNCHANGED	arabinogalactan protein	FLA10	11	34.99	343186	304438	301447	285590	303887	279724	412438	410051	369338	382437	412583	350331	328933	368740	334865	340394	299578	267031	316357	289734	397276	381784	344179	302334	0.156522	0.533684	0.163886	-0.126824	-0.0573846	-0.187016
evm.model.supercontig_136.32	16408322	UNCHANGED	UNCHANGED	UNCHANGED	arabinogalactan protein	FLA2	6	27.07	66242.3	58737.7	52809.3	56225.3	72676.3	61039.3	83054	91287.3	104072	79925	87876.7	108008	56185.7	74164.3	54360	83282.3	67429	63284.3	59263.1	63313.7	92804.3	91936.7	61570	71331.9	0.551716	0.937249	0.328469	0.0953826	-0.0135518	0.21232
evm.model.supercontig_12.146	16406688	UNCHANGED	UNCHANGED	UNCHANGED	arabinogalactan protein	FLA1	12	71.6	353764	284719	286250	269994	290961	271496	331188	342695	325538	363339	343038	302519	326235	368510	317930	338608	325704	308522	308245	277484	333140	336299	337559	324278	0.264855	0.873251	0.499821	-0.151673	0.013613	-0.0579066
evm.model.supercontig_197.1	16412334	UNCHANGED	UNCHANGED	UNCHANGED	annexin-like protein RJ4	ANNAT8	2	5.12	95128	81714	126442	123664	151736	128343	48682	62176	126719	103408	135216	102670	79619	31723	53543	24956	44150	60943	101094	134581	79192.3	113765	54961.7	43349.7	0.102075	0.259917	0.539152	0.412772	0.522622	-0.342405
evm.model.supercontig_4842.1	16420980	UNCHANGED	UNCHANGED	UNCHANGED	annexin-like protein RJ4	ANNAT8	12	67.8	28048.3	37770.7	45265.3	42485	55291.3	61540.3	20439.3	21393	15160.7	23874.7	47617	48143.3	37108.7	16649.7	21659	14760.3	27953.3	37859.7	37028.1	53105.6	18997.7	39878.3	25139.1	26857.8	0.0987725	0.0642726	0.85928	0.520242	1.06978	0.0954063
evm.model.supercontig_3.340	16416636	UNCHANGED	UNCHANGED	UNCHANGED	annexin D5-like	ANN5	9	43.95	23491	33887.3	33037.7	30038.7	33466.3	48338	18808.3	18981.7	14305.3	13165.7	38244	40301.7	36122.3	10522	26012.3	5975	10638.7	26562	30138.7	37281	17365.1	30570.4	24218.9	14391.9	0.335557	0.210192	0.368702	0.306825	0.815946	-0.750877
evm.model.supercontig_213.13	16413698	UNCHANGED	UNCHANGED	UNCHANGED	annexin D2-like	ANNAT2	16	74.05	79555.3	136708	117700	121365	113252	134285	61584.7	68529	52358.7	55373.7	107865	121973	150431	35444.3	91367.3	25184.7	54918	95467.3	111321	122967	60824.1	95070.4	92414.1	58523.3	0.550451	0.174952	0.433324	0.143549	0.644354	-0.659101
evm.model.supercontig_158.13	16409876	UNCHANGED	UNCHANGED	UNCHANGED	aminopeptidase	APP1	4	17.72	7533.67	6606	6704.33	8033.33	7579.33	5057.67	9025.33	9215.67	9997.67	9574	10995	10149	7723	6912	6367.67	6311	6430	6149.33	6948	6890.11	9412.89	10239.3	7000.89	6296.78	0.955328	0.179597	0.154804	-0.0120705	0.121412	-0.152924
evm.model.supercontig_158.12	16409875	UNCHANGED	UNCHANGED	UNCHANGED	aminopeptidase	APP1	5	34.33	15785	14570.7	13178	15616.3	12753	11392.7	14746.3	14035.7	14886.7	16367	16633	15078.7	14285.7	11767.3	12331.7	8125.67	11487.7	14203.3	14511.2	13254	14556.2	16026.2	12794.9	11272.2	0.436245	0.0549441	0.471319	-0.130741	0.138798	-0.182796
evm.model.supercontig_152.29	16409612	UNCHANGED	UNCHANGED	UNCHANGED	aminomethyltransferase component T-protein of glycine cleavage system	AT1G11860	3	37.76	35343	49316.7	55550	57223.3	43440.3	51911.7	12166	15079.3	6405.5	14881.5	31778.7	42253	41062.7	14264	21638		9826	24962.7	46736.6	50858.4	11216.9	29637.7	25654.9	17394.3	0.597496	0.0925967	0.533	0.121936	1.40175	-0.560616
evm.model.supercontig_8.158	16426439	UNCHANGED	UNCHANGED	UNCHANGED	aminoimidazole RN synthetase	PUR5	5	23.21	14890.3	11228	10938.3	12381.7	12225.7	10765.7	13053.3	12402	12771.3	15621.7	15062.3	15487	14732.3	19584	17463.3	16433.7	14959.7	11752.7	12352.2	11791	12742.2	15390.3	17259.9	14382	0.703452	0.000470355	0.217868	-0.0670845	0.272408	-0.263159
evm.model.supercontig_162.4	16410263	UNCHANGED	UNCHANGED	UNCHANGED	aminoimidazole RN carboxylase	AT2G37690	3	19.79	13730.3	11517	11662.3	10667.3	13549.5	13494.5	12183.7	11590.3	12121	12569.7	8493	12154	9641.5	14908.7	11674	10354.7	9619	11149.5	12303.2	12570.4	11965	11072.2	12074.7	10374.4	0.833359	0.532602	0.346757	0.0309995	-0.111876	-0.218964
evm.model.supercontig_131.90	16408090	UNCHANGED	UNCHANGED	UNCHANGED	aminodeoxychorismate lyase	ADCL	4	21.07	17208	9302	11089.7	17391	15844	21379.7	12573.7	15074.3	40679	28015.5	22578.3	33728	30200	16304	15270.3	46036	18010.7	20601	12533.2	18204.9	22775.7	28107.3	20591.4	28215.9	0.122783	0.606066	0.494513	0.538569	0.30345	0.454463
evm.model.supercontig_81.68	16426985	UNCHANGED	UNCHANGED	UNCHANGED	aminoacyl-tRNA binding factor	At1g07940	24	65.13	164152	149811	173539	153979	128239	143029	130551	133296	133056	110123	150393	145734	158507	126115	141933	156503	148724	139367	162500	141749	132301	135417	142185	148198	0.110633	0.818971	0.600294	-0.1971	0.0335773	0.0597544
evm.model.supercontig_53.41	16422265	UNCHANGED	UNCHANGED	UNCHANGED	aminoacyl-tRNA binding factor	At1g07940	30	75.84	673700	613372	430452	579206	561411	517921	372353	443214	396626	398569	482378	519868	532886	429472	522244	440327	507450	591260	572508	552846	404064	466939	494867	513012	0.80705	0.203884	0.756465	-0.050419	0.208647	0.0519522
CONTAMINANT		UNCHANGED	UNCHANGED	UNCHANGED	alpha-type carbonic anhydrase	AT1G62290	56	202.16	346456	316204	302135	313880	377906	296230	579699	666028	607044	458073	627334	551063	599724	472169	362725	609339	492716	410874	321598	329338	617591	545490	478206	504310	0.796239	0.261345	0.784985	0.0343115	-0.179098	0.076679
evm.model.supercontig_6.275	16423459	UNCHANGED	UNCHANGED	UNCHANGED	Alpha-mannosidase OS=Canavalia ensiformis	AT5G66150	12	16.88	14798.3	9508.33	9506.33	12113.3	11056.3	10571.3	18263.7	21055.7	24471.3	22491.3	20383.7	22630	5548.33	8050.33	3200.67	4222	12502.3	10769	11271	11247	21263.6	21835	5599.78	9164.44	0.990118	0.782613	0.284087	-0.00307529	0.0382597	0.710678
evm.model.supercontig_70.69	16425356	UNCHANGED	UNCHANGED	UNCHANGED	Alpha-mannosidase At3g26720 OS=Arabidopsis thaliana	AT3G26720	13	29.31	26149.9	31548.8	23894.2	26615.6	29450.9	25799.5	40249.7	33686.2	39616.7	26004.2	26738.9	31535	24816	29915.3	27344.4	24518.2	19469.3	12693.6	27197.6	27288.7	37850.8	28092.7	27358.6	18893.7	0.972978	0.0229049	0.0856962	0.00482125	-0.430131	-0.534088
evm.model.supercontig_33.41	16417684	UNCHANGED	UNCHANGED	UNCHANGED	alpha-L-fucosidase	AT3G26430	17	64.27	79252.7	98896.7	78542.3	80813.7	78992.3	93623.3	117529	129428	122422	112788	114836	116267	103275	106039	88909.7	105818	95821.7	88032.7	85563.9	84476.4	123126	114630	99407.7	96557.4	0.899737	0.0775308	0.719536	-0.0184529	-0.103152	-0.0419696
evm.model.supercontig_64.86	16424323	UNCHANGED	UNCHANGED	UNCHANGED	alpha-L-fucosidase	AT3G26430	4	17.97	18061.5	17536.5	16699.5	20886.5	21328	19382	19931	21966	21637	21526.3	21988.3	20069.3	21733.7	19422.7	22733.7	17069.7	19865.3	17560	17432.5	20532.2	21178	21194.7	21296.7	18165	0.0120145	0.985393	0.0744392	0.236106	0.00113493	-0.229466
evm.model.supercontig_27.80	16415704	UNCHANGED	UNCHANGED	UNCHANGED	alpha-galactosidase	AGAL2	5	13.77	4145.33	6352.67	5687	5328.33	8210.33	9516.33	5242	8205.67	5297	4789.67	7326	9345.33	17923	14797.3	9585	12051	19854	13639.3	5395	7685	6248.22	7153.67	14101.8	15181.4	0.177061	0.610625	0.766934	0.510422	0.195237	0.106432
evm.model.supercontig_14.96	16408848	UNCHANGED	UNCHANGED	UNCHANGED	alpha-class expansin	EXPA5	3	21.71	15854	37186	25181.5	32976	26729.5	26407.5	93831.5	78829	75148	74168.5	66978	74675.5	40189	24998.7	24495.7	50216	56821	33026	26073.8	28704.3	82602.8	71940.7	29894.4	46687.7	0.707832	0.162235	0.127842	0.138666	-0.199384	0.643164
evm.model.supercontig_81.134	16426891	UNCHANGED	UNCHANGED	UNCHANGED	alpha-class expansin	EXPA4	6	29.28	52096	87834.3	53740.3	40945	59745.7	49528	94180.7	92509.3	97856.3	95928.7	76173	76403.7	82333	96859	91139.7	80004.7	74739.7	51256	64556.9	50072.9	94848.8	82835.1	90110.6	68666.8	0.322832	0.149024	0.0937701	-0.366541	-0.195387	-0.392084
evm.model.supercontig_1.419	16404365	UNCHANGED	UNCHANGED	UNCHANGED	alpha-class expansin	EXPA4	4	22.39	11904.6	14616.7	11368.5	9975.79	8585.85	14862.8	23069	18864.5	18207.7	26624.7	18688.7	21404.7	19190.3	17856.3	19080	17544.3	17924.8	7146.02	12629.9	11141.5	20047.1	22239.3	18708.9	14205	0.527322	0.474812	0.274163	-0.180903	0.149722	-0.397321
evm.model.supercontig_1.46	16404389	UNCHANGED	UNCHANGED	UNCHANGED	alpha-class expansin	EXPA10	2	13.25	29202.3	36440.5	25960.2	25602.7	23024	31477.2	31755	39337.6	37527.7	56426.5	43343.9	38147.4	53037	47249	49969.4	54039.2	49252.6	37622.1	30534.4	26701.3	36206.8	45972.6	50085.2	46971.3	0.390219	0.173168	0.57828	-0.193523	0.344514	-0.0926027
evm.model.supercontig_92.13	16428580	UNCHANGED	UNCHANGED	UNCHANGED	alpha-1,3-arabinofuranosyltransferase	AT3G57630	10	22.75	61749.7	58175	54589	51435.3	53041.3	48181.3	63339	59914	55215	55986.7	48997.3	47185.7	46932	68121	61442.3	52625.7	58630.7	46179.3	58171.2	50886	59489.3	50723.2	58831.8	52478.6	0.0441769	0.0700272	0.428233	-0.193037	-0.229985	-0.164868
evm.model.supercontig_179.27	16411201	UNCHANGED	UNCHANGED	UNCHANGED	allene oxidase cyclase	AOC4	6	34.65	81883.7	83237.3	70094.7	83787.7	74839.3	85147	90345	91660	107892	117963	107448	102857	82636	107072	117349	130752	102647	108821	78405.2	81258	96632.3	109423	102352	114073	0.617635	0.150274	0.430119	0.0515601	0.179335	0.156413
evm.model.supercontig_64.104	16424174	UNCHANGED	UNCHANGED	UNCHANGED	Aldehyde dehydrogenase family 3 member H1 OS=Arabidopsis thaliana	ALDH3H1	2	4.72	14224	19220	16852	15350	15559	12128	20171	21783	21708.5	19037	18956	24153.5	16210	20787.5	17424	19092.5	13999	14506	16765.3	14345.7	21220.8	20715.5	18140.5	15865.8	0.2546	0.792568	0.343916	-0.224866	-0.0347707	-0.193291
evm.model.supercontig_124.36	16407193	UNCHANGED	UNCHANGED	UNCHANGED	aldehyde dehydrogenase	ALDH2B4	18	63.99	63161.8	76156.9	62199.6	76339	77721.6	88654.1	132806	128570	125671	108641	104815	116068	84592.6	85571.2	86152	67461.5	74879	67278.7	67172.8	80904.9	129016	109841	85438.6	69873.1	0.0822945	0.00794462	0.00361631	0.268351	-0.232125	-0.290151
evm.model.supercontig_47.14	16420615	UNCHANGED	UNCHANGED	UNCHANGED	alcohol dehydrogenase 1B	AT5G63620	9	33.86	27791.7	31635.7	37458.3	30083.3	35004.3	39490.7	65164.7	62284	62770.7	49686.3	41771.7	52963.3	30572.3	46652.3	42177.7	40961.3	39156.7	28725	32295.2	34859.4	63406.4	48140.4	39800.8	36281	0.547599	0.0113438	0.596243	0.110229	-0.39738	-0.133582
evm.model.supercontig_1758.1	16411068	UNCHANGED	UNCHANGED	UNCHANGED	alanine-tRNA ligase	ALATS	4	20.87	17442.7	15925	16559.7	15582.7	14212.3	8458	14761	14120.7	14770	13373.7	16633	16844.3	17300	16708.3	12110	12577.3	14081	8920.67	16642.4	12751	14550.6	15617	15372.8	11859.7	0.155427	0.403892	0.192611	-0.384257	0.102043	-0.374314
evm.model.supercontig_100.2	16404731	UNCHANGED	UNCHANGED	UNCHANGED	Alanine--glyoxylate aminotransferase 2 homolog 1, mitochondrial OS=Arabidopsis thaliana	AGT2	4	45.74	19232	20706	19384.3	20625	18277	20129.7	31460.7	29343	31703	27951	28211.3	29524	24385.3	30437.7	27133.3	29056	26590	24040.7	19774.1	19677.2	30835.6	28562.1	27318.8	26562.2	0.915156	0.0637281	0.755761	-0.00708627	-0.110492	-0.0405171
evm.model.supercontig_25.192	16414792	UNCHANGED	UNCHANGED	UNCHANGED	alanine aminotransferase	ALAAT2	23	63.23	135320	105495	104608	104184	102349	102697	121324	123982	117035	116240	118500	127133	107908	147882	111353	99821	93954.7	91787	115141	103077	120781	120624	122381	95187.6	0.298635	0.969892	0.104855	-0.159682	-0.00186592	-0.362533
evm.model.supercontig_92.72	16428645	UNCHANGED	UNCHANGED	UNCHANGED	Adenylylsulfatase HINT1 OS=Arabidopsis thaliana	HIT3	8	59.43	84429.7	62381.7	89087.3	76780.7	74825.3	61325	130763	133418	100751	131582	112583	84997.7	116454	89263.7	93685.3	114436	93466.3	93969.7	78632.9	70977	121644	109721	99801.1	100624	0.46821	0.524163	0.943407	-0.147781	-0.14883	0.0118483
evm.model.supercontig_92.14	16428581	UNCHANGED	UNCHANGED	UNCHANGED	adenylosuccinate synthetase 2, chloroplastic	ADSS	6	46.7	53752	42918	42368	38197.3	39797.7	40824.3	70507.7	61925.7	63549.7	55814	54905	50036	48462.7	65000.3	52717.7	59663.7	46906	43292	46346	39606.4	65327.7	53585	55393.6	49953.9	0.149531	0.0210812	0.481497	-0.22671	-0.285865	-0.149121
evm.model.supercontig_13.148	16407656	UNCHANGED	UNCHANGED	UNCHANGED	adenylate kinase	At5g63400	3	23.36	11326.3	18039.7	26433.7	21128.3	20782.3	18037.5	5414	7801.67	4465	4746.67	16976.3	12932	29905.7	4946.5	12392	4078.5	6009.33	23703	18599.9	19982.7	5893.56	11551.7	15748.1	11263.6	0.772891	0.204047	0.667292	0.103459	0.970891	-0.483504
evm.model.supercontig_92.116	16428574	UNCHANGED	UNCHANGED	UNCHANGED	adenosine kinase	ADK2	17	76.83	293025	219837	229398	234524	228425	198342	283435	307553	307626	320158	301733	288000	260272	328660	273028	287186	271058	238977	247420	220430	299538	303297	287320	265740	0.350333	0.775379	0.442232	-0.16664	0.0179922	-0.112641
evm.model.supercontig_249.6	16414684	UNCHANGED	UNCHANGED	UNCHANGED	adenine phosphoribosyltransferase	APT1	5	32.54	34066	24137.3	26914.7	27585.7	33077	31564	24077.3	26340.7	28816	35255.3	36265.3	24263	25657.7	27721.7	31865	25527.3	30815.3	27337.7	28372.7	30742.2	26411.3	31927.9	28414.8	27893.4	0.521972	0.247721	0.838369	0.11572	0.27366	-0.0267153
evm.model.supercontig_75.71	16425913	UNCHANGED	UNCHANGED	UNCHANGED	acyl-protein thioesterase	AT5G20060	3	30.46	532015	524228	557920	488023	558727	432503	666529	571569	589467	589696	634665	575358	450511	554686	470235	654041	514685	484815	538054	493084	609188	599906	491810	551181	0.301273	0.799363	0.386627	-0.125917	-0.0221511	0.164423
evm.model.supercontig_3.440	16416747	UNCHANGED	UNCHANGED	UNCHANGED	actin-interacting protein 1-2	AT3G18060	10	26.32	24136	20002.7	21596.3	21138	20606.3	16286	18470.3	18229	22141.7	17724.7	19173	19506	21699.3	24963.7	23837.7	17994.3	18641.7	17473	21911.7	19343.4	19613.7	18801.2	23500.2	18036.3	0.258557	0.587413	0.00576144	-0.179855	-0.0610328	-0.381768
evm.model.supercontig_1.364	16404304	UNCHANGED	UNCHANGED	UNCHANGED	actin-depolymerizing factor	ADF1	5	56.76	63605	72320.7	72867.7	78365	70403.3	66176.3	71112	77889	105876	81099.7	75131	65187.3	42732.2	43083.3	66395.7	41001.3	39399.7	36956.7	69597.8	71648.2	84959.1	73806	50737.1	39119.2	0.683034	0.391062	0.216193	0.0418897	-0.203031	-0.375162
[truncated: 215 more rows]
